# Supplementary material for: Can Graph Machines Accurately Estimate 13C NMR Chemical Shifts of Benzenic Compounds?
Source: Molecules. 2024 Jul 1;29(13):3137. doi: 10.3390/molecules29133137 (PMC11243075; doi:10.3390/molecules29133137)
Supplement: Supplementary file 1 [file molecules-29-03137-s001.zip]

Archive with 9 entries (9 files):
- Anisidine-SI.xlsx
- ComplexitySelection-SI.xlsx
- CS10577A-156T-1011T-SI.xlsx
- CS10577AConstruction-SI.xlsx
- CS128-SI.xlsx
- CS8431A-584T-SI.xlsx
- CSdemo-SI.pdf
- MoleculeLists-SI.xlsx
- Test156-SI.xlsx
