# Supplementary material for: Can Graph Machines Accurately Estimate 13C NMR Chemical Shifts of Benzenic Compounds?
Source: Molecules. 2024 Jul 1;29(13):3137. doi: 10.3390/molecules29133137 (PMC11243075; doi:10.3390/molecules29133137)
Supplement: Supplementary file 1 [file molecules-29-03137-s001.zip › Anisidine-SI.xlsx]

## Sheet: Anisidine
Table S5. Carbon names, carbon SMILES, experimental, graph machine-estimated, Gaussian-estimated, ACD-estimated, MestReNova-estimated, Chemdraw-estimated, NMRshiftDB-estimated and NmrPredict-estimated 13C chemical shift values in ppm for 2-nitro-p-anisidine
C-NAMES	SMILES	CSHIFT	GM26	Gaussian	ACD	MestReNova	ChemDraw	NMRshiftDB	NmrPredict
2-nitro-p-anisidine0	N[c:1]1ccc(OC)cc1[N+]([O-])=O	140.0	139.3	141.1	138.8	140.3	137.2	144.6	137.9
2-nitro-p-anisidine1	Nc1c[c:1]c(OC)cc1[N+]([O-])=O	126.7	123.0	128.9	122.2	121.2	121.2	117.5	115.1
2-nitro-p-anisidine2	Nc1[c:1]cc(OC)cc1[N+]([O-])=O	120.2	119.4	117.7	118.0	113.7	118.2	115.5	117.3
2-nitro-p-anisidine3	Nc1cc[c:1](OC)cc1[N+]([O-])=O	150.8	150.3	149.9	152.2	151.2	154.3	160.8	158.1
2-nitro-p-anisidine4	Nc1ccc(OC)c[c:1]1[N+]([O-])=O	131.5	131.9	131.4	136.8	133.3	138.1	132.1	140.5
2-nitro-p-anisidine5	Nc1ccc(OC)[c:1]c1[N+]([O-])=O	106.3	109.3	104.7	110.3	107.8	108.4	108.2	100.9
		RMSE	2.0	1.6	3.5	3.6	4.1	6.2	7.2
			4.68697	3.2963	1.13962	6.58503	3.79533	2.2406	1.94039
