# Supplementary material for: Can Graph Machines Accurately Estimate 13C NMR Chemical Shifts of Benzenic Compounds?
Source: Molecules. 2024 Jul 1;29(13):3137. doi: 10.3390/molecules29133137 (PMC11243075; doi:10.3390/molecules29133137)
Supplement: Supplementary file 1 [file molecules-29-03137-s001.zip › ComplexitySelection-SI.xlsx]

## Sheet: Complexity
Table S2. Estimation of the chemical shifts from SMILES by graph machine based models of increasing complexity
Number of hidden neurons	RMSTE (ppm)	VLOO score (ppm)	St. Dev. of VLOO score (ppm)	Computation time (s)
4	2.69	3.07	0.070	0.03
6	2.00	2.22	0.006	0.05
8	1.67	1.83	0.002	0.41
10	1.41	1.54	0.001	0.55
12	1.22	1.34	0.008	0.73
14	1.08	1.20	0.003	0.90
16	0.97	1.08	0.008	1.09
18	0.86	0.99	0.002	1.34
20	0.79	0.92	0.001	1.66
22	0.73	0.87	0.002	2.06
24	0.67	0.82	0.003	2.55
26	0.63	0.78	0.004	3.20
28	0.58	0.75	0.005	4.06
30	0.55	0.72	0.001	5.05
