# Supplementary material for: Can Graph Machines Accurately Estimate 13C NMR Chemical Shifts of Benzenic Compounds?
Source: Molecules. 2024 Jul 1;29(13):3137. doi: 10.3390/molecules29133137 (PMC11243075; doi:10.3390/molecules29133137)
Supplement: Supplementary file 1 [file molecules-29-03137-s001.zip › CS10577A-156T-1011T-SI.xlsx]

## Sheet: Training-10577
Table S8. Carbon names, carbon SMILES, experimental and GM26-estimated 13C chemical shift values in ppm for the training set of 2026 molecules
#	C-NAMES	SMILES	CSHIFT	CSHIFT GM26
1	benzoic acid0	c(cc1)cc[c:1]1C(O)=O	129.4	129.2
2	benzoic acid1	c(c[c:1]1)ccc1C(O)=O	130.3	130.4
3	benzoic acid2	c([c:1]c1)ccc1C(O)=O	128.5	128.9
4	benzoic acid3	[c:1](cc1)ccc1C(O)=O	133.8	133.4
5	p-tert-butylbenzoic acid0	CC(C)(C)[c:1]1ccc(cc1)C(O)=O	157.6	157
6	p-tert-butylbenzoic acid1	CC(C)(C)c1ccc(c[c:1]1)C(O)=O	125.5	125.6
7	p-tert-butylbenzoic acid2	CC(C)(C)c1ccc([c:1]c1)C(O)=O	130.2	130.3
8	p-tert-butylbenzoic acid3	CC(C)(C)c1cc[c:1](cc1)C(O)=O	126.7	126.2
9	m-fluorobenzoic acid0	OC(=O)[c:1]1cc(F)ccc1	131.8	131.1
10	m-fluorobenzoic acid1	OC(=O)c1cc(F)cc[c:1]1	126.1	125.8
11	m-fluorobenzoic acid2	OC(=O)c1cc(F)c[c:1]c1	130.2	130
12	m-fluorobenzoic acid3	OC(=O)c1cc(F)[c:1]cc1	121	121
13	m-fluorobenzoic acid4	OC(=O)c1c[c:1](F)ccc1	162.6	162.2
14	m-fluorobenzoic acid5	OC(=O)c1[c:1]c(F)ccc1	117.1	117.1
15	m-nitrobenzoic acid0	OC(=O)[c:1]1cc([N+](=O)[O-])ccc1	131	130.5
16	m-nitrobenzoic acid1	OC(=O)c1cc([N+](=O)[O-])cc[c:1]1	135.8	135.2
17	m-nitrobenzoic acid2	OC(=O)c1cc([N+](=O)[O-])c[c:1]c1	130	129.8
18	m-nitrobenzoic acid3	OC(=O)c1cc([N+](=O)[O-])[c:1]cc1	128.4	127.6
19	m-nitrobenzoic acid4	OC(=O)c1c[c:1]([N+](=O)[O-])ccc1	148.5	148.2
20	m-nitrobenzoic acid5	OC(=O)c1[c:1]c([N+](=O)[O-])ccc1	125.3	125.4
21	m-toluic acid0	C[c:1]1cc(C(O)=O)ccc1	138.3	139.1
22	m-toluic acid1	Cc1cc(C(O)=O)cc[c:1]1	134.6	134.4
23	m-toluic acid2	Cc1cc(C(O)=O)c[c:1]c1	128.4	128.5
24	m-toluic acid3	Cc1cc(C(O)=O)[c:1]cc1	127.5	127.7
25	m-toluic acid4	Cc1c[c:1](C(O)=O)ccc1	129.4	129.5
26	m-toluic acid5	Cc1[c:1]c(C(O)=O)ccc1	130.8	130.8
27	o-toluic acid0	OC(=O)c([c:1]1C)cccc1	141.4	140.6
28	o-toluic acid1	OC(=O)c(c1C)ccc[c:1]1	131.9	131.4
29	o-toluic acid2	OC(=O)c(c1C)cc[c:1]c1	132.9	132
30	o-toluic acid3	OC(=O)c(c1C)c[c:1]cc1	125.9	126
31	o-toluic acid4	OC(=O)c(c1C)[c:1]ccc1	131.6	131
32	o-toluic acid5	OC(=O)[c:1](c1C)cccc1	128.5	129.4
33	o-methoxybenzoic acid0	O=C(O)[C:1]1=CC=CC=C1OC	117.7	117.9
34	o-methoxybenzoic acid1	O=C(O)C1=[C:1]C=CC=C1OC	133.7	132.3
35	o-methoxybenzoic acid2	O=C(O)C1=C[C:1]=CC=C1OC	121.9	120.7
36	o-methoxybenzoic acid3	O=C(O)C1=CC=[C:1]C=C1OC	135.1	134.2
37	o-methoxybenzoic acid4	O=C(O)C1=CC=C[C:1]=C1OC	111.3	112.4
38	o-methoxybenzoic acid5	O=C(O)C1=CC=CC=[C:1]1OC	158.3	159.6
39	m-anisic acid0	CO[c:1]1cc(C(O)=O)ccc1	159.7	159.9
40	m-anisic acid1	COc1cc(C(O)=O)cc[c:1]1	120.5	120
41	m-anisic acid2	COc1cc(C(O)=O)c[c:1]c1	129.5	129.5
42	m-anisic acid3	COc1cc(C(O)=O)[c:1]cc1	122.7	122.8
43	m-anisic acid4	COc1c[c:1](C(O)=O)ccc1	130.7	130.6
44	m-anisic acid5	COc1[c:1]c(C(O)=O)ccc1	114.5	114.7
45	p-anisic acid0	CO[C:1]1=CC=C(C(O)=O)C=C1	163.2	164.1
46	p-anisic acid1	COC1=[C:1]C=C(C(O)=O)C=C1	113.5	113.7
47	p-anisic acid2	COC1=C[C:1]=C(C(O)=O)C=C1	131.8	132.4
48	p-anisic acid3	COC1=CC=[C:1](C(O)=O)C=C1	123.1	121.5
49	3-formylsalicylic acid0	O=Cc(ccc1)c(O)[c:1]1C(O)=O	114.6	114.4
50	3-formylsalicylic acid1	O=Cc(cc[c:1]1)c(O)c1C(O)=O	137.1	137.6
51	3-formylsalicylic acid2	O=Cc(c[c:1]c1)c(O)c1C(O)=O	118.8	120.4
52	3-formylsalicylic acid3	O=Cc([c:1]cc1)c(O)c1C(O)=O	134.2	136.6
53	3-formylsalicylic acid4	O=C[c:1](ccc1)c(O)c1C(O)=O	124.2	123.7
54	3-formylsalicylic acid5	O=Cc(ccc1)[c:1](O)c1C(O)=O	164.4	164.5
55	3-methylsalicylic acid0	O[C:1]1=C(C)C=CC=C1C(O)=O	160.7	160
56	3-methylsalicylic acid1	OC1=[C:1](C)C=CC=C1C(O)=O	126.9	126.8
57	3-methylsalicylic acid2	OC1=C(C)[C:1]=CC=C1C(O)=O	137.8	136.6
58	3-methylsalicylic acid3	OC1=C(C)C=[C:1]C=C1C(O)=O	118.9	119.3
59	3-methylsalicylic acid4	OC1=C(C)C=C[C:1]=C1C(O)=O	128.5	128.8
60	3-methylsalicylic acid5	OC1=C(C)C=CC=[C:1]1C(O)=O	110.5	111.6
61	3-methoxysalicylic acid0	CO[c:1]1c(O)c(C(O)=O)ccc1	148.5	148.8
62	3-methoxysalicylic acid1	COc1c(O)c(C(O)=O)cc[c:1]1	117.5	117.2
63	3-methoxysalicylic acid2	COc1c(O)c(C(O)=O)c[c:1]c1	118.9	119.7
64	3-methoxysalicylic acid3	COc1c(O)c(C(O)=O)[c:1]cc1	122	123.8
65	3-methoxysalicylic acid4	COc1c(O)[c:1](C(O)=O)ccc1	111.8	111.7
66	3-methoxysalicylic acid5	COc1[c:1](O)c(C(O)=O)ccc1	152.5	151.9
67	6-nitro-m-toluic acid0	CC1=CC(C(O)=O)=[C:1]([N+]([O-])=O)C=C1	146.3	146
68	6-nitro-m-toluic acid1	C[C:1]1=CC(C(O)=O)=C(C=C1)[N+]([O-])=O	144.3	144.6
69	6-nitro-m-toluic acid2	CC1=CC(C(O)=O)=C(C=[C:1]1)[N+]([O-])=O	132.9	133.3
70	6-nitro-m-toluic acid3	CC1=[C:1]C(C(O)=O)=C(C=C1)[N+]([O-])=O	130.6	131.5
71	6-nitro-m-toluic acid4	CC1=C[C:1](C(O)=O)=C(C=C1)[N+]([O-])=O	126.3	126.4
72	6-nitro-m-toluic acid5	CC1=CC(C(O)=O)=C([C:1]=C1)[N+]([O-])=O	124.1	124.5
73	2,4-dimethylbenzoic acid0	C[c:1]1cc(C)c(cc1)C(O)=O	143.6	142.3
74	2,4-dimethylbenzoic acid1	Cc1cc(C)c(c[c:1]1)C(O)=O	126.6	126.7
75	2,4-dimethylbenzoic acid2	Cc1cc(C)c([c:1]c1)C(O)=O	131.8	131
76	2,4-dimethylbenzoic acid3	Cc1cc(C)[c:1](cc1)C(O)=O	125.5	126.3
77	2,4-dimethylbenzoic acid4	Cc1c[c:1](C)c(cc1)C(O)=O	141.5	140.3
78	2,4-dimethylbenzoic acid5	Cc1[c:1]c(C)c(cc1)C(O)=O	132.7	131.9
79	2,5-dimethylbenzoic acid0	C[c:1]1cc(C(O)=O)c(C)cc1	135.4	135.9
80	2,5-dimethylbenzoic acid1	Cc1cc(C(O)=O)c(C)c[c:1]1	133.8	134.2
81	2,5-dimethylbenzoic acid2	Cc1cc(C(O)=O)c(C)[c:1]c1	131.9	131.1
82	2,5-dimethylbenzoic acid3	Cc1cc(C(O)=O)[c:1](C)cc1	138.3	137.2
83	2,5-dimethylbenzoic acid4	Cc1c[c:1](C(O)=O)c(C)cc1	128.1	129.2
84	2,5-dimethylbenzoic acid5	Cc1[c:1]c(C(O)=O)c(C)cc1	132	131.3
85	3,4-dimethylbenzoic acid0	C[c:1]1c(C)cc(cc1)C(O)=O	143.3	143.1
86	3,4-dimethylbenzoic acid1	Cc1c(C)cc(c[c:1]1)C(O)=O	129.8	129.9
87	3,4-dimethylbenzoic acid2	Cc1c(C)cc([c:1]c1)C(O)=O	127.9	127.6
88	3,4-dimethylbenzoic acid3	Cc1c(C)c[c:1](cc1)C(O)=O	127.1	126.8
89	3,4-dimethylbenzoic acid4	Cc1c(C)[c:1]c(cc1)C(O)=O	131.3	131.5
90	3,4-dimethylbenzoic acid5	Cc1[c:1](C)cc(cc1)C(O)=O	136.9	137
91	3,5-dimethylbenzoic acid0	C[c:1]1cc(C(O)=O)cc(c1)C	138.2	138.6
92	3,5-dimethylbenzoic acid1	Cc1cc(C(O)=O)cc([c:1]1)C	135.5	134.9
93	3,5-dimethylbenzoic acid2	Cc1cc(C(O)=O)[c:1]c(c1)C	128	128.1
94	3,5-dimethylbenzoic acid3	Cc1c[c:1](C(O)=O)cc(c1)C	129.3	129.2
95	2,6-dimethylbenzoic acid0	OC(=O)c([c:1]1C)c(C)ccc1	135.7	137.5
96	2,6-dimethylbenzoic acid1	OC(=O)c(c1C)c(C)cc[c:1]1	127.9	128.4
97	2,6-dimethylbenzoic acid2	OC(=O)c(c1C)c(C)c[c:1]c1	129.9	131.7
98	2,6-dimethylbenzoic acid3	OC(=O)[c:1](c1C)c(C)ccc1	132.4	131.4
99	p-ethylbenzoic acid0	CC[c:1]1ccc(cc1)C(O)=O	150.8	150.6
100	p-ethylbenzoic acid1	CCc1ccc(c[c:1]1)C(O)=O	128	127.9
101	p-ethylbenzoic acid2	CCc1ccc([c:1]c1)C(O)=O	130.4	130.5
102	p-ethylbenzoic acid3	CCc1cc[c:1](cc1)C(O)=O	126.9	126.7
103	p-styrylbenzoic acid0	C=Cc(cc1)cc[c:1]1C(O)=O	128.7	128.1
104	p-styrylbenzoic acid1	C=Cc(c[c:1]1)ccc1C(O)=O	130.8	130.8
105	p-styrylbenzoic acid2	C=Cc([c:1]c1)ccc1C(O)=O	126.4	126.2
106	p-styrylbenzoic acid3	C=C[c:1](cc1)ccc1C(O)=O	143	144
107	o-ethoxybenzoic acid0	CCO[c:1]1c(C(O)=O)cccc1	157.7	158.5
108	o-ethoxybenzoic acid1	CCOc1c(C(O)=O)ccc[c:1]1	113.1	113.3
109	o-ethoxybenzoic acid2	CCOc1c(C(O)=O)cc[c:1]c1	135.2	134.3
110	o-ethoxybenzoic acid3	CCOc1c(C(O)=O)c[c:1]cc1	122	120.6
111	o-ethoxybenzoic acid4	CCOc1c(C(O)=O)[c:1]ccc1	133.4	132.4
112	o-ethoxybenzoic acid5	CCOc1[c:1](C(O)=O)cccc1	117.9	118.3
113	3-methoxy-4-methylbenzoic acid0	CO[c:1]1c(C)ccc(c1)C(O)=O	157.7	157.5
114	3-methoxy-4-methylbenzoic acid1	COc1c(C)ccc([c:1]1)C(O)=O	110.8	111.1
115	3-methoxy-4-methylbenzoic acid2	COc1c(C)cc[c:1](c1)C(O)=O	128	128
116	3-methoxy-4-methylbenzoic acid3	COc1c(C)c[c:1]c(c1)C(O)=O	122.7	122.8
117	3-methoxy-4-methylbenzoic acid4	COc1c(C)[c:1]cc(c1)C(O)=O	130.5	130.5
118	3-methoxy-4-methylbenzoic acid5	COc1[c:1](C)ccc(c1)C(O)=O	133.7	133.5
119	4-bromo-2-chlorobenzoic acid0	Brc(cc1)cc(Cl)[c:1]1C(O)=O	127.8	127.7
120	4-bromo-2-chlorobenzoic acid1	Brc(c[c:1]1)cc(Cl)c1C(O)=O	134.3	133.2
121	4-bromo-2-chlorobenzoic acid2	Brc([c:1]c1)cc(Cl)c1C(O)=O	130.2	130.2
122	4-bromo-2-chlorobenzoic acid3	Br[c:1](cc1)cc(Cl)c1C(O)=O	127.2	127.1
123	4-bromo-2-chlorobenzoic acid4	Brc(cc1)[c:1]c(Cl)c1C(O)=O	133.5	133.7
124	4-bromo-2-chlorobenzoic acid5	Brc(cc1)c[c:1](Cl)c1C(O)=O	136	135.6
125	5-bromo-2-chlorobenzoic acid0	Brc(c1)ccc(Cl)[c:1]1C(O)=O	129.9	130.2
126	5-bromo-2-chlorobenzoic acid1	Brc([c:1]1)ccc(Cl)c1C(O)=O	135.2	134.7
127	5-bromo-2-chlorobenzoic acid2	Br[c:1](c1)ccc(Cl)c1C(O)=O	120.3	120.4
128	5-bromo-2-chlorobenzoic acid3	Brc(c1)[c:1]cc(Cl)c1C(O)=O	136.5	137.3
129	5-bromo-2-chlorobenzoic acid4	Brc(c1)c[c:1]c(Cl)c1C(O)=O	132.9	132
130	5-bromo-2-chlorobenzoic acid5	Brc(c1)cc[c:1](Cl)c1C(O)=O	133.9	133.4
131	2,5-dibromobenzoic acid0	Brc(c1)ccc(Br)[c:1]1C(O)=O	131.9	132.2
132	2,5-dibromobenzoic acid1	Brc([c:1]1)ccc(Br)c1C(O)=O	135.2	134.7
133	2,5-dibromobenzoic acid2	Br[c:1](c1)ccc(Br)c1C(O)=O	121.1	121.3
134	2,5-dibromobenzoic acid3	Brc(c1)[c:1]cc(Br)c1C(O)=O	136.5	137.6
135	2,5-dibromobenzoic acid4	Brc(c1)c[c:1]c(Br)c1C(O)=O	136.2	135.1
136	2,5-dibromobenzoic acid5	Brc(c1)cc[c:1](Br)c1C(O)=O	121.3	121.3
137	p-isopropylbenzoic acid0	CC(C)[c:1]1ccc(cc1)C(O)=O	155.4	155.3
138	p-isopropylbenzoic acid1	CC(C)c1ccc(c[c:1]1)C(O)=O	126.7	126.4
139	p-isopropylbenzoic acid2	CC(C)c1ccc([c:1]c1)C(O)=O	130.5	130.8
140	p-isopropylbenzoic acid3	CC(C)c1cc[c:1](cc1)C(O)=O	127.2	126.4
141	3,5-di-tert-butylbenzoic acid0	CC(C)(C)[c:1]1cc(C(C)(C)C)cc(c1)C(O)=O	151.2	150.8
142	3,5-di-tert-butylbenzoic acid1	CC(C)(C)c1cc(C(C)(C)C)cc([c:1]1)C(O)=O	124.5	124.4
143	3,5-di-tert-butylbenzoic acid2	CC(C)(C)c1cc(C(C)(C)C)c[c:1](c1)C(O)=O	128.8	129
144	3,5-di-tert-butylbenzoic acid3	CC(C)(C)c1[c:1]c(C(C)(C)C)cc(c1)C(O)=O	128.1	127.8
145	3,5-di-tert-butyl-4-hydroxybenzoic acid0	CC(C)(C)[c:1]1c(O)c(C(C)(C)C)cc(c1)C(O)=O	135.9	136.1
146	3,5-di-tert-butyl-4-hydroxybenzoic acid1	CC(C)(C)c1c(O)c(C(C)(C)C)cc([c:1]1)C(O)=O	127.9	127.5
147	3,5-di-tert-butyl-4-hydroxybenzoic acid2	CC(C)(C)c1c(O)c(C(C)(C)C)c[c:1](c1)C(O)=O	120.4	120.7
148	3,5-di-tert-butyl-4-hydroxybenzoic acid3	CC(C)(C)c1[c:1](O)c(C(C)(C)C)cc(c1)C(O)=O	159	158.4
149	o-iodobenzoic acid0	OC(=O)[c:1]1c(I)cccc1	133.3	135
150	o-iodobenzoic acid1	OC(=O)c1c(I)ccc[c:1]1	132.1	131.3
151	o-iodobenzoic acid2	OC(=O)c1c(I)cc[c:1]c1	128.1	128.4
152	o-iodobenzoic acid3	OC(=O)c1c(I)c[c:1]cc1	133.6	132.8
153	o-iodobenzoic acid4	OC(=O)c1c(I)[c:1]ccc1	142	140.8
154	o-iodobenzoic acid5	OC(=O)c1[c:1](I)cccc1	94.7	94.8
155	3,4-difluorobenzoic acid0	Fc(cc1)c(F)c[c:1]1C(O)=O	126.3	125.6
156	3,4-difluorobenzoic acid1	Fc(c[c:1]1)c(F)cc1C(O)=O	127.4	127.7
157	3,4-difluorobenzoic acid2	Fc([c:1]c1)c(F)cc1C(O)=O	117.6	117.6
158	3,4-difluorobenzoic acid3	F[c:1](cc1)c(F)cc1C(O)=O	154.4	154.2
159	3,4-difluorobenzoic acid4	Fc(cc1)[c:1](F)cc1C(O)=O	150.3	150.3
160	3,4-difluorobenzoic acid5	Fc(cc1)c(F)[c:1]c1C(O)=O	119.7	119.3
161	2,5-difluorobenzoic acid0	Fc(c1)ccc(F)[c:1]1C(O)=O	118.6	118.3
162	2,5-difluorobenzoic acid1	Fc([c:1]1)ccc(F)c1C(O)=O	118.3	118.4
163	2,5-difluorobenzoic acid2	F[c:1](c1)ccc(F)c1C(O)=O	158.1	158.1
164	2,5-difluorobenzoic acid3	Fc(c1)[c:1]cc(F)c1C(O)=O	122.4	122.3
165	2,5-difluorobenzoic acid4	Fc(c1)c[c:1]c(F)c1C(O)=O	118.6	118.5
166	2,5-difluorobenzoic acid5	Fc(c1)cc[c:1](F)c1C(O)=O	158.8	158.8
167	3,5-difluorobenzoic acid0	OC(=O)[c:1]1cc(F)cc(F)c1	132.4	132.5
168	3,5-difluorobenzoic acid1	OC(=O)c1cc(F)cc(F)[c:1]1	113.3	112.8
169	3,5-difluorobenzoic acid2	OC(=O)c1cc(F)c[c:1](F)c1	162.9	162.4
170	3,5-difluorobenzoic acid3	OC(=O)c1cc(F)[c:1]c(F)c1	109.5	109.3
171	2,4,5-trifluorobenzoic acid0	Fc(c(F)c1)cc(F)[c:1]1C(O)=O	113.9	113.2
172	2,4,5-trifluorobenzoic acid1	Fc(c(F)[c:1]1)cc(F)c1C(O)=O	120.6	120.3
173	2,4,5-trifluorobenzoic acid2	Fc([c:1](F)c1)cc(F)c1C(O)=O	146.6	146.5
174	2,4,5-trifluorobenzoic acid3	F[c:1](c(F)c1)cc(F)c1C(O)=O	154.1	154.2
175	2,4,5-trifluorobenzoic acid4	Fc(c(F)c1)[c:1]c(F)c1C(O)=O	107.4	107.1
176	2,4,5-trifluorobenzoic acid5	Fc(c(F)c1)c[c:1](F)c1C(O)=O	158.8	159.4
177	2,3,4,5-tetrafluorobenzoic acid0	OC(=O)[c:1]1c(F)c(F)c(F)c(F)c1	113.8	114.8
178	2,3,4,5-tetrafluorobenzoic acid1	OC(=O)c1c(F)c(F)c(F)c(F)[c:1]1	113.8	114.8
179	2,3,4,5-tetrafluorobenzoic acid2	OC(=O)c1c(F)c(F)c(F)[c:1](F)c1	146.8	147
180	2,3,4,5-tetrafluorobenzoic acid3	OC(=O)c1c(F)c(F)[c:1](F)c(F)c1	144.5	144.1
181	2,3,4,5-tetrafluorobenzoic acid4	OC(=O)c1c(F)[c:1](F)c(F)c(F)c1	141.7	141.3
182	2,3,4,5-tetrafluorobenzoic acid5	OC(=O)c1[c:1](F)c(F)c(F)c(F)c1	148.9	148.2
183	o-(trifluoromethyl)benzoic acid0	OC(=O)[c:1]1c(C(F)(F)F)cccc1	129.7	130
184	o-(trifluoromethyl)benzoic acid1	OC(=O)c1c(C(F)(F)F)ccc[c:1]1	131.2	131.8
185	o-(trifluoromethyl)benzoic acid2	OC(=O)c1c(C(F)(F)F)cc[c:1]c1	131.8	131.9
186	o-(trifluoromethyl)benzoic acid3	OC(=O)c1c(C(F)(F)F)c[c:1]cc1	132.2	132.2
187	o-(trifluoromethyl)benzoic acid4	OC(=O)c1c(C(F)(F)F)[c:1]ccc1	127	127.1
188	o-(trifluoromethyl)benzoic acid5	OC(=O)c1[c:1](C(F)(F)F)cccc1	129.6	130.5
189	m-(trifluoromethyl)benzoic acid0	OC(=O)[c:1]1cc(C(F)(F)F)ccc1	130.2	130.4
190	m-(trifluoromethyl)benzoic acid1	OC(=O)c1cc(C(F)(F)F)cc[c:1]1	133.5	133.4
191	m-(trifluoromethyl)benzoic acid2	OC(=O)c1cc(C(F)(F)F)c[c:1]c1	129.3	129.6
192	m-(trifluoromethyl)benzoic acid3	OC(=O)c1cc(C(F)(F)F)[c:1]cc1	130.5	130.3
193	m-(trifluoromethyl)benzoic acid4	OC(=O)c1c[c:1](C(F)(F)F)ccc1	131.5	131.8
194	m-(trifluoromethyl)benzoic acid5	OC(=O)c1[c:1]c(C(F)(F)F)ccc1	127.3	127.6
195	p-(trifluoromethoxy)benzoic acid0	OC(=O)[c:1]1ccc(cc1)OC(F)(F)F	127.8	127.5
196	p-(trifluoromethoxy)benzoic acid1	OC(=O)c1ccc(c[c:1]1)OC(F)(F)F	132.4	132.3
197	p-(trifluoromethoxy)benzoic acid2	OC(=O)c1ccc([c:1]c1)OC(F)(F)F	120.4	121.1
198	p-(trifluoromethoxy)benzoic acid3	OC(=O)c1cc[c:1](cc1)OC(F)(F)F	153.5	153.8
199	3-methoxy-2,4,5-trifluorobenzoic acid0	CO[c:1]1c(F)c(F)cc(C(O)=O)c1F	138.9	138.1
200	3-methoxy-2,4,5-trifluorobenzoic acid1	COc1[c:1](F)c(F)cc(C(O)=O)c1F	148.3	148.2
201	3-methoxy-2,4,5-trifluorobenzoic acid2	COc1c(F)[c:1](F)cc(C(O)=O)c1F	146.9	146.8
202	3-methoxy-2,4,5-trifluorobenzoic acid3	COc1c(F)c(F)[c:1]c(C(O)=O)c1F	112.6	112.2
203	3-methoxy-2,4,5-trifluorobenzoic acid4	COc1c(F)c(F)c[c:1](C(O)=O)c1F	113.3	113.7
204	3-methoxy-2,4,5-trifluorobenzoic acid5	COc1c(F)c(F)cc(C(O)=O)[c:1]1F	153	152.9
205	2-(trifluoromethoxy)benzoic acid0	OC(=O)[c:1]1c(OC(F)(F)F)cccc1	123.7	122.4
206	2-(trifluoromethoxy)benzoic acid1	OC(=O)c1c(OC(F)(F)F)ccc[c:1]1	132.9	132.8
207	2-(trifluoromethoxy)benzoic acid2	OC(=O)c1c(OC(F)(F)F)cc[c:1]c1	127.1	126.8
208	2-(trifluoromethoxy)benzoic acid3	OC(=O)c1c(OC(F)(F)F)c[c:1]cc1	134.7	134.3
209	2-(trifluoromethoxy)benzoic acid4	OC(=O)c1c(OC(F)(F)F)[c:1]ccc1	122.8	122.4
210	2-(trifluoromethoxy)benzoic acid5	OC(=O)c1[c:1](OC(F)(F)F)cccc1	148.6	148.6
211	3-(trifluoromethoxy)benzoic acid0	OC(=O)[c:1]1cc(OC(F)(F)F)ccc1	131.4	131.2
212	3-(trifluoromethoxy)benzoic acid1	OC(=O)c1cc(OC(F)(F)F)cc[c:1]1	128.6	128.4
213	3-(trifluoromethoxy)benzoic acid2	OC(=O)c1cc(OC(F)(F)F)c[c:1]c1	130.2	130.2
214	3-(trifluoromethoxy)benzoic acid3	OC(=O)c1cc(OC(F)(F)F)[c:1]cc1	126.4	126.3
215	3-(trifluoromethoxy)benzoic acid4	OC(=O)c1c[c:1](OC(F)(F)F)ccc1	149.4	149.5
216	3-(trifluoromethoxy)benzoic acid5	OC(=O)c1[c:1]c(OC(F)(F)F)ccc1	122.7	122.5
217	2-fluoro-6-(trifluoromethyl)benzoic acid0	OC(=O)[c:1]1c(F)cccc1C(F)(F)F	119.8	119.8
218	2-fluoro-6-(trifluoromethyl)benzoic acid1	OC(=O)c1[c:1](F)cccc1C(F)(F)F	159.5	160.3
219	2-fluoro-6-(trifluoromethyl)benzoic acid2	OC(=O)c1c(F)[c:1]ccc1C(F)(F)F	119.9	120.4
220	2-fluoro-6-(trifluoromethyl)benzoic acid3	OC(=O)c1c(F)c[c:1]cc1C(F)(F)F	132.3	133.3
221	2-fluoro-6-(trifluoromethyl)benzoic acid4	OC(=O)c1c(F)cc[c:1]c1C(F)(F)F	122.2	122.2
222	2-fluoro-6-(trifluoromethyl)benzoic acid5	OC(=O)c1c(F)ccc[c:1]1C(F)(F)F	129.8	129.6
223	3-nitro-5-(trifluoromethyl)benzoic acid0	OC(=O)[c:1]1cc([N+](=O)[O-])cc(c1)C(F)(F)F	132.2	131.7
224	3-nitro-5-(trifluoromethyl)benzoic acid1	OC(=O)c1[c:1]c([N+](=O)[O-])cc(c1)C(F)(F)F	128.2	128.2
225	3-nitro-5-(trifluoromethyl)benzoic acid2	OC(=O)c1c[c:1]([N+](=O)[O-])cc(c1)C(F)(F)F	148.7	148.6
226	3-nitro-5-(trifluoromethyl)benzoic acid3	OC(=O)c1cc([N+](=O)[O-])[c:1]c(c1)C(F)(F)F	125.6	125.1
227	3-nitro-5-(trifluoromethyl)benzoic acid4	OC(=O)c1cc([N+](=O)[O-])c[c:1](c1)C(F)(F)F	133.3	133.2
228	3-nitro-5-(trifluoromethyl)benzoic acid5	OC(=O)c1cc([N+](=O)[O-])cc([c:1]1)C(F)(F)F	132.5	132.4
229	o-acetoxybenzoic acid0	CC(=O)O[c:1]1c(C(O)=O)cccc1	151.3	150.9
230	o-acetoxybenzoic acid1	CC(=O)Oc1c(C(O)=O)ccc[c:1]1	124	123.5
231	o-acetoxybenzoic acid2	CC(=O)Oc1c(C(O)=O)cc[c:1]c1	134.9	134.2
232	o-acetoxybenzoic acid3	CC(=O)Oc1c(C(O)=O)c[c:1]cc1	126.2	126
233	o-acetoxybenzoic acid4	CC(=O)Oc1c(C(O)=O)[c:1]ccc1	132.5	132
234	o-acetoxybenzoic acid5	CC(=O)Oc1[c:1](C(O)=O)cccc1	122.3	121.6
235	3,5-dimethoxybenzoic acid0	CO[c:1]1cc(OC)cc(c1)C(O)=O	160.8	160.8
236	3,5-dimethoxybenzoic acid1	COc1[c:1]c(OC)cc(c1)C(O)=O	106.7	106.1
237	3,5-dimethoxybenzoic acid2	COc1cc(OC)[c:1]c(c1)C(O)=O	107.7	107.9
238	3,5-dimethoxybenzoic acid3	COc1cc(OC)c[c:1](c1)C(O)=O	131	131.4
239	veratric acid0	CO[c:1]1c(OC)cc(cc1)C(O)=O	153.9	153.7
240	veratric acid1	COc1c(OC)cc(c[c:1]1)C(O)=O	110.5	110.8
241	veratric acid2	COc1c(OC)cc([c:1]c1)C(O)=O	124.7	124.6
242	veratric acid3	COc1c(OC)c[c:1](cc1)C(O)=O	121.9	122.6
243	veratric acid4	COc1c(OC)[c:1]c(cc1)C(O)=O	112.6	112.3
244	veratric acid5	COc1[c:1](OC)cc(cc1)C(O)=O	148.8	149
245	p-propylbenzoic acid0	CCC[c:1]1ccc(cc1)C(O)=O	149.3	149.3
246	p-propylbenzoic acid1	CCCc1ccc(c[c:1]1)C(O)=O	128.6	128.3
247	p-propylbenzoic acid2	CCCc1ccc([c:1]c1)C(O)=O	130.3	130.6
248	p-propylbenzoic acid3	CCCc1cc[c:1](cc1)C(O)=O	127	126.6
249	p-isopropoxybenzoic acid0	CC(C)O[c:1]1ccc(cc1)C(O)=O	162.8	162.5
250	p-isopropoxybenzoic acid1	CC(C)Oc1ccc(c[c:1]1)C(O)=O	115.3	115.7
251	p-isopropoxybenzoic acid2	CC(C)Oc1ccc([c:1]c1)C(O)=O	132.4	131.9
252	p-isopropoxybenzoic acid3	CC(C)Oc1cc[c:1](cc1)C(O)=O	121.5	121.8
253	3,4,5-trimethoxybenzoic acid0	COc([c:1]1OC)c(OC)cc(c1)C(O)=O	153	153.4
254	3,4,5-trimethoxybenzoic acid1	COc(c1OC)c(OC)cc([c:1]1)C(O)=O	107.6	107.3
255	3,4,5-trimethoxybenzoic acid2	COc(c1OC)c(OC)c[c:1](c1)C(O)=O	124.2	123.3
256	3,4,5-trimethoxybenzoic acid3	CO[c:1](c1OC)c(OC)cc(c1)C(O)=O	143.1	143.1
257	2,3,4-trimethoxybenzoic acid0	CO[c:1]1c(OC)c(OC)c(cc1)C(O)=O	158.3	157.9
258	2,3,4-trimethoxybenzoic acid1	COc1c(OC)c(OC)c(c[c:1]1)C(O)=O	108	105.4
259	2,3,4-trimethoxybenzoic acid2	COc1c(OC)c(OC)c([c:1]c1)C(O)=O	128.3	127.6
260	2,3,4-trimethoxybenzoic acid3	COc1c(OC)c(OC)[c:1](cc1)C(O)=O	114.8	115.8
261	2,3,4-trimethoxybenzoic acid4	COc1c(OC)[c:1](OC)c(cc1)C(O)=O	153.4	154.2
262	2,3,4-trimethoxybenzoic acid5	COc1[c:1](OC)c(OC)c(cc1)C(O)=O	141.7	142.1
263	2,4,5-trimethoxybenzoic acid0	CO[c:1]1c(OC)cc(C(O)=O)c(c1)OC	154	154.9
264	2,4,5-trimethoxybenzoic acid1	COc1c(OC)cc(C(O)=O)c([c:1]1)OC	96.6	97.2
265	2,4,5-trimethoxybenzoic acid2	COc1c(OC)cc(C(O)=O)[c:1](c1)OC	154.5	156.1
266	2,4,5-trimethoxybenzoic acid3	COc1c(OC)c[c:1](C(O)=O)c(c1)OC	108.8	109.7
267	2,4,5-trimethoxybenzoic acid4	COc1c(OC)[c:1]c(C(O)=O)c(c1)OC	114.4	114.1
268	2,4,5-trimethoxybenzoic acid5	COc1[c:1](OC)cc(C(O)=O)c(c1)OC	143.9	142.8
269	p-butylbenzoic acid0	CCCC[c:1]1ccc(cc1)C(O)=O	149.5	149.3
270	p-butylbenzoic acid1	CCCCc1ccc(c[c:1]1)C(O)=O	128.6	128.2
271	p-butylbenzoic acid2	CCCCc1ccc([c:1]c1)C(O)=O	130.3	130.5
272	p-butylbenzoic acid3	CCCCc1cc[c:1](cc1)C(O)=O	126.9	126.6
273	4-(diethylamino)salicylic acid0	CCN(CC)[c:1]1cc(O)c(cc1)C(O)=O	154.2	153.7
274	4-(diethylamino)salicylic acid1	CCN(CC)c1cc(O)c(c[c:1]1)C(O)=O	104.3	103.5
275	4-(diethylamino)salicylic acid2	CCN(CC)c1cc(O)c([c:1]c1)C(O)=O	132.4	132.9
276	4-(diethylamino)salicylic acid3	CCN(CC)c1cc(O)[c:1](cc1)C(O)=O	99.1	99.2
277	4-(diethylamino)salicylic acid4	CCN(CC)c1c[c:1](O)c(cc1)C(O)=O	164.2	163.9
278	4-(diethylamino)salicylic acid5	CCN(CC)c1[c:1]c(O)c(cc1)C(O)=O	97.1	98.9
279	3,4-diethoxybenzoic acid0	CCO[c:1]1c(OCC)cc(cc1)C(O)=O	153.5	153.4
280	3,4-diethoxybenzoic acid1	CCOc1c(OCC)cc(c[c:1]1)C(O)=O	111.6	111.8
281	3,4-diethoxybenzoic acid2	CCOc1c(OCC)cc([c:1]c1)C(O)=O	124.5	124.9
282	3,4-diethoxybenzoic acid3	CCOc1c(OCC)c[c:1](cc1)C(O)=O	121.5	122.7
283	3,4-diethoxybenzoic acid4	CCOc1c(OCC)[c:1]c(cc1)C(O)=O	114.1	113.3
284	3,4-diethoxybenzoic acid5	CCOc1[c:1](OCC)cc(cc1)C(O)=O	148.1	148.6
285	3,5-diacetoxybenzoic acid0	CC(=O)O[c:1]1cc(OC(=O)C)cc(c1)C(O)=O	151.1	151.2
286	3,5-diacetoxybenzoic acid1	CC(=O)Oc1[c:1]c(OC(=O)C)cc(c1)C(O)=O	121	120.2
287	3,5-diacetoxybenzoic acid2	CC(=O)Oc1cc(OC(=O)C)[c:1]c(c1)C(O)=O	120.8	120.5
288	3,5-diacetoxybenzoic acid3	CC(=O)Oc1cc(OC(=O)C)c[c:1](c1)C(O)=O	131.4	131.4
289	3,4,5-triethoxybenzoic acid0	CCOc([c:1]1OCC)c(OCC)cc(c1)C(O)=O	152.8	153
290	3,4,5-triethoxybenzoic acid1	CCOc(c1OCC)c(OCC)cc([c:1]1)C(O)=O	108.9	108.3
291	3,4,5-triethoxybenzoic acid2	CCOc(c1OCC)c(OCC)c[c:1](c1)C(O)=O	124	123.5
292	3,4,5-triethoxybenzoic acid3	CCO[c:1](c1OCC)c(OCC)cc(c1)C(O)=O	143	143.2
293	3-chloro-4-hydroxybenzoic acid0	Oc(cc1)c(Cl)c[c:1]1C(O)=O	122.6	121.9
294	3-chloro-4-hydroxybenzoic acid1	Oc(c[c:1]1)c(Cl)cc1C(O)=O	129.8	131.1
295	3-chloro-4-hydroxybenzoic acid2	Oc([c:1]c1)c(Cl)cc1C(O)=O	116.3	116.1
296	3-chloro-4-hydroxybenzoic acid3	O[c:1](cc1)c(Cl)cc1C(O)=O	157.2	156.8
297	3-chloro-4-hydroxybenzoic acid4	Oc(cc1)[c:1](Cl)cc1C(O)=O	119.7	120.2
298	3-chloro-4-hydroxybenzoic acid5	Oc(cc1)c(Cl)[c:1]c1C(O)=O	131.1	132.2
299	2,5-dichlorobenzoic acid0	Clc(c1)ccc(Cl)[c:1]1C(O)=O	129.6	129.8
300	2,5-dichlorobenzoic acid1	Clc([c:1]1)ccc(Cl)c1C(O)=O	132.7	131.8
301	2,5-dichlorobenzoic acid2	Cl[c:1](c1)ccc(Cl)c1C(O)=O	132.8	132.7
302	2,5-dichlorobenzoic acid3	Clc(c1)[c:1]cc(Cl)c1C(O)=O	133.6	134.5
303	2,5-dichlorobenzoic acid4	Clc(c1)c[c:1]c(Cl)c1C(O)=O	132.3	131.7
304	2,5-dichlorobenzoic acid5	Clc(c1)cc[c:1](Cl)c1C(O)=O	133.2	132.8
305	2-chloro-4,5-difluorobenzoic acid0	Fc(c(F)c1)cc(Cl)[c:1]1C(O)=O	124.6	124.6
306	2-chloro-4,5-difluorobenzoic acid1	Fc(c(F)[c:1]1)cc(Cl)c1C(O)=O	121.6	120.9
307	2-chloro-4,5-difluorobenzoic acid2	Fc([c:1](F)c1)cc(Cl)c1C(O)=O	148.6	148.7
308	2-chloro-4,5-difluorobenzoic acid3	F[c:1](c(F)c1)cc(Cl)c1C(O)=O	152.8	153.9
309	2-chloro-4,5-difluorobenzoic acid4	Fc(c(F)c1)[c:1]c(Cl)c1C(O)=O	120.9	120
310	2-chloro-4,5-difluorobenzoic acid5	Fc(c(F)c1)c[c:1](Cl)c1C(O)=O	131.4	130.9
311	5-chloro-2-nitrobenzoic acid0	Clc(c1)ccc([N+](=O)[O-])[c:1]1C(O)=O	127.7	127.5
312	5-chloro-2-nitrobenzoic acid1	Clc([c:1]1)ccc([N+](=O)[O-])c1C(O)=O	130.4	131.1
313	5-chloro-2-nitrobenzoic acid2	Cl[c:1](c1)ccc([N+](=O)[O-])c1C(O)=O	139.6	139.8
314	5-chloro-2-nitrobenzoic acid3	Clc(c1)[c:1]cc([N+](=O)[O-])c1C(O)=O	132.7	132.9
315	5-chloro-2-nitrobenzoic acid4	Clc(c1)c[c:1]c([N+](=O)[O-])c1C(O)=O	125.6	125.7
316	5-chloro-2-nitrobenzoic acid5	Clc(c1)cc[c:1]([N+](=O)[O-])c1C(O)=O	147	146.8
317	2-chloro-4-nitrobenzoic acid0	OC(=O)[c:1]1c(Cl)cc([N+](=O)[O-])cc1	133.9	133.9
318	2-chloro-4-nitrobenzoic acid1	OC(=O)c1c(Cl)cc([N+](=O)[O-])c[c:1]1	133.2	132.9
319	2-chloro-4-nitrobenzoic acid2	OC(=O)c1c(Cl)cc([N+](=O)[O-])[c:1]c1	121.6	121.9
320	2-chloro-4-nitrobenzoic acid3	OC(=O)c1c(Cl)c[c:1]([N+](=O)[O-])cc1	150.2	150.5
321	2-chloro-4-nitrobenzoic acid4	OC(=O)c1c(Cl)[c:1]c([N+](=O)[O-])cc1	126.5	125.8
322	2-chloro-4-nitrobenzoic acid5	OC(=O)c1[c:1](Cl)cc([N+](=O)[O-])cc1	136	135.3
323	2-chloro-5-methylbenzoic acid0	C[c:1]1cc(C(O)=O)c(Cl)cc1	136.8	137.1
324	2-chloro-5-methylbenzoic acid1	Cc1cc(C(O)=O)c(Cl)c[c:1]1	134.4	135.1
325	2-chloro-5-methylbenzoic acid2	Cc1cc(C(O)=O)c(Cl)[c:1]c1	131.2	130.5
326	2-chloro-5-methylbenzoic acid3	Cc1cc(C(O)=O)[c:1](Cl)cc1	131.7	131.5
327	2-chloro-5-methylbenzoic acid4	Cc1c[c:1](C(O)=O)c(Cl)cc1	128	128.7
328	2-chloro-5-methylbenzoic acid5	Cc1[c:1]c(C(O)=O)c(Cl)cc1	132.9	132.3
329	5-chloro-2-methoxybenzoic acid0	CO[c:1]1c(C(O)=O)cc(Cl)cc1	156.9	158.1
330	5-chloro-2-methoxybenzoic acid1	COc1c(C(O)=O)cc(Cl)c[c:1]1	113.4	113.5
331	5-chloro-2-methoxybenzoic acid2	COc1c(C(O)=O)cc(Cl)[c:1]c1	134.7	134.1
332	5-chloro-2-methoxybenzoic acid3	COc1c(C(O)=O)c[c:1](Cl)cc1	127.3	125.6
333	5-chloro-2-methoxybenzoic acid4	COc1c(C(O)=O)[c:1]c(Cl)cc1	133.1	131.9
334	5-chloro-2-methoxybenzoic acid5	COc1[c:1](C(O)=O)cc(Cl)cc1	119.2	118.8
335	2-chloro-5-(methylthio)benzoic acid0	CS[c:1]1cc(C(O)=O)c(Cl)cc1	138.2	138.2
336	2-chloro-5-(methylthio)benzoic acid1	CSc1cc(C(O)=O)c(Cl)c[c:1]1	131.7	132.7
337	2-chloro-5-(methylthio)benzoic acid2	CSc1cc(C(O)=O)c(Cl)[c:1]c1	129.9	130.9
338	2-chloro-5-(methylthio)benzoic acid3	CSc1cc(C(O)=O)[c:1](Cl)cc1	131.2	131.3
339	2-chloro-5-(methylthio)benzoic acid4	CSc1c[c:1](C(O)=O)c(Cl)cc1	128.9	128.9
340	2-chloro-5-(methylthio)benzoic acid5	CSc1[c:1]c(C(O)=O)c(Cl)cc1	131.5	130.1
341	2,4,6-trimethylbenzoic acid0	O=C(O)[c:1]1c(C)cc(C)cc1C	129.3	128.7
342	2,4,6-trimethylbenzoic acid1	O=C(O)c1[c:1](C)cc(C)cc1C	136.2	137.2
343	2,4,6-trimethylbenzoic acid2	O=C(O)c1c(C)[c:1]c(C)cc1C	128.8	129.2
344	2,4,6-trimethylbenzoic acid3	O=C(O)c1c(C)c[c:1](C)cc1C	140.1	141.7
345	o-phenoxybenzoic acid0	O=C(O)[c:1]1ccccc1Oc2ccccc2	119.8	120.8
346	o-phenoxybenzoic acid1	O=C(O)c1[c:1]cccc1Oc2ccccc2	133.2	132.5
347	o-phenoxybenzoic acid2	O=C(O)c1c[c:1]ccc1Oc2ccccc2	123.5	123.7
348	o-phenoxybenzoic acid3	O=C(O)c1cc[c:1]cc1Oc2ccccc2	134.7	134.7
349	o-phenoxybenzoic acid4	O=C(O)c1ccc[c:1]c1Oc2ccccc2	118.6	119.3
350	o-phenoxybenzoic acid5	O=C(O)c1cccc[c:1]1Oc2ccccc2	157.3	156.2
351	o-phenoxybenzoic acid6	O=C(O)c1ccccc1O[c:1]2ccccc2	155.5	156.2
352	o-phenoxybenzoic acid7	O=C(O)c1ccccc1Oc2[c:1]cccc2	119.7	119.2
353	o-phenoxybenzoic acid8	O=C(O)c1ccccc1Oc2c[c:1]ccc2	130.1	130.1
354	o-phenoxybenzoic acid9	O=C(O)c1ccccc1Oc2cc[c:1]cc2	124.8	123.7
355	p-phenoxybenzoic acid0	O=C(O)[c:1]1ccc(Oc2ccccc2)cc1	123.6	124.2
356	p-phenoxybenzoic acid1	O=C(O)c1[c:1]cc(Oc2ccccc2)cc1	132.8	132.3
357	p-phenoxybenzoic acid2	O=C(O)c1c[c:1]c(Oc2ccccc2)cc1	117.3	118.6
358	p-phenoxybenzoic acid3	O=C(O)c1cc[c:1](Oc2ccccc2)cc1	162.7	161.5
359	p-phenoxybenzoic acid4	O=C(O)c1ccc(O[c:1]2ccccc2)cc1	155.4	155.8
360	p-phenoxybenzoic acid5	O=C(O)c1ccc(Oc2[c:1]cccc2)cc1	120.3	120
361	p-phenoxybenzoic acid6	O=C(O)c1ccc(Oc2c[c:1]ccc2)cc1	130.1	130.1
362	p-phenoxybenzoic acid7	O=C(O)c1ccc(Oc2cc[c:1]cc2)cc1	124.7	124.2
363	phenylacetic acid0	O=C(O)C[c:1]1ccccc1	133.3	133.4
364	phenylacetic acid1	O=C(O)Cc1[c:1]cccc1	128.7	129
365	phenylacetic acid2	O=C(O)Cc1c[c:1]ccc1	129.4	128.9
366	phenylacetic acid3	O=C(O)Cc1cc[c:1]cc1	127.3	127.8
367	o-tolylacetic acid0	O=C(O)C[c:1]1c(C)cccc1	132	131.7
368	o-tolylacetic acid1	O=C(O)Cc1[c:1](C)cccc1	136.9	136.7
369	o-tolylacetic acid2	O=C(O)Cc1c(C)[c:1]ccc1	130.4	130.5
370	o-tolylacetic acid3	O=C(O)Cc1c(C)c[c:1]cc1	127.7	127.6
371	o-tolylacetic acid4	O=C(O)Cc1c(C)cc[c:1]c1	126.2	126.3
372	o-tolylacetic acid5	O=C(O)Cc1c(C)ccc[c:1]1	130.3	130.1
373	p-fluorophenylacetic acid0	O=C(O)C[c:1]1ccc(F)cc1	129	128.8
374	p-fluorophenylacetic acid1	O=C(O)Cc1[c:1]cc(F)cc1	130	130.1
375	p-fluorophenylacetic acid2	O=C(O)Cc1c[c:1]c(F)cc1	115.1	116.1
376	p-fluorophenylacetic acid3	O=C(O)Cc1cc[c:1](F)cc1	162.2	162
377	p-methoxyphenylacetic acid0	O=C(O)C[c:1]1ccc(OC)cc1	125.4	124.9
378	p-methoxyphenylacetic acid1	O=C(O)Cc1[c:1]cc(OC)cc1	130.4	129.8
379	p-methoxyphenylacetic acid2	O=C(O)Cc1c[c:1]c(OC)cc1	114.1	114.5
380	p-methoxyphenylacetic acid3	O=C(O)Cc1cc[c:1](OC)cc1	158.9	159.2
381	3-mercaptobenzoic acid0	O=C(O)[c:1]1cccc(S)c1	130.2	130.5
382	3-mercaptobenzoic acid1	O=C(O)c1[c:1]ccc(S)c1	127.4	127.6
383	3-mercaptobenzoic acid2	O=C(O)c1c[c:1]cc(S)c1	129.2	129.3
384	3-mercaptobenzoic acid3	O=C(O)c1cc[c:1]c(S)c1	134.3	134.3
385	3-mercaptobenzoic acid4	O=C(O)c1ccc[c:1](S)c1	132.1	132.1
386	3-mercaptobenzoic acid5	O=C(O)c1cccc(S)[c:1]1	130.7	130.7
387	methyl benzoate0	O=C(OC)C1=CC=[C:1]C=C1	132.9	132.8
388	methyl benzoate1	O=C(OC)[C:1]1=CC=CC=C1	130.3	130.2
389	methyl benzoate2	O=C(OC)C1=[C:1]C=CC=C1	129.6	129.7
390	methyl benzoate3	O=C(OC)C1=C[C:1]=CC=C1	128.4	128.5
391	isopropyl benzoate0	CC(C)OC(=O)[c:1]1ccccc1	131.1	130.7
392	isopropyl benzoate1	CC(C)OC(=O)c1cccc[c:1]1	129.5	129.7
393	isopropyl benzoate2	CC(C)OC(=O)c1ccc[c:1]c1	128.3	128.6
394	isopropyl benzoate3	CC(C)OC(=O)c1cc[c:1]cc1	132.7	132.9
395	tert-butyl benzoate0	c(cc1)cc[c:1]1C(=O)OC(C)(C)C	132.1	132.5
396	tert-butyl benzoate1	c(c[c:1]1)ccc1C(=O)OC(C)(C)C	129.4	129.8
397	tert-butyl benzoate2	c([c:1]c1)ccc1C(=O)OC(C)(C)C	128.1	129.1
398	tert-butyl benzoate3	[c:1](cc1)ccc1C(=O)OC(C)(C)C	132.4	133.3
399	phenyl benzoate0	c(cc1)cc[c:1]1OC(=O)c2ccccc2	151	150.5
400	phenyl benzoate1	c(c[c:1]1)ccc1OC(=O)c2ccccc2	121.7	121.8
401	phenyl benzoate2	c([c:1]c1)ccc1OC(=O)c2ccccc2	129.4	129.6
402	phenyl benzoate3	[c:1](cc1)ccc1OC(=O)c2ccccc2	125.9	126.3
403	phenyl benzoate4	c(cc1)ccc1OC(=O)[c:1]2ccccc2	129.6	130
404	phenyl benzoate5	c(cc1)ccc1OC(=O)c2cccc[c:1]2	130.2	130.4
405	phenyl benzoate6	c(cc1)ccc1OC(=O)c2ccc[c:1]c2	128.6	128.9
406	phenyl benzoate7	c(cc1)ccc1OC(=O)c2cc[c:1]cc2	133.5	133.4
407	methyl anthranilate0	COC(=O)[c:1]1c(N)cccc1	110.7	110.5
408	methyl anthranilate1	COC(=O)c1c(N)ccc[c:1]1	131.3	131.1
409	methyl anthranilate2	COC(=O)c1c(N)cc[c:1]c1	116.7	116.3
410	methyl anthranilate3	COC(=O)c1c(N)c[c:1]cc1	134.1	134.6
411	methyl anthranilate4	COC(=O)c1c(N)[c:1]ccc1	116.2	116.6
412	methyl anthranilate5	COC(=O)c1[c:1](N)cccc1	150.6	151.1
413	methyl m-aminobenzoate0	COC(=O)[c:1]1cc(N)ccc1	131.1	131
414	methyl m-aminobenzoate1	COC(=O)c1cc(N)cc[c:1]1	119.4	119.4
415	methyl m-aminobenzoate2	COC(=O)c1cc(N)c[c:1]c1	129.2	129.3
416	methyl m-aminobenzoate3	COC(=O)c1cc(N)[c:1]cc1	119.4	119.2
417	methyl m-aminobenzoate4	COC(=O)c1c[c:1](N)ccc1	146.9	146.8
418	methyl m-aminobenzoate5	COC(=O)c1[c:1]c(N)ccc1	115.7	115.5
419	methyl p-aminobenzoate0	COC(=O)[c:1]1ccc(N)cc1	119.3	119.8
420	methyl p-aminobenzoate1	COC(=O)c1ccc(N)c[c:1]1	131.6	132.1
421	methyl p-aminobenzoate2	COC(=O)c1ccc(N)[c:1]c1	113.8	114.4
422	methyl p-aminobenzoate3	COC(=O)c1cc[c:1](N)cc1	151.4	151.2
423	methyl p-hydroxybenzoate0	COC(=O)[c:1]1ccc(O)cc1	122.1	122.3
424	methyl p-hydroxybenzoate1	COC(=O)c1ccc(O)c[c:1]1	132	132.2
425	methyl p-hydroxybenzoate2	COC(=O)c1ccc(O)[c:1]c1	115.4	115.3
426	methyl p-hydroxybenzoate3	COC(=O)c1cc[c:1](O)cc1	160.6	160.3
427	methyl p-nitrobenzoate0	COC(=O)[c:1]1ccc([N+](=O)[O-])cc1	135.6	135.5
428	methyl p-nitrobenzoate1	COC(=O)c1ccc([N+](=O)[O-])c[c:1]1	130.8	130.3
429	methyl p-nitrobenzoate2	COC(=O)c1ccc([N+](=O)[O-])[c:1]c1	123.6	123.9
430	methyl p-nitrobenzoate3	COC(=O)c1cc[c:1]([N+](=O)[O-])cc1	150.6	151.1
431	methyl m-nitrobenzoate0	COC(=O)[c:1]1cc([N+](=O)[O-])ccc1	131.9	131.4
432	methyl m-nitrobenzoate1	COC(=O)c1cc([N+](=O)[O-])cc[c:1]1	135.3	134.4
433	methyl m-nitrobenzoate2	COC(=O)c1cc([N+](=O)[O-])c[c:1]c1	129.8	129.4
434	methyl m-nitrobenzoate3	COC(=O)c1cc([N+](=O)[O-])[c:1]cc1	127.4	127.2
435	methyl m-nitrobenzoate4	COC(=O)c1c[c:1]([N+](=O)[O-])ccc1	148.3	148
436	methyl m-nitrobenzoate5	COC(=O)c1[c:1]c([N+](=O)[O-])ccc1	124.6	124.8
437	methyl o-nitrobenzoate0	COC(=O)[c:1]1c([N+](=O)[O-])cccc1	127.5	127.4
438	methyl o-nitrobenzoate1	COC(=O)c1c([N+](=O)[O-])ccc[c:1]1	129.9	130.4
439	methyl o-nitrobenzoate2	COC(=O)c1c([N+](=O)[O-])cc[c:1]c1	133.1	132.6
440	methyl o-nitrobenzoate3	COC(=O)c1c([N+](=O)[O-])c[c:1]cc1	132	132.4
441	methyl o-nitrobenzoate4	COC(=O)c1c([N+](=O)[O-])[c:1]ccc1	123.9	124.2
442	methyl o-nitrobenzoate5	COC(=O)c1[c:1]([N+](=O)[O-])cccc1	148.3	148
443	ethyl benzoate0	CCOC(=O)[c:1]1ccccc1	130.6	130.4
444	ethyl benzoate1	CCOC(=O)c1cccc[c:1]1	129.6	129.8
445	ethyl benzoate2	CCOC(=O)c1ccc[c:1]c1	128.3	128.4
446	ethyl benzoate3	CCOC(=O)c1cc[c:1]cc1	132.8	132.8
447	methyl m-toluate0	COC(=O)[c:1]1cc(C)ccc1	130.2	130.4
448	methyl m-toluate1	COC(=O)c1cc(C)cc[c:1]1	126.8	127
449	methyl m-toluate2	COC(=O)c1cc(C)c[c:1]c1	128.3	128.1
450	methyl m-toluate3	COC(=O)c1cc(C)[c:1]cc1	133.7	133.4
451	methyl m-toluate4	COC(=O)c1c[c:1](C)ccc1	138.1	138.6
452	methyl m-toluate5	COC(=O)c1[c:1]c(C)ccc1	130.2	130.1
453	methyl p-toluate0	COC(=O)[c:1]1ccc(C)cc1	127.5	127.4
454	methyl p-toluate1	COC(=O)c1ccc(C)c[c:1]1	129.6	129.7
455	methyl p-toluate2	COC(=O)c1ccc(C)[c:1]c1	129.1	129
456	methyl p-toluate3	COC(=O)c1cc[c:1](C)cc1	143.5	143.8
457	ethyl p-aminobenzoate0	CCOC(=O)[c:1]1ccc(N)cc1	119.6	120
458	ethyl p-aminobenzoate1	CCOC(=O)c1ccc(N)c[c:1]1	131.6	132.2
459	ethyl p-aminobenzoate2	CCOC(=O)c1ccc(N)[c:1]c1	113.7	114.4
460	ethyl p-aminobenzoate3	CCOC(=O)c1cc[c:1](N)cc1	151.4	151.2
461	methyl o-(methylamino)benzoate0	COC(=O)c([c:1]1NC)cccc1	152	152.1
462	methyl o-(methylamino)benzoate1	COC(=O)c(c1NC)ccc[c:1]1	110.7	111.2
463	methyl o-(methylamino)benzoate2	COC(=O)c(c1NC)cc[c:1]c1	134.6	134.5
464	methyl o-(methylamino)benzoate3	COC(=O)c(c1NC)c[c:1]cc1	114.3	114.9
465	methyl o-(methylamino)benzoate4	COC(=O)c(c1NC)[c:1]ccc1	131.6	131.4
466	methyl o-(methylamino)benzoate5	COC(=O)[c:1](c1NC)cccc1	109.9	110.2
467	ethyl anthranilate0	CCOC(=O)[c:1]1c(N)cccc1	111	110.7
468	ethyl anthranilate1	CCOC(=O)c1c(N)ccc[c:1]1	131.2	131.2
469	ethyl anthranilate2	CCOC(=O)c1c(N)cc[c:1]c1	116.7	116.3
470	ethyl anthranilate3	CCOC(=O)c1c(N)c[c:1]cc1	134	134.6
471	ethyl anthranilate4	CCOC(=O)c1c(N)[c:1]ccc1	116.2	116.7
472	ethyl anthranilate5	CCOC(=O)c1[c:1](N)cccc1	150.6	151.1
473	ethyl m-aminobenzoate0	CCOC(=O)[c:1]1cc(N)ccc1	131.5	131.2
474	ethyl m-aminobenzoate1	CCOC(=O)c1cc(N)cc[c:1]1	119.4	119.4
475	ethyl m-aminobenzoate2	CCOC(=O)c1cc(N)c[c:1]c1	129.2	129.3
476	ethyl m-aminobenzoate3	CCOC(=O)c1cc(N)[c:1]cc1	119.5	119.2
477	ethyl m-aminobenzoate4	CCOC(=O)c1c[c:1](N)ccc1	146.8	146.8
478	ethyl m-aminobenzoate5	CCOC(=O)c1[c:1]c(N)ccc1	115.7	115.6
479	methyl 3-amino-p-toluate0	Cc1ccc(C(OC)=O)c[c:1]1N	144.7	144.5
480	methyl 3-amino-p-toluate1	Cc1[c:1]cc(C(OC)=O)cc1N	130.4	130.4
481	methyl 3-amino-p-toluate2	C[c:1]1ccc(C(OC)=O)cc1N	129	128.2
482	methyl 3-amino-p-toluate3	Cc1cc[c:1](C(OC)=O)cc1N	127.6	128.3
483	methyl 3-amino-p-toluate4	Cc1c[c:1]c(C(OC)=O)cc1N	119.8	119.3
484	methyl 3-amino-p-toluate5	Cc1ccc(C(OC)=O)[c:1]c1N	115.6	115.1
485	methyl 4-amino-3-methylbenzoate0	COC(=O)[c:1]1cc(C)c(N)cc1	119.7	119.9
486	methyl 4-amino-3-methylbenzoate1	COC(=O)c1cc(C)c(N)c[c:1]1	129.3	129.2
487	methyl 4-amino-3-methylbenzoate2	COC(=O)c1cc(C)c(N)[c:1]c1	113.7	113.7
488	methyl 4-amino-3-methylbenzoate3	COC(=O)c1cc(C)[c:1](N)cc1	149.2	149
489	methyl 4-amino-3-methylbenzoate4	COC(=O)c1c[c:1](C)c(N)cc1	121	121.7
490	methyl 4-amino-3-methylbenzoate5	COC(=O)c1[c:1]c(C)c(N)cc1	132.3	132.7
491	methyl anisate0	COc(cc1)cc[c:1]1C(=O)OC	122.8	122.5
492	methyl anisate1	COc(c[c:1]1)ccc1C(=O)OC	131.6	131.6
493	methyl anisate2	COc([c:1]c1)ccc1C(=O)OC	113.7	113.7
494	methyl anisate3	CO[c:1](cc1)ccc1C(=O)OC	163.5	163.6
495	methyl m-methoxybenzoate0	COc(ccc1)c[c:1]1C(=O)OC	131.5	131.4
496	methyl m-methoxybenzoate1	COc(cc[c:1]1)cc1C(=O)OC	122	122.2
497	methyl m-methoxybenzoate2	COc(c[c:1]c1)cc1C(=O)OC	129.4	129.1
498	methyl m-methoxybenzoate3	COc([c:1]cc1)cc1C(=O)OC	119.5	119.4
499	methyl m-methoxybenzoate4	CO[c:1](ccc1)cc1C(=O)OC	159.6	159.6
500	methyl m-methoxybenzoate5	COc(ccc1)[c:1]c1C(=O)OC	114.1	114.3
501	methyl o-methoxybenzoate0	COC(=O)[c:1]1c(OC)cccc1	120.2	119.5
502	methyl o-methoxybenzoate1	COC(=O)c1c(OC)ccc[c:1]1	131.6	131.4
503	methyl o-methoxybenzoate2	COC(=O)c1c(OC)cc[c:1]c1	120.1	120.3
504	methyl o-methoxybenzoate3	COC(=O)c1c(OC)c[c:1]cc1	133.5	133.6
505	methyl o-methoxybenzoate4	COC(=O)c1c(OC)[c:1]ccc1	112.2	112
506	methyl o-methoxybenzoate5	COC(=O)c1[c:1](OC)cccc1	159.1	159.3
507	ethyl m-hydroxybenzoate0	CCOC(=O)[c:1]1cc(O)ccc1	131.5	131.6
508	ethyl m-hydroxybenzoate1	CCOC(=O)c1cc(O)cc[c:1]1	121.7	121.8
509	ethyl m-hydroxybenzoate2	CCOC(=O)c1cc(O)c[c:1]c1	129.8	129.7
510	ethyl m-hydroxybenzoate3	CCOC(=O)c1cc(O)[c:1]cc1	120.6	119.9
511	ethyl m-hydroxybenzoate4	CCOC(=O)c1c[c:1](O)ccc1	156.4	155.9
512	ethyl m-hydroxybenzoate5	CCOC(=O)c1[c:1]c(O)ccc1	116.5	116.4
513	methyl 3-amino-4-methoxybenzoate0	COc(cc1)c(N)c[c:1]1C(=O)OC	122.9	122.9
514	methyl 3-amino-4-methoxybenzoate1	COc(c[c:1]1)c(N)cc1C(=O)OC	121	120.8
515	methyl 3-amino-4-methoxybenzoate2	COc([c:1]c1)c(N)cc1C(=O)OC	109.5	110.2
516	methyl 3-amino-4-methoxybenzoate3	CO[c:1](cc1)c(N)cc1C(=O)OC	151	151.1
517	methyl 3-amino-4-methoxybenzoate4	COc(cc1)[c:1](N)cc1C(=O)OC	136	136.3
518	methyl 3-amino-4-methoxybenzoate5	COc(cc1)c(N)[c:1]c1C(=O)OC	115.6	115.7
519	4-chlorobenzoic acid ethyl ester0	CCOC(=O)[c:1]1ccc(Cl)cc1	129	128.7
520	4-chlorobenzoic acid ethyl ester1	CCOC(=O)c1ccc(Cl)c[c:1]1	131	130.7
521	4-chlorobenzoic acid ethyl ester2	CCOC(=O)c1ccc(Cl)[c:1]c1	128.7	128.7
522	4-chlorobenzoic acid ethyl ester3	CCOC(=O)c1cc[c:1](Cl)cc1	139.3	139.5
523	ethyl m-nitrobenzoate0	CCOC(=O)[c:1]1cc([N+](=O)[O-])ccc1	132.3	131.6
524	ethyl m-nitrobenzoate1	CCOC(=O)c1cc([N+](=O)[O-])cc[c:1]1	135.3	134.5
525	ethyl m-nitrobenzoate2	CCOC(=O)c1cc([N+](=O)[O-])c[c:1]c1	129.6	129.4
526	ethyl m-nitrobenzoate3	CCOC(=O)c1cc([N+](=O)[O-])[c:1]cc1	127.3	127.9
527	ethyl m-nitrobenzoate4	CCOC(=O)c1c[c:1]([N+](=O)[O-])ccc1	148.3	148
528	ethyl m-nitrobenzoate5	CCOC(=O)c1[c:1]c([N+](=O)[O-])ccc1	124.6	124.8
529	ethyl p-nitrobenzoate0	CCOC(=O)[c:1]1ccc([N+](=O)[O-])cc1	136	135.7
530	ethyl p-nitrobenzoate1	CCOC(=O)c1ccc([N+](=O)[O-])c[c:1]1	130.7	130.3
531	ethyl p-nitrobenzoate2	CCOC(=O)c1ccc([N+](=O)[O-])[c:1]c1	123.5	123.9
532	ethyl p-nitrobenzoate3	CCOC(=O)c1cc[c:1]([N+](=O)[O-])cc1	150.6	151
533	dimethyl terephthalate0	COC(=O)[c:1]1ccc(cc1)C(=O)OC	134	134.3
534	dimethyl terephthalate1	COC(=O)c1ccc(c[c:1]1)C(=O)OC	129.6	129.4
535	methyl o-(dimethylamino)benzoate0	COC(=O)[c:1]1c(N(C)C)cccc1	121.1	121.4
536	methyl o-(dimethylamino)benzoate1	COC(=O)c1c(N(C)C)ccc[c:1]1	131.6	131.7
537	methyl o-(dimethylamino)benzoate2	COC(=O)c1c(N(C)C)cc[c:1]c1	118.7	120
538	methyl o-(dimethylamino)benzoate3	COC(=O)c1c(N(C)C)c[c:1]cc1	132.2	131.4
539	methyl o-(dimethylamino)benzoate4	COC(=O)c1c(N(C)C)[c:1]ccc1	116.7	117.1
540	methyl o-(dimethylamino)benzoate5	COC(=O)c1[c:1](N(C)C)cccc1	152.3	151.5
541	methyl 3,4,5-trimethoxy-2-nitrobenzoate0	COC(=O)[c:1]1c([N+](=O)[O-])c(OC)c(OC)c(c1)OC	117.7	118.7
542	methyl 3,4,5-trimethoxy-2-nitrobenzoate1	COC(=O)c1c([N+](=O)[O-])c(OC)c(OC)c([c:1]1)OC	108.5	105.8
543	methyl 3,4,5-trimethoxy-2-nitrobenzoate2	COC(=O)c1c([N+](=O)[O-])c(OC)c(OC)[c:1](c1)OC	154.1	155.2
544	methyl 3,4,5-trimethoxy-2-nitrobenzoate3	COC(=O)c1c([N+](=O)[O-])c(OC)[c:1](OC)c(c1)OC	145.7	145.7
545	methyl 3,4,5-trimethoxy-2-nitrobenzoate4	COC(=O)c1c([N+](=O)[O-])[c:1](OC)c(OC)c(c1)OC	146.4	146.6
546	methyl 3,4,5-trimethoxy-2-nitrobenzoate5	COC(=O)c1[c:1]([N+](=O)[O-])c(OC)c(OC)c(c1)OC	140.3	139.8
547	methyl m-bromobenzoate0	COC(=O)[c:1]1cc(Br)ccc1	132.1	131.9
548	methyl m-bromobenzoate1	COC(=O)c1cc(Br)cc[c:1]1	128.1	128.4
549	methyl m-bromobenzoate2	COC(=O)c1cc(Br)c[c:1]c1	129.9	129.6
550	methyl m-bromobenzoate3	COC(=O)c1cc(Br)[c:1]cc1	135.8	135.7
551	methyl m-bromobenzoate4	COC(=O)c1c[c:1](Br)ccc1	122.5	122.5
552	methyl m-bromobenzoate5	COC(=O)c1[c:1]c(Br)ccc1	132.6	132.5
553	methyl o-bromobenzoate0	COC(=O)[c:1]1c(Br)cccc1	132.2	132
554	methyl o-bromobenzoate1	COC(=O)c1c(Br)ccc[c:1]1	131.3	131.3
555	methyl o-bromobenzoate2	COC(=O)c1c(Br)cc[c:1]c1	127.2	127.2
556	methyl o-bromobenzoate3	COC(=O)c1c(Br)c[c:1]cc1	134.3	132.7
557	methyl o-bromobenzoate4	COC(=O)c1c(Br)[c:1]ccc1	132.5	133.5
558	methyl o-bromobenzoate5	COC(=O)c1[c:1](Br)cccc1	121.6	122
559	methyl 5-bromoanthranilate0	COC(=O)[c:1]1c(N)ccc(Br)c1	112.1	112.1
560	methyl 5-bromoanthranilate1	COC(=O)c1c(N)ccc(Br)[c:1]1	133.5	133.6
561	methyl 5-bromoanthranilate2	COC(=O)c1c(N)cc[c:1](Br)c1	107.4	107.3
562	methyl 5-bromoanthranilate3	COC(=O)c1c(N)c[c:1]c(Br)c1	136.7	137.5
563	methyl 5-bromoanthranilate4	COC(=O)c1c(N)[c:1]cc(Br)c1	118.4	118
564	methyl 5-bromoanthranilate5	COC(=O)c1[c:1](N)ccc(Br)c1	149.4	149.9
565	methyl 2-bromo-5-nitrobenzoate0	COC(=O)[c:1]1c(Br)ccc(c1)[N+](=O)[O-]	133.3	133.2
566	methyl 2-bromo-5-nitrobenzoate1	COC(=O)c1c(Br)ccc([c:1]1)[N+](=O)[O-]	126.3	126.9
567	methyl 2-bromo-5-nitrobenzoate2	COC(=O)c1c(Br)cc[c:1](c1)[N+](=O)[O-]	146.9	146.8
568	methyl 2-bromo-5-nitrobenzoate3	COC(=O)c1c(Br)c[c:1]c(c1)[N+](=O)[O-]	126.6	128.3
569	methyl 2-bromo-5-nitrobenzoate4	COC(=O)c1c(Br)[c:1]cc(c1)[N+](=O)[O-]	135.7	134.7
570	methyl 2-bromo-5-nitrobenzoate5	COC(=O)c1[c:1](Br)ccc(c1)[N+](=O)[O-]	129.2	128.6
571	methyl 3,5-dibromobenzoate0	COC(=O)[c:1]1cc(Br)cc(Br)c1	133.3	133.3
572	methyl 3,5-dibromobenzoate1	COC(=O)c1cc(Br)cc(Br)[c:1]1	131.4	131.2
573	methyl 3,5-dibromobenzoate2	COC(=O)c1cc(Br)c[c:1](Br)c1	123	123.3
574	methyl 3,5-dibromobenzoate3	COC(=O)c1cc(Br)[c:1]c(Br)c1	138.3	138.5
575	methyl p-bromobenzoate0	COC(=O)[c:1]1ccc(Br)cc1	129	129.1
576	methyl p-bromobenzoate1	COC(=O)c1ccc(Br)c[c:1]1	131.1	130.8
577	methyl p-bromobenzoate2	COC(=O)c1ccc(Br)[c:1]c1	131.7	131.7
578	methyl p-bromobenzoate3	COC(=O)c1cc[c:1](Br)cc1	128.1	128
579	methyl p-(bromomethyl)benzoate0	BrCc(cc1)cc[c:1]1C(=O)OC	130.2	130.2
580	methyl p-(bromomethyl)benzoate1	BrCc(c[c:1]1)ccc1C(=O)OC	130.1	130
581	methyl p-(bromomethyl)benzoate2	BrCc([c:1]c1)ccc1C(=O)OC	129	128.8
582	methyl p-(bromomethyl)benzoate3	BrC[c:1](cc1)ccc1C(=O)OC	142.6	143.2
583	ethyl o-bromobenzoate0	CCOC(=O)[c:1]1c(Br)cccc1	132.8	132.2
584	ethyl o-bromobenzoate1	CCOC(=O)c1c(Br)ccc[c:1]1	131.1	131.3
585	ethyl o-bromobenzoate2	CCOC(=O)c1c(Br)cc[c:1]c1	127.1	127.2
586	ethyl o-bromobenzoate3	CCOC(=O)c1c(Br)c[c:1]cc1	134.2	132.7
587	ethyl o-bromobenzoate4	CCOC(=O)c1c(Br)[c:1]ccc1	132.3	133.4
588	ethyl o-bromobenzoate5	CCOC(=O)c1[c:1](Br)cccc1	121.5	122
589	ethyl p-bromobenzoate0	CCOC(=O)[c:1]1ccc(Br)cc1	129.5	129.3
590	ethyl p-bromobenzoate1	CCOC(=O)c1ccc(Br)c[c:1]1	131.1	130.9
591	ethyl p-bromobenzoate2	CCOC(=O)c1ccc(Br)[c:1]c1	131.6	131.7
592	ethyl p-bromobenzoate3	CCOC(=O)c1cc[c:1](Br)cc1	127.9	127.9
593	ethyl m-bromobenzoate0	CCOC(=O)[c:1]1cc(Br)ccc1	132.5	132.1
594	ethyl m-bromobenzoate1	CCOC(=O)c1cc(Br)cc[c:1]1	128.1	128.4
595	ethyl m-bromobenzoate2	CCOC(=O)c1cc(Br)c[c:1]c1	129.9	129.6
596	ethyl m-bromobenzoate3	CCOC(=O)c1cc(Br)[c:1]cc1	135.7	135.6
597	ethyl m-bromobenzoate4	CCOC(=O)c1c[c:1](Br)ccc1	122.4	122.5
598	ethyl m-bromobenzoate5	CCOC(=O)c1[c:1]c(Br)ccc1	132.5	132.5
599	4-bromo-3-methylbenzoic acid methyl ester0	COC(=O)[c:1]1cc(C)c(Br)cc1	129.3	129.3
600	4-bromo-3-methylbenzoic acid methyl ester1	COC(=O)c1cc(C)c(Br)c[c:1]1	128.3	128
601	4-bromo-3-methylbenzoic acid methyl ester2	COC(=O)c1cc(C)c(Br)[c:1]c1	132.5	132
602	4-bromo-3-methylbenzoic acid methyl ester3	COC(=O)c1cc(C)[c:1](Br)cc1	130.4	129.9
603	4-bromo-3-methylbenzoic acid methyl ester4	COC(=O)c1c[c:1](C)c(Br)cc1	138.3	138.2
604	4-bromo-3-methylbenzoic acid methyl ester5	COC(=O)c1[c:1]c(C)c(Br)cc1	131.7	131.5
605	3,5-dibromo-4-methylbenzoic acid methyl ester0	COC(=O)[c:1]1cc(Br)c(C)c(Br)c1	130.2	130.7
606	3,5-dibromo-4-methylbenzoic acid methyl ester1	COC(=O)c1cc(Br)c(C)c(Br)[c:1]1	132.7	131.9
607	3,5-dibromo-4-methylbenzoic acid methyl ester2	COC(=O)c1cc(Br)c(C)[c:1](Br)c1	125.2	125.8
608	3,5-dibromo-4-methylbenzoic acid methyl ester3	COC(=O)c1cc(Br)[c:1](C)c(Br)c1	142.7	143.2
609	isopropyl p-aminobenzoate0	Nc(cc1)cc[c:1]1C(=O)OC(C)C	120.1	120.4
610	isopropyl p-aminobenzoate1	Nc(c[c:1]1)ccc1C(=O)OC(C)C	131.5	132.1
611	isopropyl p-aminobenzoate2	Nc([c:1]c1)ccc1C(=O)OC(C)C	113.7	114.5
612	isopropyl p-aminobenzoate3	N[c:1](cc1)ccc1C(=O)OC(C)C	151.2	151.3
613	methyl salicylate0	O[C:1]1=CC=CC=C1C(OC)=O	161.8	161.4
614	methyl salicylate1	OC1=C[C:1]=CC=C1C(OC)=O	135.7	135.3
615	methyl salicylate2	OC1=CC=C[C:1]=C1C(OC)=O	130	130.6
616	methyl salicylate3	OC1=CC=[C:1]C=C1C(OC)=O	119.1	119.2
617	methyl salicylate4	OC1=[C:1]C=CC=C1C(OC)=O	117.6	117.6
618	methyl salicylate5	OC1=CC=CC=[C:1]1C(OC)=O	112.2	112.8
619	ethyl salicylate0	CCOC(=O)[c:1]1c(O)cccc1	112.7	113
620	ethyl salicylate1	CCOC(=O)c1c(O)ccc[c:1]1	129.9	130.6
621	ethyl salicylate2	CCOC(=O)c1c(O)cc[c:1]c1	119	119.2
622	ethyl salicylate3	CCOC(=O)c1c(O)c[c:1]cc1	135.5	135.3
623	ethyl salicylate4	CCOC(=O)c1c(O)[c:1]ccc1	117.6	117.6
624	ethyl salicylate5	CCOC(=O)c1[c:1](O)cccc1	161.8	161.4
625	isopropyl salicylate0	CC(C)OC(=O)[c:1]1c(O)cccc1	113	113.4
626	isopropyl salicylate1	CC(C)OC(=O)c1c(O)ccc[c:1]1	129.9	130.6
627	isopropyl salicylate2	CC(C)OC(=O)c1c(O)cc[c:1]c1	119	119.4
628	isopropyl salicylate3	CC(C)OC(=O)c1c(O)c[c:1]cc1	135.5	135.4
629	isopropyl salicylate4	CC(C)OC(=O)c1c(O)[c:1]ccc1	117.6	117.8
630	isopropyl salicylate5	CC(C)OC(=O)c1[c:1](O)cccc1	161.9	161.4
631	isopropyl p-hydroxybenzoate0	Oc(cc1)cc[c:1]1C(=O)OC(C)C	122.9	122.9
632	isopropyl p-hydroxybenzoate1	Oc(c[c:1]1)ccc1C(=O)OC(C)C	131.9	132.2
633	isopropyl p-hydroxybenzoate2	Oc([c:1]c1)ccc1C(=O)OC(C)C	115.3	115.4
634	isopropyl p-hydroxybenzoate3	O[c:1](cc1)ccc1C(=O)OC(C)C	160.5	160.3
635	2-isopropoxyethyl benzoate0	CC(C)OCCOC(=O)[c:1]1ccccc1	130.5	130.4
636	2-isopropoxyethyl benzoate1	CC(C)OCCOC(=O)c1cccc[c:1]1	129.7	129.8
637	2-isopropoxyethyl benzoate2	CC(C)OCCOC(=O)c1ccc[c:1]c1	128.4	128.5
638	2-isopropoxyethyl benzoate3	CC(C)OCCOC(=O)c1cc[c:1]cc1	132.9	132.9
639	methyl p-tbutylbenzoate0	COC(=O)[c:1]1ccc(cc1)C(C)(C)C	127.4	127.3
640	methyl p-tbutylbenzoate1	COC(=O)c1ccc(c[c:1]1)C(C)(C)C	129.5	129.5
641	methyl p-tbutylbenzoate2	COC(=O)c1ccc([c:1]c1)C(C)(C)C	125.3	125.4
642	methyl p-tbutylbenzoate3	COC(=O)c1cc[c:1](cc1)C(C)(C)C	156.5	156.3
643	vinyl p-tert-butylbenzoate0	C=COC(=O)c(cc1)cc[c:1]1C(C)(C)C	157.4	156.7
644	vinyl p-tert-butylbenzoate1	C=COC(=O)c(c[c:1]1)ccc1C(C)(C)C	125.5	125.6
645	vinyl p-tert-butylbenzoate2	C=COC(=O)c([c:1]c1)ccc1C(C)(C)C	130	129.8
646	vinyl p-tert-butylbenzoate3	C=COC(=O)[c:1](cc1)ccc1C(C)(C)C	126.3	126.5
647	methyl p-acetylbenzoate0	COC(=O)[c:1]1ccc(cc1)C(=O)C	133.9	134.2
648	methyl p-acetylbenzoate1	COC(=O)c1ccc(c[c:1]1)C(=O)C	129.8	129.7
649	methyl p-acetylbenzoate2	COC(=O)c1ccc([c:1]c1)C(=O)C	128.2	128.5
650	methyl p-acetylbenzoate3	COC(=O)c1cc[c:1](cc1)C(=O)C	140.3	141.2
651	ethyl p-acetylbenzoate0	CCOC(=O)[c:1]1ccc(cc1)C(=O)C	134.3	134.4
652	ethyl p-acetylbenzoate1	CCOC(=O)c1ccc(c[c:1]1)C(=O)C	129.8	129.7
653	ethyl p-acetylbenzoate2	CCOC(=O)c1ccc([c:1]c1)C(=O)C	128.2	128.4
654	ethyl p-acetylbenzoate3	CCOC(=O)c1cc[c:1](cc1)C(=O)C	140.2	141.1
655	methyl 5-acetyl-2-methoxybenzoate0	COC(=O)[c:1]1c(OC)ccc(c1)C(=O)C	119.8	119.8
656	methyl 5-acetyl-2-methoxybenzoate1	COC(=O)c1c(OC)ccc([c:1]1)C(=O)C	132.7	132.5
657	methyl 5-acetyl-2-methoxybenzoate2	COC(=O)c1c(OC)cc[c:1](c1)C(=O)C	129.5	129.6
658	methyl 5-acetyl-2-methoxybenzoate3	COC(=O)c1c(OC)c[c:1]c(c1)C(=O)C	133.8	134.4
659	methyl 5-acetyl-2-methoxybenzoate4	COC(=O)c1c(OC)[c:1]cc(c1)C(=O)C	111.8	111.6
660	methyl 5-acetyl-2-methoxybenzoate5	COC(=O)c1[c:1](OC)ccc(c1)C(=O)C	162.6	162.3
661	4-iodobenzoic acid methyl ester0	COC(=O)[c:1]1ccc(I)cc1	129.6	129.7
662	4-iodobenzoic acid methyl ester1	COC(=O)c1ccc(I)c[c:1]1	131	130.7
663	4-iodobenzoic acid methyl ester2	COC(=O)c1ccc(I)[c:1]c1	137.7	137.6
664	4-iodobenzoic acid methyl ester3	COC(=O)c1cc[c:1](I)cc1	100.7	100.4
665	ethyl m-iodobenzoate0	CCOC(=O)[c:1]1cc(I)ccc1	132.4	132.2
666	ethyl m-iodobenzoate1	CCOC(=O)c1cc(I)cc[c:1]1	128.7	128.9
667	ethyl m-iodobenzoate2	CCOC(=O)c1cc(I)c[c:1]c1	130	129.8
668	ethyl m-iodobenzoate3	CCOC(=O)c1cc(I)[c:1]cc1	141.6	141.6
669	ethyl m-iodobenzoate4	CCOC(=O)c1c[c:1](I)ccc1	93.8	93.7
670	ethyl m-iodobenzoate5	CCOC(=O)c1[c:1]c(I)ccc1	138.4	138.6
671	ethyl p-iodobenzoate0	CCOC(=O)[c:1]1ccc(I)cc1	129.9	129.9
672	ethyl p-iodobenzoate1	CCOC(=O)c1ccc(I)c[c:1]1	130.9	130.8
673	ethyl p-iodobenzoate2	CCOC(=O)c1ccc(I)[c:1]c1	137.6	137.6
674	ethyl p-iodobenzoate3	CCOC(=O)c1cc[c:1](I)cc1	100.5	100.4
675	methyl 4-amino-3-iodobenzoate0	COC(=O)[c:1]1cc(I)c(N)cc1	121.2	121.2
676	methyl 4-amino-3-iodobenzoate1	COC(=O)c1cc(I)c(N)c[c:1]1	131.2	131.2
677	methyl 4-amino-3-iodobenzoate2	COC(=O)c1cc(I)c(N)[c:1]c1	113.1	113.2
678	methyl 4-amino-3-iodobenzoate3	COC(=O)c1cc(I)[c:1](N)cc1	150.7	150.6
679	methyl 4-amino-3-iodobenzoate4	COC(=O)c1c[c:1](I)c(N)cc1	82.1	82.2
680	methyl 4-amino-3-iodobenzoate5	COC(=O)c1[c:1]c(I)c(N)cc1	141	141
681	methyl 2-hydroxy-4-iodobenzoate0	COC(=O)[c:1]1c(O)cc(I)cc1	111.9	112.4
682	methyl 2-hydroxy-4-iodobenzoate1	COC(=O)c1c(O)cc(I)c[c:1]1	130.6	131.6
683	methyl 2-hydroxy-4-iodobenzoate2	COC(=O)c1c(O)cc(I)[c:1]c1	128.6	128.7
684	methyl 2-hydroxy-4-iodobenzoate3	COC(=O)c1c(O)c[c:1](I)cc1	102.7	102.3
685	methyl 2-hydroxy-4-iodobenzoate4	COC(=O)c1c(O)[c:1]c(I)cc1	127	126.7
686	methyl 2-hydroxy-4-iodobenzoate5	COC(=O)c1[c:1](O)cc(I)cc1	161.5	161.4
687	4-iodo-3-methylbenzoic acid methyl ester0	COC(=O)[c:1]1cc(C)c(I)cc1	130.2	130
688	4-iodo-3-methylbenzoic acid methyl ester1	COC(=O)c1cc(C)c(I)c[c:1]1	128.1	127.9
689	4-iodo-3-methylbenzoic acid methyl ester2	COC(=O)c1cc(C)c(I)[c:1]c1	139.2	138.4
690	4-iodo-3-methylbenzoic acid methyl ester3	COC(=O)c1cc(C)[c:1](I)cc1	107.4	107.2
691	4-iodo-3-methylbenzoic acid methyl ester4	COC(=O)c1c[c:1](C)c(I)cc1	141.9	141.7
692	4-iodo-3-methylbenzoic acid methyl ester5	COC(=O)c1[c:1]c(C)c(I)cc1	130.3	130.6
693	methyl 4-fluorobenzoate0	COC(=O)[c:1]1ccc(F)cc1	126.5	126.1
694	methyl 4-fluorobenzoate1	COC(=O)c1ccc(F)c[c:1]1	132.2	131.7
695	methyl 4-fluorobenzoate2	COC(=O)c1ccc(F)[c:1]c1	115.5	115.6
696	methyl 4-fluorobenzoate3	COC(=O)c1cc[c:1](F)cc1	165.8	165.8
697	methyl 2,4-difluorobenzoate0	COC(=O)[c:1]1c(F)cc(F)cc1	115.2	115
698	methyl 2,4-difluorobenzoate1	COC(=O)c1c(F)cc(F)c[c:1]1	134	132.9
699	methyl 2,4-difluorobenzoate2	COC(=O)c1c(F)cc(F)[c:1]c1	111.6	111.1
700	methyl 2,4-difluorobenzoate3	COC(=O)c1c(F)c[c:1](F)cc1	165.8	165.8
701	methyl 2,4-difluorobenzoate4	COC(=O)c1c(F)[c:1]c(F)cc1	105.3	104.9
702	methyl 2,4-difluorobenzoate5	COC(=O)c1[c:1](F)cc(F)cc1	162.9	162.7
703	pentafluorobenzoic acid methyl ester0	COC(=O)[c:1]1c(F)c(F)c(F)c(F)c1F	108.2	108.3
704	pentafluorobenzoic acid methyl ester1	COC(=O)c1c(F)c(F)c(F)c(F)[c:1]1F	145.5	145.6
705	pentafluorobenzoic acid methyl ester2	COC(=O)c1c(F)c(F)c(F)[c:1](F)c1F	137.8	137.4
706	pentafluorobenzoic acid methyl ester3	COC(=O)c1c(F)c(F)[c:1](F)c(F)c1F	143.3	143.8
707	ethyl p-fluorobenzoate0	CCOC(=O)[c:1]1ccc(F)cc1	126.9	126.3
708	ethyl p-fluorobenzoate1	CCOC(=O)c1ccc(F)c[c:1]1	132.2	131.8
709	ethyl p-fluorobenzoate2	CCOC(=O)c1ccc(F)[c:1]c1	115.5	115.6
710	ethyl p-fluorobenzoate3	CCOC(=O)c1cc[c:1](F)cc1	165.8	165.8
711	ethyl 2-fluorobenzoate0	CCOC(=O)[c:1]1c(F)cccc1	119.2	118.9
712	ethyl 2-fluorobenzoate1	CCOC(=O)c1c(F)ccc[c:1]1	132.1	131.3
713	ethyl 2-fluorobenzoate2	CCOC(=O)c1c(F)cc[c:1]c1	123.9	123.6
714	ethyl 2-fluorobenzoate3	CCOC(=O)c1c(F)c[c:1]cc1	134.3	134.1
715	ethyl 2-fluorobenzoate4	CCOC(=O)c1c(F)[c:1]ccc1	117	116.7
716	ethyl 2-fluorobenzoate5	CCOC(=O)c1[c:1](F)cccc1	162	162.1
717	pentafluorobenzoic acid ethyl ester0	CCOC(=O)[c:1]1c(F)c(F)c(F)c(F)c1F	108.7	108.5
718	pentafluorobenzoic acid ethyl ester1	CCOC(=O)c1c(F)c(F)c(F)c(F)[c:1]1F	144.9	145.6
719	pentafluorobenzoic acid ethyl ester2	CCOC(=O)c1c(F)c(F)c(F)[c:1](F)c1F	136.6	137.4
720	pentafluorobenzoic acid ethyl ester3	CCOC(=O)c1c(F)c(F)[c:1](F)c(F)c1F	141.3	143.8
721	vinyl benzoate0	C=COC(=O)[c:1]1ccccc1	129	129.4
722	vinyl benzoate1	C=COC(=O)c1cccc[c:1]1	130	130
723	vinyl benzoate2	C=COC(=O)c1ccc[c:1]c1	128.5	128.6
724	vinyl benzoate3	C=COC(=O)c1cc[c:1]cc1	133.5	133.2
725	vinyl o-chlorobenzoate0	C=COC(=O)c([c:1]1Cl)cccc1	134.5	134.4
726	vinyl o-chlorobenzoate1	C=COC(=O)c(c1Cl)ccc[c:1]1	131.3	130.6
727	vinyl o-chlorobenzoate2	C=COC(=O)c(c1Cl)cc[c:1]c1	133.2	132.9
728	vinyl o-chlorobenzoate3	C=COC(=O)c(c1Cl)c[c:1]cc1	126.6	126.7
729	vinyl o-chlorobenzoate4	C=COC(=O)c(c1Cl)[c:1]ccc1	131.8	131.5
730	vinyl o-chlorobenzoate5	C=COC(=O)[c:1](c1Cl)cccc1	128.6	129.2
731	methyl 3-amino-4-chlorobenzoate0	COC(=O)[c:1]1cc(N)c(Cl)cc1	129.7	129.4
732	methyl 3-amino-4-chlorobenzoate1	COC(=O)c1cc(N)c(Cl)c[c:1]1	119.9	120.2
733	methyl 3-amino-4-chlorobenzoate2	COC(=O)c1cc(N)c(Cl)[c:1]c1	129.4	129.4
734	methyl 3-amino-4-chlorobenzoate3	COC(=O)c1cc(N)[c:1](Cl)cc1	123.9	123.6
735	methyl 3-amino-4-chlorobenzoate4	COC(=O)c1c[c:1](N)c(Cl)cc1	143	143.1
736	methyl 3-amino-4-chlorobenzoate5	COC(=O)c1[c:1]c(N)c(Cl)cc1	116.6	115.8
737	methyl 5-chloroanthranilate0	COC(=O)[c:1]1c(N)ccc(Cl)c1	111.6	111.7
738	methyl 5-chloroanthranilate1	COC(=O)c1c(N)ccc(Cl)[c:1]1	130.5	130.7
739	methyl 5-chloroanthranilate2	COC(=O)c1c(N)cc[c:1](Cl)c1	120.7	120.8
740	methyl 5-chloroanthranilate3	COC(=O)c1c(N)c[c:1]c(Cl)c1	134.1	134.6
741	methyl 5-chloroanthranilate4	COC(=O)c1c(N)[c:1]cc(Cl)c1	118	117.6
742	methyl 5-chloroanthranilate5	COC(=O)c1[c:1](N)ccc(Cl)c1	149	149.4
743	methyl 4-chloro-3-nitrobenzoate0	COC(=O)[c:1]1cc([N+](=O)[O-])c(Cl)cc1	130.1	129.5
744	methyl 4-chloro-3-nitrobenzoate1	COC(=O)c1cc([N+](=O)[O-])c(Cl)c[c:1]1	133.6	135.3
745	methyl 4-chloro-3-nitrobenzoate2	COC(=O)c1cc([N+](=O)[O-])c(Cl)[c:1]c1	132.2	132.5
746	methyl 4-chloro-3-nitrobenzoate3	COC(=O)c1cc([N+](=O)[O-])[c:1](Cl)cc1	131.7	132.1
747	methyl 4-chloro-3-nitrobenzoate4	COC(=O)c1c[c:1]([N+](=O)[O-])c(Cl)cc1	148	147.6
748	methyl 4-chloro-3-nitrobenzoate5	COC(=O)c1[c:1]c([N+](=O)[O-])c(Cl)cc1	126.6	127.2
749	methyl 2-chloro-4-nitrobenzoate0	COC(=O)[c:1]1c(Cl)cc([N+](=O)[O-])cc1	135.8	135.2
750	methyl 2-chloro-4-nitrobenzoate1	COC(=O)c1c(Cl)cc([N+](=O)[O-])c[c:1]1	132.1	132.1
751	methyl 2-chloro-4-nitrobenzoate2	COC(=O)c1c(Cl)cc([N+](=O)[O-])[c:1]c1	121.5	121.9
752	methyl 2-chloro-4-nitrobenzoate3	COC(=O)c1c(Cl)c[c:1]([N+](=O)[O-])cc1	149.5	150.2
753	methyl 2-chloro-4-nitrobenzoate4	COC(=O)c1c(Cl)[c:1]c([N+](=O)[O-])cc1	126.1	125.5
754	methyl 2-chloro-4-nitrobenzoate5	COC(=O)c1[c:1](Cl)cc([N+](=O)[O-])cc1	134.9	134.6
755	methyl o-(chlorosulfonyl)benzoate0	COC(=O)[c:1]1c(S(=O)(=O)Cl)cccc1	132.3	132.8
756	methyl o-(chlorosulfonyl)benzoate1	COC(=O)c1c(S(=O)(=O)Cl)ccc[c:1]1	130.1	131
757	methyl o-(chlorosulfonyl)benzoate2	COC(=O)c1c(S(=O)(=O)Cl)cc[c:1]c1	135.3	134
758	methyl o-(chlorosulfonyl)benzoate3	COC(=O)c1c(S(=O)(=O)Cl)c[c:1]cc1	131.5	132.2
759	methyl o-(chlorosulfonyl)benzoate4	COC(=O)c1c(S(=O)(=O)Cl)[c:1]ccc1	129.1	128.6
760	methyl o-(chlorosulfonyl)benzoate5	COC(=O)c1[c:1](S(=O)(=O)Cl)cccc1	141.6	141.8
761	methyl 5-chloro-2-methoxybenzoate0	COC(=O)[c:1]1c(OC)ccc(Cl)c1	121.3	120.7
762	methyl 5-chloro-2-methoxybenzoate1	COC(=O)c1c(OC)ccc(Cl)[c:1]1	131.3	131
763	methyl 5-chloro-2-methoxybenzoate2	COC(=O)c1c(OC)cc[c:1](Cl)c1	125.2	125.2
764	methyl 5-chloro-2-methoxybenzoate3	COC(=O)c1c(OC)c[c:1]c(Cl)c1	133.1	133.6
765	methyl 5-chloro-2-methoxybenzoate4	COC(=O)c1c(OC)[c:1]cc(Cl)c1	113.5	113.1
766	methyl 5-chloro-2-methoxybenzoate5	COC(=O)c1[c:1](OC)ccc(Cl)c1	157.8	157.8
767	ethyl 2,5-dichlorobenzoate0	CCOC(=O)[c:1]1c(Cl)ccc(Cl)c1	131.7	131.4
768	ethyl 2,5-dichlorobenzoate1	CCOC(=O)c1c(Cl)ccc(Cl)[c:1]1	132.2	131
769	ethyl 2,5-dichlorobenzoate2	CCOC(=O)c1c(Cl)cc[c:1](Cl)c1	132	132.3
770	ethyl 2,5-dichlorobenzoate3	CCOC(=O)c1c(Cl)c[c:1]c(Cl)c1	132.3	132.6
771	ethyl 2,5-dichlorobenzoate4	CCOC(=O)c1c(Cl)[c:1]cc(Cl)c1	131.2	131.2
772	ethyl 2,5-dichlorobenzoate5	CCOC(=O)c1[c:1](Cl)ccc(Cl)c1	132.6	132.2
773	2-acetamido-5-chlorobenzoic acid methyl ester0	COC(=O)[c:1]1c(NC(=O)C)ccc(Cl)c1	116	117
774	2-acetamido-5-chlorobenzoic acid methyl ester1	COC(=O)c1c(NC(=O)C)ccc(Cl)[c:1]1	130.3	130.6
775	2-acetamido-5-chlorobenzoic acid methyl ester2	COC(=O)c1c(NC(=O)C)cc[c:1](Cl)c1	127.5	127.9
776	2-acetamido-5-chlorobenzoic acid methyl ester3	COC(=O)c1c(NC(=O)C)c[c:1]c(Cl)c1	134.5	134.2
777	2-acetamido-5-chlorobenzoic acid methyl ester4	COC(=O)c1c(NC(=O)C)[c:1]cc(Cl)c1	121.8	122.8
778	2-acetamido-5-chlorobenzoic acid methyl ester5	COC(=O)c1[c:1](NC(=O)C)ccc(Cl)c1	140.2	139.7
779	methyl m-hydroxybenzoate0	COC(=O)[c:1]1cc(O)ccc1	131	131.4
780	methyl m-hydroxybenzoate1	COC(=O)c1cc(O)cc[c:1]1	121.8	121.7
781	methyl m-hydroxybenzoate2	COC(=O)c1cc(O)c[c:1]c1	129.8	129.7
782	methyl m-hydroxybenzoate3	COC(=O)c1cc(O)[c:1]cc1	120.7	119.9
783	methyl m-hydroxybenzoate4	COC(=O)c1c[c:1](O)ccc1	156.2	156
784	methyl m-hydroxybenzoate5	COC(=O)c1[c:1]c(O)ccc1	116.5	116.3
785	methyl 2,6-dihydroxybenzoate0	COC(=O)[c:1]1c(O)cccc1O	100.1	99.2
786	methyl 2,6-dihydroxybenzoate1	COC(=O)c1c(O)ccc[c:1]1O	161	161.5
787	methyl 2,6-dihydroxybenzoate2	COC(=O)c1c(O)cc[c:1]c1O	108.3	108.1
788	methyl 2,6-dihydroxybenzoate3	COC(=O)c1c(O)c[c:1]cc1O	136.6	136.6
789	methyl 2,4-dihydroxybenzoate0	COC(=O)[c:1]1c(O)cc(O)cc1	105.9	105.5
790	methyl 2,4-dihydroxybenzoate1	COC(=O)c1c(O)cc(O)c[c:1]1	132	132.8
791	methyl 2,4-dihydroxybenzoate2	COC(=O)c1c(O)cc(O)[c:1]c1	108	106.4
792	methyl 2,4-dihydroxybenzoate3	COC(=O)c1c(O)c[c:1](O)cc1	162.1	161.9
793	methyl 2,4-dihydroxybenzoate4	COC(=O)c1c(O)[c:1]c(O)cc1	103.2	103.9
794	methyl 2,4-dihydroxybenzoate5	COC(=O)c1[c:1](O)cc(O)cc1	163.5	163.8
795	ethyl p-hydroxybenzoate0	CCOC(=O)[c:1]1ccc(O)cc1	122.2	122.5
796	ethyl p-hydroxybenzoate1	CCOC(=O)c1ccc(O)c[c:1]1	132	132.3
797	ethyl p-hydroxybenzoate2	CCOC(=O)c1ccc(O)[c:1]c1	115.4	115.3
798	ethyl p-hydroxybenzoate3	CCOC(=O)c1cc[c:1](O)cc1	160.8	160.3
799	methyl p-(hydroxymethyl)benzoate0	OCc(cc1)cc[c:1]1C(=O)OC	129.2	129.2
800	methyl p-(hydroxymethyl)benzoate1	OCc(c[c:1]1)ccc1C(=O)OC	129.8	129.7
801	methyl p-(hydroxymethyl)benzoate2	OCc([c:1]c1)ccc1C(=O)OC	126.5	126.6
802	methyl p-(hydroxymethyl)benzoate3	OC[c:1](cc1)ccc1C(=O)OC	146.2	146.4
803	methyl 5-formylsalicylate0	O=Cc(c1)ccc(O)[c:1]1C(=O)OC	112.7	113.5
804	methyl 5-formylsalicylate1	O=Cc([c:1]1)ccc(O)c1C(=O)OC	133.8	132.9
805	methyl 5-formylsalicylate2	O=C[c:1](c1)ccc(O)c1C(=O)OC	128.7	128.5
806	methyl 5-formylsalicylate3	O=Cc(c1)[c:1]cc(O)c1C(=O)OC	135.7	135.9
807	methyl 5-formylsalicylate4	O=Cc(c1)c[c:1]c(O)c1C(=O)OC	118.8	118
808	methyl 5-formylsalicylate5	O=Cc(c1)cc[c:1](O)c1C(=O)OC	166.4	165.6
809	methyl 2-hydroxy-4-methoxybenzoate0	COc(cc1)cc(O)[c:1]1C(=O)OC	105.5	105.5
810	methyl 2-hydroxy-4-methoxybenzoate1	COc(c[c:1]1)cc(O)c1C(=O)OC	131.2	132.3
811	methyl 2-hydroxy-4-methoxybenzoate2	COc([c:1]c1)cc(O)c1C(=O)OC	107.5	105.2
812	methyl 2-hydroxy-4-methoxybenzoate3	CO[c:1](cc1)cc(O)c1C(=O)OC	165.6	165.5
813	methyl 2-hydroxy-4-methoxybenzoate4	COc(cc1)[c:1]c(O)c1C(=O)OC	100.7	102.8
814	methyl 2-hydroxy-4-methoxybenzoate5	COc(cc1)c[c:1](O)c1C(=O)OC	163.8	163.9
815	methyl 2,6-dihydroxy-4-methylbenzoate0	COC(=O)[c:1]1c(O)cc(C)cc1O	97.7	96.9
816	methyl 2,6-dihydroxy-4-methylbenzoate1	COC(=O)c1c(O)cc(C)c[c:1]1O	160.7	161.5
817	methyl 2,6-dihydroxy-4-methylbenzoate2	COC(=O)c1c(O)cc(C)[c:1]c1O	109.1	109
818	methyl 2,6-dihydroxy-4-methylbenzoate3	COC(=O)c1c(O)c[c:1](C)cc1O	148.4	148.5
819	methyl vanillate0	COC(=O)[c:1]1cc(OC)c(O)cc1	122.4	122.2
820	methyl vanillate1	COC(=O)c1cc(OC)c(O)c[c:1]1	124.3	124.3
821	methyl vanillate2	COC(=O)c1cc(OC)c(O)[c:1]c1	114.2	114.1
822	methyl vanillate3	COC(=O)c1cc(OC)[c:1](O)cc1	150.2	150.4
823	methyl vanillate4	COC(=O)c1c[c:1](OC)c(O)cc1	146.4	146.7
824	methyl vanillate5	COC(=O)c1[c:1]c(OC)c(O)cc1	112	112.1
825	methyl 5-methoxysalicylate0	COc(c1)ccc(O)[c:1]1C(=O)OC	111.9	113.3
826	methyl 5-methoxysalicylate1	COc([c:1]1)ccc(O)c1C(=O)OC	111.9	114.5
827	methyl 5-methoxysalicylate2	CO[c:1](c1)ccc(O)c1C(=O)OC	152.1	152.1
828	methyl 5-methoxysalicylate3	COc(c1)[c:1]cc(O)c1C(=O)OC	124.1	121.3
829	methyl 5-methoxysalicylate4	COc(c1)c[c:1]c(O)c1C(=O)OC	118.6	118.1
830	methyl 5-methoxysalicylate5	COc(c1)cc[c:1](O)c1C(=O)OC	156.1	155.7
831	methyl 3-methoxysalicylate0	COC(=O)[c:1]1c(O)c(OC)ccc1	112.7	113.3
832	methyl 3-methoxysalicylate1	COC(=O)c1c(O)c(OC)cc[c:1]1	121.1	123.1
833	methyl 3-methoxysalicylate2	COC(=O)c1c(O)c(OC)c[c:1]c1	118.5	119.3
834	methyl 3-methoxysalicylate3	COC(=O)c1c(O)c(OC)[c:1]cc1	116.7	116.6
835	methyl 3-methoxysalicylate4	COC(=O)c1c(O)[c:1](OC)ccc1	148.6	148.2
836	methyl 3-methoxysalicylate5	COC(=O)c1[c:1](O)c(OC)ccc1	152.1	151.7
837	propyl salicylate0	CCCOC(=O)[c:1]1c(O)cccc1	112.7	113
838	propyl salicylate1	CCCOC(=O)c1c(O)ccc[c:1]1	129.9	130.6
839	propyl salicylate2	CCCOC(=O)c1c(O)cc[c:1]c1	119.1	119.2
840	propyl salicylate3	CCCOC(=O)c1c(O)c[c:1]cc1	135.6	135.3
841	propyl salicylate4	CCCOC(=O)c1c(O)[c:1]ccc1	117.6	117.6
842	propyl salicylate5	CCCOC(=O)c1[c:1](O)cccc1	161.8	161.4
843	propyl p-hydroxybenzoate0	CCCOC(=O)[c:1]1ccc(O)cc1	122	122.6
844	propyl p-hydroxybenzoate1	CCCOC(=O)c1ccc(O)c[c:1]1	132	132.2
845	propyl p-hydroxybenzoate2	CCCOC(=O)c1ccc(O)[c:1]c1	115.5	115.3
846	propyl p-hydroxybenzoate3	CCCOC(=O)c1cc[c:1](O)cc1	161.1	160.3
847	ethyl 6-methylsalicylate0	CCOC(=O)[c:1]1c(O)cccc1C	112.5	115.4
848	ethyl 6-methylsalicylate1	CCOC(=O)c1c(O)ccc[c:1]1C	141.4	139.4
849	ethyl 6-methylsalicylate2	CCOC(=O)c1c(O)cc[c:1]c1C	122.9	122.1
850	ethyl 6-methylsalicylate3	CCOC(=O)c1c(O)c[c:1]cc1C	134.1	132.7
851	ethyl 6-methylsalicylate4	CCOC(=O)c1c(O)[c:1]ccc1C	115.6	114.4
852	ethyl 6-methylsalicylate5	CCOC(=O)c1[c:1](O)cccc1C	162.9	160.4
853	ethyl vanillate0	CCOC(=O)[c:1]1cc(OC)c(O)cc1	122.6	122.4
854	ethyl vanillate1	CCOC(=O)c1cc(OC)c(O)c[c:1]1	124.2	124.4
855	ethyl vanillate2	CCOC(=O)c1cc(OC)c(O)[c:1]c1	114.3	114.1
856	ethyl vanillate3	CCOC(=O)c1cc(OC)[c:1](O)cc1	150.2	150.1
857	ethyl vanillate4	CCOC(=O)c1c[c:1](OC)c(O)cc1	146.4	146.7
858	ethyl vanillate5	CCOC(=O)c1[c:1]c(OC)c(O)cc1	111.9	112.2
859	dimethyl 4-hydroxyphthalate0	COC(=O)[c:1]1c(C(=O)OC)cc(O)cc1	121.7	124.3
860	dimethyl 4-hydroxyphthalate1	COC(=O)c1c(C(=O)OC)cc(O)c[c:1]1	131.9	132
861	dimethyl 4-hydroxyphthalate2	COC(=O)c1c(C(=O)OC)cc(O)[c:1]c1	117.5	118.4
862	dimethyl 4-hydroxyphthalate3	COC(=O)c1c(C(=O)OC)c[c:1](O)cc1	159.6	158.8
863	dimethyl 4-hydroxyphthalate4	COC(=O)c1c(C(=O)OC)[c:1]c(O)cc1	115.5	115.8
864	dimethyl 4-hydroxyphthalate5	COC(=O)c1[c:1](C(=O)OC)cc(O)cc1	135.7	134
865	butyl p-hydroxybenzoate0	CCCCOC(=O)[c:1]1ccc(O)cc1	122	122.6
866	butyl p-hydroxybenzoate1	CCCCOC(=O)c1ccc(O)c[c:1]1	132	132.2
867	butyl p-hydroxybenzoate2	CCCCOC(=O)c1ccc(O)[c:1]c1	115.5	115.3
868	butyl p-hydroxybenzoate3	CCCCOC(=O)c1cc[c:1](O)cc1	161.1	160.3
869	isobutyl p-hydroxybenzoate0	Oc(cc1)cc[c:1]1C(=O)OCC(C)C	122.1	122.5
870	isobutyl p-hydroxybenzoate1	Oc(c[c:1]1)ccc1C(=O)OCC(C)C	132	132.2
871	isobutyl p-hydroxybenzoate2	Oc([c:1]c1)ccc1C(=O)OCC(C)C	115.5	115.4
872	isobutyl p-hydroxybenzoate3	O[c:1](cc1)ccc1C(=O)OCC(C)C	161	160.3
873	sec-butyl p-hydroxybenzoate0	CCC(C)OC(=O)[c:1]1ccc(O)cc1	122.4	122.9
874	sec-butyl p-hydroxybenzoate1	CCC(C)OC(=O)c1ccc(O)c[c:1]1	132	132.3
875	sec-butyl p-hydroxybenzoate2	CCC(C)OC(=O)c1ccc(O)[c:1]c1	115.5	115.4
876	sec-butyl p-hydroxybenzoate3	CCC(C)OC(=O)c1cc[c:1](O)cc1	161.1	160.4
877	methyl 3-formyl-4-hydroxybenzoate0	COC(=O)[c:1]1cc(C=O)c(O)cc1	122.2	121.6
878	methyl 3-formyl-4-hydroxybenzoate1	COC(=O)c1cc(C=O)c(O)c[c:1]1	137.7	137.5
879	methyl 3-formyl-4-hydroxybenzoate2	COC(=O)c1cc(C=O)c(O)[c:1]c1	117.9	116.7
880	methyl 3-formyl-4-hydroxybenzoate3	COC(=O)c1cc(C=O)[c:1](O)cc1	165	164.9
881	methyl 3-formyl-4-hydroxybenzoate4	COC(=O)c1c[c:1](C=O)c(O)cc1	120	119.9
882	methyl 3-formyl-4-hydroxybenzoate5	COC(=O)c1[c:1]c(C=O)c(O)cc1	136.1	135.2
883	butyl salicylate0	CCCCOC(=O)[c:1]1c(O)cccc1	112.7	113
884	butyl salicylate1	CCCCOC(=O)c1c(O)ccc[c:1]1	129.9	130.6
885	butyl salicylate2	CCCCOC(=O)c1c(O)cc[c:1]c1	119.1	119.2
886	butyl salicylate3	CCCCOC(=O)c1c(O)c[c:1]cc1	135.5	135.3
887	butyl salicylate4	CCCCOC(=O)c1c(O)[c:1]ccc1	117.6	117.6
888	butyl salicylate5	CCCCOC(=O)c1[c:1](O)cccc1	161.8	161.4
889	methyl 5-allyl-3-methoxysalicylate0	C=CCc(c1)cc(OC)c(O)[c:1]1C(=O)OC	112.3	112.8
890	methyl 5-allyl-3-methoxysalicylate1	C=CCc([c:1]1)cc(OC)c(O)c1C(=O)OC	120.3	122.4
891	methyl 5-allyl-3-methoxysalicylate2	C=CC[c:1](c1)cc(OC)c(O)c1C(=O)OC	130.3	130.9
892	methyl 5-allyl-3-methoxysalicylate3	C=CCc(c1)[c:1]c(OC)c(O)c1C(=O)OC	117.4	116.1
893	methyl 5-allyl-3-methoxysalicylate4	C=CCc(c1)c[c:1](OC)c(O)c1C(=O)OC	148.5	148.1
894	methyl 5-allyl-3-methoxysalicylate5	C=CCc(c1)cc(OC)[c:1](O)c1C(=O)OC	150.6	150
895	methyl 4-methyl-3-nitrobenzoate0	COC(=O)[c:1]1cc([N+](=O)[O-])c(C)cc1	129.5	128.6
896	methyl 4-methyl-3-nitrobenzoate1	COC(=O)c1cc([N+](=O)[O-])c(C)c[c:1]1	133.4	134.3
897	methyl 4-methyl-3-nitrobenzoate2	COC(=O)c1cc([N+](=O)[O-])c(C)[c:1]c1	133.1	132.7
898	methyl 4-methyl-3-nitrobenzoate3	COC(=O)c1cc([N+](=O)[O-])[c:1](C)cc1	138.4	138.4
899	methyl 4-methyl-3-nitrobenzoate4	COC(=O)c1c[c:1]([N+](=O)[O-])c(C)cc1	149.3	148.8
900	methyl 4-methyl-3-nitrobenzoate5	COC(=O)c1[c:1]c([N+](=O)[O-])c(C)cc1	125.8	126
901	2-methoxy-5-nitrobenzoic acid methyl ester0	COC(=O)[c:1]1c(OC)ccc(c1)[N+](=O)[O-]	120.5	120.2
902	2-methoxy-5-nitrobenzoic acid methyl ester1	COC(=O)c1c(OC)ccc([c:1]1)[N+](=O)[O-]	127.8	127.6
903	2-methoxy-5-nitrobenzoic acid methyl ester2	COC(=O)c1c(OC)cc[c:1](c1)[N+](=O)[O-]	140.7	140.9
904	2-methoxy-5-nitrobenzoic acid methyl ester3	COC(=O)c1c(OC)c[c:1]c(c1)[N+](=O)[O-]	128.9	129.3
905	2-methoxy-5-nitrobenzoic acid methyl ester4	COC(=O)c1c(OC)[c:1]cc(c1)[N+](=O)[O-]	112.1	112.1
906	2-methoxy-5-nitrobenzoic acid methyl ester5	COC(=O)c1[c:1](OC)ccc(c1)[N+](=O)[O-]	163.7	163.1
907	ethyl 2-(aminosulfonyl)benzoate0	CCOC(=O)[c:1]1c(S(N)(=O)=O)cccc1	130.4	130.6
908	ethyl 2-(aminosulfonyl)benzoate1	CCOC(=O)c1c(S(N)(=O)=O)ccc[c:1]1	130.6	130.7
909	ethyl 2-(aminosulfonyl)benzoate2	CCOC(=O)c1c(S(N)(=O)=O)cc[c:1]c1	132.4	132.5
910	ethyl 2-(aminosulfonyl)benzoate3	CCOC(=O)c1c(S(N)(=O)=O)c[c:1]cc1	131.9	132.1
911	ethyl 2-(aminosulfonyl)benzoate4	CCOC(=O)c1c(S(N)(=O)=O)[c:1]ccc1	128.3	127.9
912	ethyl 2-(aminosulfonyl)benzoate5	CCOC(=O)c1[c:1](S(N)(=O)=O)cccc1	141.5	140.6
913	ethyl p-toluate0	CCOC(=O)[c:1]1ccc(C)cc1	128	127.6
914	ethyl p-toluate1	CCOC(=O)c1ccc(C)c[c:1]1	129.6	129.7
915	ethyl p-toluate2	CCOC(=O)c1ccc(C)[c:1]c1	129	129
916	ethyl p-toluate3	CCOC(=O)c1cc[c:1](C)cc1	143.4	143.8
917	propyl benzoate0	CCCOC(=O)[c:1]1ccccc1	130.7	130.4
918	propyl benzoate1	CCCOC(=O)c1cccc[c:1]1	129.6	129.7
919	propyl benzoate2	CCCOC(=O)c1ccc[c:1]c1	128.3	128.4
920	propyl benzoate3	CCCOC(=O)c1cc[c:1]cc1	132.8	132.8
921	ethyl o-toluate0	CCOC(=O)[c:1]1c(C)cccc1	130.1	130.5
922	ethyl o-toluate1	CCOC(=O)c1c(C)ccc[c:1]1	131.7	130.2
923	ethyl o-toluate2	CCOC(=O)c1c(C)cc[c:1]c1	125.7	125.6
924	ethyl o-toluate3	CCOC(=O)c1c(C)c[c:1]cc1	131.8	131.5
925	ethyl o-toluate4	CCOC(=O)c1c(C)[c:1]ccc1	130.6	131
926	ethyl o-toluate5	CCOC(=O)c1[c:1](C)cccc1	140	139.4
927	ethyl m-toluate0	CCOC(=O)[c:1]1cc(C)ccc1	130.5	130.6
928	ethyl m-toluate1	CCOC(=O)c1cc(C)cc[c:1]1	126.7	127
929	ethyl m-toluate2	CCOC(=O)c1cc(C)c[c:1]c1	128.2	128.1
930	ethyl m-toluate3	CCOC(=O)c1cc(C)[c:1]cc1	133.6	133.4
931	ethyl m-toluate4	CCOC(=O)c1c[c:1](C)ccc1	138.1	138.6
932	ethyl m-toluate5	CCOC(=O)c1[c:1]c(C)ccc1	130.1	130.1
933	ethyl anisate0	CCOC(=O)[c:1]1ccc(OC)cc1	123	122.7
934	ethyl anisate1	CCOC(=O)c1ccc(OC)c[c:1]1	131.6	131.7
935	ethyl anisate2	CCOC(=O)c1ccc(OC)[c:1]c1	113.6	113.7
936	ethyl anisate3	CCOC(=O)c1cc[c:1](OC)cc1	163.4	163.6
937	methyl 2-ethoxybenzoate0	CCO[c:1]1c(C(=O)OC)cccc1	158.5	158.6
938	methyl 2-ethoxybenzoate1	CCOc1c(C(=O)OC)ccc[c:1]1	113.4	112.9
939	methyl 2-ethoxybenzoate2	CCOc1c(C(=O)OC)cc[c:1]c1	133.3	133.7
940	methyl 2-ethoxybenzoate3	CCOc1c(C(=O)OC)c[c:1]cc1	120.1	120.2
941	methyl 2-ethoxybenzoate4	CCOc1c(C(=O)OC)[c:1]ccc1	131.5	131.5
942	methyl 2-ethoxybenzoate5	CCOc1[c:1](C(=O)OC)cccc1	120.6	120.1
943	methyl o-acetoxybenzoate0	COC(=O)[c:1]1c(OC(=O)C)cccc1	123.3	123.1
944	methyl o-acetoxybenzoate1	COC(=O)c1c(OC(=O)C)ccc[c:1]1	131.7	131.1
945	methyl o-acetoxybenzoate2	COC(=O)c1c(OC(=O)C)cc[c:1]c1	126	125.5
946	methyl o-acetoxybenzoate3	COC(=O)c1c(OC(=O)C)c[c:1]cc1	133.9	133.7
947	methyl o-acetoxybenzoate4	COC(=O)c1c(OC(=O)C)[c:1]ccc1	123.9	123.1
948	methyl o-acetoxybenzoate5	COC(=O)c1[c:1](OC(=O)C)cccc1	150.8	150.9
949	methyl p-acetoxybenzoate0	COC(=O)[c:1]1ccc(cc1)OC(=O)C	127.8	127.7
950	methyl p-acetoxybenzoate1	COC(=O)c1ccc(c[c:1]1)OC(=O)C	131.2	130.9
951	methyl p-acetoxybenzoate2	COC(=O)c1ccc([c:1]c1)OC(=O)C	121.6	121.5
952	methyl p-acetoxybenzoate3	COC(=O)c1cc[c:1](cc1)OC(=O)C	154.4	154.8
953	methyl 4,5-dimethoxy-2-nitrobenzoate0	COC(=O)[c:1]1c([N+](=O)[O-])cc(OC)c(c1)OC	121.6	120.8
954	methyl 4,5-dimethoxy-2-nitrobenzoate1	COC(=O)c1c([N+](=O)[O-])cc(OC)c([c:1]1)OC	110.9	112.4
955	methyl 4,5-dimethoxy-2-nitrobenzoate2	COC(=O)c1c([N+](=O)[O-])cc(OC)[c:1](c1)OC	150.5	152
956	methyl 4,5-dimethoxy-2-nitrobenzoate3	COC(=O)c1c([N+](=O)[O-])c[c:1](OC)c(c1)OC	152.5	152.8
957	methyl 4,5-dimethoxy-2-nitrobenzoate4	COC(=O)c1c([N+](=O)[O-])[c:1]c(OC)c(c1)OC	107	106.7
958	methyl 4,5-dimethoxy-2-nitrobenzoate5	COC(=O)c1[c:1]([N+](=O)[O-])cc(OC)c(c1)OC	141.4	142.6
959	ethyl p-(dimethylamino)benzoate0	CCOC(=O)[c:1]1ccc(N(C)C)cc1	117.4	118
960	ethyl p-(dimethylamino)benzoate1	CCOC(=O)c1ccc(N(C)C)c[c:1]1	131.2	131
961	ethyl p-(dimethylamino)benzoate2	CCOC(=O)c1ccc(N(C)C)[c:1]c1	110.7	111.1
962	ethyl p-(dimethylamino)benzoate3	CCOC(=O)c1cc[c:1](N(C)C)cc1	153.3	154.2
963	ethyl o-ethoxybenzoate0	CCOC(=O)[c:1]1c(OCC)cccc1	121.4	120.1
964	ethyl o-ethoxybenzoate1	CCOC(=O)c1c(OCC)ccc[c:1]1	131.4	131.5
965	ethyl o-ethoxybenzoate2	CCOC(=O)c1c(OCC)cc[c:1]c1	120.2	120.2
966	ethyl o-ethoxybenzoate3	CCOC(=O)c1c(OCC)c[c:1]cc1	133.1	133.7
967	ethyl o-ethoxybenzoate4	CCOC(=O)c1c(OCC)[c:1]ccc1	113.6	112.9
968	ethyl o-ethoxybenzoate5	CCOC(=O)c1[c:1](OCC)cccc1	158.5	158.6
969	methyl N-propionylanthranilate0	CCC(=O)N[c:1]1c(C(=O)OC)cccc1	141.8	141
970	methyl N-propionylanthranilate1	CCC(=O)Nc1c(C(=O)OC)ccc[c:1]1	120.4	121.4
971	methyl N-propionylanthranilate2	CCC(=O)Nc1c(C(=O)OC)cc[c:1]c1	134.7	134.1
972	methyl N-propionylanthranilate3	CCC(=O)Nc1c(C(=O)OC)c[c:1]cc1	122.3	122.8
973	methyl N-propionylanthranilate4	CCC(=O)Nc1c(C(=O)OC)[c:1]ccc1	130.8	130.9
974	methyl N-propionylanthranilate5	CCC(=O)Nc1[c:1](C(=O)OC)cccc1	114.8	116
975	methyl 3,4,5-trimethoxybenzoate0	COC(=O)[c:1]1cc(OC)c(OC)c(c1)OC	125.2	124.1
976	methyl 3,4,5-trimethoxybenzoate1	COC(=O)c1cc(OC)c(OC)c([c:1]1)OC	106.9	105.6
977	methyl 3,4,5-trimethoxybenzoate2	COC(=O)c1cc(OC)c(OC)[c:1](c1)OC	153	152.3
978	methyl 3,4,5-trimethoxybenzoate3	COC(=O)c1cc(OC)[c:1](OC)c(c1)OC	142.3	142.7
979	methyl 3,4,5-trimethoxyanthranilate0	COC(=O)[c:1]1c(N)c(OC)c(OC)c(c1)OC	105.1	104.1
980	methyl 3,4,5-trimethoxyanthranilate1	COC(=O)c1c(N)c(OC)c(OC)c([c:1]1)OC	108.8	106.4
981	methyl 3,4,5-trimethoxyanthranilate2	COC(=O)c1c(N)c(OC)c(OC)[c:1](c1)OC	143.7	142.8
982	methyl 3,4,5-trimethoxyanthranilate3	COC(=O)c1c(N)c(OC)[c:1](OC)c(c1)OC	147.6	147
983	methyl 3,4,5-trimethoxyanthranilate4	COC(=O)c1c(N)[c:1](OC)c(OC)c(c1)OC	140.9	140.7
984	methyl 3,4,5-trimethoxyanthranilate5	COC(=O)c1[c:1](N)c(OC)c(OC)c(c1)OC	140.5	140.6
985	methyl 5-(ethylsulfonyl)-2-methoxybenzoate0	CCS(=O)(=O)[c:1]1cc(c(OC)cc1)C(=O)OC	130	130.3
986	methyl 5-(ethylsulfonyl)-2-methoxybenzoate1	CCS(=O)(=O)c1cc(c(OC)c[c:1]1)C(=O)OC	133.6	134
987	methyl 5-(ethylsulfonyl)-2-methoxybenzoate2	CCS(=O)(=O)c1cc(c(OC)[c:1]c1)C(=O)OC	112.4	112.4
988	methyl 5-(ethylsulfonyl)-2-methoxybenzoate3	CCS(=O)(=O)c1cc([c:1](OC)cc1)C(=O)OC	162.9	162.7
989	methyl 5-(ethylsulfonyl)-2-methoxybenzoate4	CCS(=O)(=O)c1c[c:1](c(OC)cc1)C(=O)OC	121	120
990	methyl 5-(ethylsulfonyl)-2-methoxybenzoate5	CCS(=O)(=O)c1[c:1]c(c(OC)cc1)C(=O)OC	132.2	131.9
991	ethyl 3,4,5-trimethoxybenzoate0	CCOC(=O)[c:1]1cc(OC)c(OC)c(c1)OC	125.6	124.3
992	ethyl 3,4,5-trimethoxybenzoate1	CCOC(=O)c1cc(OC)c(OC)c([c:1]1)OC	106.9	105.7
993	ethyl 3,4,5-trimethoxybenzoate2	CCOC(=O)c1cc(OC)c(OC)[c:1](c1)OC	152.9	152.3
994	ethyl 3,4,5-trimethoxybenzoate3	CCOC(=O)c1cc(OC)[c:1](OC)c(c1)OC	142.2	142.6
995	dimethyl 5-nitroisophthalate0	COC(=O)[c:1]1cc([N+](=O)[O-])cc(c1)C(=O)OC	132.6	132
996	dimethyl 5-nitroisophthalate1	COC(=O)c1cc([N+](=O)[O-])cc([c:1]1)C(=O)OC	135.8	135.2
997	dimethyl 5-nitroisophthalate2	COC(=O)c1cc([N+](=O)[O-])[c:1]c(c1)C(=O)OC	128.2	128.2
998	dimethyl 5-nitroisophthalate3	COC(=O)c1c[c:1]([N+](=O)[O-])cc(c1)C(=O)OC	148.6	147.9
999	diethyl terephthalate0	CCOC(=O)[c:1]1ccc(cc1)C(=O)OCC	134.3	134.5
1000	diethyl terephthalate1	CCOC(=O)c1ccc(c[c:1]1)C(=O)OCC	129.5	129.4
1001	trimethyl 1,3,5-benzenetricarboxylate0	COC(=O)[c:1]1cc(C(=O)OC)cc(c1)C(=O)OC	131.2	131.2
1002	trimethyl 1,3,5-benzenetricarboxylate1	COC(=O)c1cc(C(=O)OC)cc([c:1]1)C(=O)OC	134.6	134.4
1003	methyl 2,6-dimethoxybenzoate0	O=C(OC)[c:1]1c(OC)cccc1OC	112.9	112.3
1004	methyl 2,6-dimethoxybenzoate1	O=C(OC)c1[c:1](OC)cccc1OC	157.2	158.5
1005	methyl 2,6-dimethoxybenzoate2	O=C(OC)c1c(OC)[c:1]ccc1OC	103.8	104.1
1006	methyl 2,6-dimethoxybenzoate3	O=C(OC)c1c(OC)c[c:1]cc1OC	131	134.1
1007	methyl 2,6-dimethyl benzoate0	O=C(OC)[c:1]1c(C)cccc1C	133.8	133.1
1008	methyl 2,6-dimethyl benzoate1	O=C(OC)c1[c:1](C)cccc1C	134.9	135.9
1009	methyl 2,6-dimethyl benzoate2	O=C(OC)c1c(C)[c:1]ccc1C	127.5	128
1010	methyl 2,6-dimethyl benzoate3	O=C(OC)c1c(C)c[c:1]cc1C	129.3	131.2
1011	methyl 2,4,6-trimethyl benzoate0	O=C(OC)[c:1]1c(C)cc(C)cc1C	130.9	130.3
1012	methyl 2,4,6-trimethyl benzoate1	O=C(OC)c1[c:1](C)cc(C)cc1C	135.1	135.7
1013	methyl 2,4,6-trimethyl benzoate2	O=C(OC)c1c(C)[c:1]c(C)cc1C	128.4	128.7
1014	methyl 2,4,6-trimethyl benzoate3	O=C(OC)c1c(C)c[c:1](C)cc1C	139.3	141
1015	methyl 2,3,5,6-tetramethyl benzoate0	O=C(OC)[c:1]1c(C)c(C)cc(C)c1C	134.9	134.7
1016	methyl 2,3,5,6-tetramethyl benzoate1	O=C(OC)c1[c:1](C)c(C)cc(C)c1C	129.8	130.4
1017	methyl 2,3,5,6-tetramethyl benzoate2	O=C(OC)c1c(C)[c:1](C)cc(C)c1C	134.1	134.4
1018	methyl 2,3,5,6-tetramethyl benzoate3	O=C(OC)c1c(C)c(C)[c:1]c(C)c1C	132.2	133.6
1019	methyl o-benzoylbenzoate0	O=C(c1ccccc1)[c:1]2ccccc2C(OC)=O	141.7	140.6
1020	methyl o-benzoylbenzoate1	O=C(c1ccccc1)c2[c:1]cccc2C(OC)=O	129.6	129.6
1021	methyl o-benzoylbenzoate2	O=C(c1ccccc1)c2c[c:1]ccc2C(OC)=O	132.4	131.7
1022	methyl o-benzoylbenzoate3	O=C(c1ccccc1)c2cc[c:1]cc2C(OC)=O	130.1	131.5
1023	methyl o-benzoylbenzoate4	O=C(c1ccccc1)c2ccc[c:1]c2C(OC)=O	127.8	129
1024	methyl o-benzoylbenzoate5	O=C(c1ccccc1)c2cccc[c:1]2C(OC)=O	131.4	131.9
1025	methyl o-benzoylbenzoate6	O=C([c:1]1ccccc1)c2ccccc2C(OC)=O	137.2	138.6
1026	methyl o-benzoylbenzoate7	O=C(c1[c:1]cccc1)c2ccccc2C(OC)=O	129.2	129.9
1027	methyl o-benzoylbenzoate8	O=C(c1c[c:1]ccc1)c2ccccc2C(OC)=O	128.5	128.3
1028	methyl o-benzoylbenzoate9	O=C(c1cc[c:1]cc1)c2ccccc2C(OC)=O	133	132.7
1029	methyl 4-(3-oxo-3-phenylpropanoyl)benzoate0	O=C(OC)[c:1]1ccc(C(CC(c2ccccc2)=O)=O)cc1	133.4	134.1
1030	methyl 4-(3-oxo-3-phenylpropanoyl)benzoate1	O=C(OC)c1[c:1]cc(C(CC(c2ccccc2)=O)=O)cc1	130	129.6
1031	methyl 4-(3-oxo-3-phenylpropanoyl)benzoate2	O=C(OC)c1c[c:1]c(C(CC(c2ccccc2)=O)=O)cc1	127.5	127.7
1032	methyl 4-(3-oxo-3-phenylpropanoyl)benzoate3	O=C(OC)c1cc[c:1](C(CC(c2ccccc2)=O)=O)cc1	139.4	139.7
1033	methyl 4-(3-oxo-3-phenylpropanoyl)benzoate4	O=C(OC)c1ccc(C(CC([c:1]2ccccc2)=O)=O)cc1	135.6	135.7
1034	methyl 4-(3-oxo-3-phenylpropanoyl)benzoate5	O=C(OC)c1ccc(C(CC(c2[c:1]cccc2)=O)=O)cc1	128.9	128.2
1035	methyl 4-(3-oxo-3-phenylpropanoyl)benzoate6	O=C(OC)c1ccc(C(CC(c2c[c:1]ccc2)=O)=O)cc1	127.2	128.3
1036	methyl 4-(3-oxo-3-phenylpropanoyl)benzoate7	O=C(OC)c1ccc(C(CC(c2cc[c:1]cc2)=O)=O)cc1	132.9	132.7
1037	ethyl 2-ethyl-3-methyl-3-phenyloxirane-2-carboxylate0	O=C(OCC)C1(CC)C([c:1]2ccccc2)(C)O1	139.3	140.1
1038	ethyl 2-ethyl-3-methyl-3-phenyloxirane-2-carboxylate1	O=C(OCC)C1(CC)C(c2[c:1]cccc2)(C)O1	126.2	126.8
1039	ethyl 2-ethyl-3-methyl-3-phenyloxirane-2-carboxylate2	O=C(OCC)C1(CC)C(c2c[c:1]ccc2)(C)O1	128.2	128
1040	ethyl 2-ethyl-3-methyl-3-phenyloxirane-2-carboxylate3	O=C(OCC)C1(CC)C(c2cc[c:1]cc2)(C)O1	127.6	129.6
1041	ethyl 4-mercaptobenzoate0	O=C(OCC)[c:1]1ccc(S)cc1	127.5	127.8
1042	ethyl 4-mercaptobenzoate1	O=C(OCC)c1[c:1]cc(S)cc1	130.2	130.5
1043	ethyl 4-mercaptobenzoate2	O=C(OCC)c1c[c:1]c(S)cc1	128.1	129.2
1044	ethyl 4-mercaptobenzoate3	O=C(OCC)c1cc[c:1](S)cc1	138.1	137.3
1045	4-(methoxycarbonyl)phenyl azide0	O=C([c:1]1ccc(N=[N+]=[N-])cc1)OC	126.7	126.5
1046	4-(methoxycarbonyl)phenyl azide1	O=C(c1[c:1]cc(N=[N+]=[N-])cc1)OC	131.4	131.2
1047	4-(methoxycarbonyl)phenyl azide2	O=C(c1c[c:1]c(N=[N+]=[N-])cc1)OC	118.8	118.6
1048	4-(methoxycarbonyl)phenyl azide3	O=C(c1cc[c:1](N=[N+]=[N-])cc1)OC	144.7	144.8
1049	ethyl 4-(methylsulfinyl)benzoate0	O=C(OCC)[c:1]1ccc(S(C)=O)cc1	133	132.7
1050	ethyl 4-(methylsulfinyl)benzoate1	O=C(OCC)c1[c:1]cc(S(C)=O)cc1	130.5	130.6
1051	ethyl 4-(methylsulfinyl)benzoate2	O=C(OCC)c1c[c:1]c(S(C)=O)cc1	123.5	123.8
1052	ethyl 4-(methylsulfinyl)benzoate3	O=C(OCC)c1cc[c:1](S(C)=O)cc1	150.7	150.6
1053	benzonitrile0	N#CC1=CC=[C:1]C=C1	132.8	132.8
1054	benzonitrile1	N#CC1=[C:1]C=CC=C1	132.1	132.3
1055	benzonitrile2	N#CC1=C[C:1]=CC=C1	129.2	129.3
1056	benzonitrile3	N#C[C:1]1=CC=CC=C1	112.4	112.3
1057	p-bromobenzonitrile0	N#Cc(cc1)cc[c:1]1Br	127.9	128
1058	p-bromobenzonitrile1	N#Cc(c[c:1]1)ccc1Br	132.6	132.4
1059	p-bromobenzonitrile2	N#Cc([c:1]c1)ccc1Br	133.4	133.4
1060	p-bromobenzonitrile3	N#C[c:1](cc1)ccc1Br	111.2	111.2
1061	o-bromobenzonitrile0	N#Cc([c:1]1Br)cccc1	125.2	126.2
1062	o-bromobenzonitrile1	N#Cc(c1Br)ccc[c:1]1	133.2	133.7
1063	o-bromobenzonitrile2	N#Cc(c1Br)cc[c:1]c1	134.3	133.5
1064	o-bromobenzonitrile3	N#Cc(c1Br)c[c:1]cc1	127.7	128.2
1065	o-bromobenzonitrile4	N#Cc(c1Br)[c:1]ccc1	134	133.8
1066	o-bromobenzonitrile5	N#C[c:1](c1Br)cccc1	115.7	114.9
1067	m-bromobenzonitrile0	N#Cc(ccc1)c[c:1]1Br	122.9	123.2
1068	m-bromobenzonitrile1	N#Cc(cc[c:1]1)cc1Br	136.1	136.1
1069	m-bromobenzonitrile2	N#Cc(c[c:1]c1)cc1Br	130.7	130.4
1070	m-bromobenzonitrile3	N#Cc([c:1]cc1)cc1Br	130.6	131.1
1071	m-bromobenzonitrile4	N#C[c:1](ccc1)cc1Br	114.2	114.2
1072	m-bromobenzonitrile5	N#Cc(ccc1)[c:1]c1Br	134.7	135.1
1073	p-(bromomethyl)benzonitrile0	BrC[c:1]1ccc(cc1)C#N	142.9	143.2
1074	p-(bromomethyl)benzonitrile1	BrCc1ccc(c[c:1]1)C#N	129.8	129.6
1075	p-(bromomethyl)benzonitrile2	BrCc1ccc([c:1]c1)C#N	132.6	132.6
1076	p-(bromomethyl)benzonitrile3	BrCc1cc[c:1](cc1)C#N	112.2	112.4
1077	3-bromo-4-hydroxybenzonitrile0	N#Cc(cc1)cc(Br)[c:1]1O	156.3	156.9
1078	3-bromo-4-hydroxybenzonitrile1	N#Cc(c[c:1]1)cc(Br)c1O	116.9	116.6
1079	3-bromo-4-hydroxybenzonitrile2	N#Cc([c:1]c1)cc(Br)c1O	133.4	133.1
1080	3-bromo-4-hydroxybenzonitrile3	N#C[c:1](cc1)cc(Br)c1O	105.5	104.8
1081	3-bromo-4-hydroxybenzonitrile4	N#Cc(cc1)[c:1]c(Br)c1O	136.1	136.4
1082	3-bromo-4-hydroxybenzonitrile5	N#Cc(cc1)c[c:1](Br)c1O	110.6	109.9
1083	3-bromo-4-fluorobenzonitrile0	N#Cc(cc1)cc(Br)[c:1]1F	161.8	162.2
1084	3-bromo-4-fluorobenzonitrile1	N#Cc(c[c:1]1)cc(Br)c1F	117.7	117.4
1085	3-bromo-4-fluorobenzonitrile2	N#Cc([c:1]c1)cc(Br)c1F	133.3	132.7
1086	3-bromo-4-fluorobenzonitrile3	N#C[c:1](cc1)cc(Br)c1F	110	108.9
1087	3-bromo-4-fluorobenzonitrile4	N#Cc(cc1)[c:1]c(Br)c1F	137.6	137.2
1088	3-bromo-4-fluorobenzonitrile5	N#Cc(cc1)c[c:1](Br)c1F	110.5	110.4
1089	4-bromo-2-fluorobenzonitrile0	N#Cc([c:1]1F)ccc(Br)c1	162.8	163.2
1090	4-bromo-2-fluorobenzonitrile1	N#Cc(c1F)ccc(Br)[c:1]1	120.5	120.2
1091	4-bromo-2-fluorobenzonitrile2	N#Cc(c1F)cc[c:1](Br)c1	128.9	128.9
1092	4-bromo-2-fluorobenzonitrile3	N#Cc(c1F)c[c:1]c(Br)c1	128.6	128.1
1093	4-bromo-2-fluorobenzonitrile4	N#Cc(c1F)[c:1]cc(Br)c1	134.2	134.8
1094	4-bromo-2-fluorobenzonitrile5	N#C[c:1](c1F)ccc(Br)c1	100.7	100.3
1095	4-tert-butylbenzonitrile0	N#Cc(cc1)cc[c:1]1C(C)(C)C	156.7	156.3
1096	4-tert-butylbenzonitrile1	N#Cc(c[c:1]1)ccc1C(C)(C)C	126.2	126
1097	4-tert-butylbenzonitrile2	N#Cc([c:1]c1)ccc1C(C)(C)C	132	132.1
1098	4-tert-butylbenzonitrile3	N#C[c:1](cc1)ccc1C(C)(C)C	109.4	109
1099	4-tert-butylphthalonitrile0	N#Cc(cc1)c(C#N)c[c:1]1C(C)(C)C	157.8	156.9
1100	4-tert-butylphthalonitrile1	N#Cc(c[c:1]1)c(C#N)cc1C(C)(C)C	130.9	130.3
1101	4-tert-butylphthalonitrile2	N#Cc([c:1]c1)c(C#N)cc1C(C)(C)C	133.4	133.5
1102	4-tert-butylphthalonitrile3	N#C[c:1](cc1)c(C#N)cc1C(C)(C)C	112.9	112.3
1103	4-tert-butylphthalonitrile4	N#Cc(cc1)[c:1](C#N)cc1C(C)(C)C	115.9	115.7
1104	4-tert-butylphthalonitrile5	N#Cc(cc1)c(C#N)[c:1]c1C(C)(C)C	130.4	130.3
1105	o-fluorobenzonitrile0	N#Cc([c:1]1F)cccc1	163.2	163.3
1106	o-fluorobenzonitrile1	N#Cc(c1F)ccc[c:1]1	116.6	116.7
1107	o-fluorobenzonitrile2	N#Cc(c1F)cc[c:1]c1	135.4	134.6
1108	o-fluorobenzonitrile3	N#Cc(c1F)c[c:1]cc1	125.1	124.7
1109	o-fluorobenzonitrile4	N#Cc(c1F)[c:1]ccc1	133.6	133.8
1110	o-fluorobenzonitrile5	N#C[c:1](c1F)cccc1	101.5	101.3
1111	p-fluorobenzonitrile0	N#Cc(cc1)cc[c:1]1F	165.1	165.7
1112	p-fluorobenzonitrile1	N#Cc(c[c:1]1)ccc1F	116.9	116.6
1113	p-fluorobenzonitrile2	N#Cc([c:1]c1)ccc1F	134.7	134
1114	p-fluorobenzonitrile3	N#C[c:1](cc1)ccc1F	108.8	107.9
1115	m-fluorobenzonitrile0	N#Cc(ccc1)c[c:1]1F	162.2	162.4
1116	m-fluorobenzonitrile1	N#Cc(cc[c:1]1)cc1F	120.6	120.5
1117	m-fluorobenzonitrile2	N#Cc(c[c:1]c1)cc1F	131.2	130.4
1118	m-fluorobenzonitrile3	N#Cc([c:1]cc1)cc1F	128.3	127.9
1119	m-fluorobenzonitrile4	N#C[c:1](ccc1)cc1F	113.9	114.1
1120	m-fluorobenzonitrile5	N#Cc(ccc1)[c:1]c1F	119.2	119
1121	2,6-difluorobenzonitrile0	N#Cc([c:1]1F)c(F)ccc1	163.4	163.3
1122	2,6-difluorobenzonitrile1	N#Cc(c1F)c(F)cc[c:1]1	112.3	112.1
1123	2,6-difluorobenzonitrile2	N#Cc(c1F)c(F)c[c:1]c1	135.7	135.5
1124	2,6-difluorobenzonitrile3	N#C[c:1](c1F)c(F)ccc1	92.6	92.4
1125	3,4-difluorobenzonitrile0	N#Cc(cc1)cc(F)[c:1]1F	153.6	153.6
1126	3,4-difluorobenzonitrile1	N#Cc(c[c:1]1)cc(F)c1F	118.9	118.1
1127	3,4-difluorobenzonitrile2	N#Cc([c:1]c1)cc(F)c1F	129.7	129.4
1128	3,4-difluorobenzonitrile3	N#C[c:1](cc1)cc(F)c1F	109.1	108.3
1129	3,4-difluorobenzonitrile4	N#Cc(cc1)[c:1]c(F)c1F	121.7	120.8
1130	3,4-difluorobenzonitrile5	N#Cc(cc1)c[c:1](F)c1F	150.4	150.5
1131	2,4-difluorobenzonitrile0	N#Cc(cc1)c(F)c[c:1]1F	165.9	166.1
1132	2,4-difluorobenzonitrile1	N#Cc(c[c:1]1)c(F)cc1F	113	112.3
1133	2,4-difluorobenzonitrile2	N#Cc([c:1]c1)c(F)cc1F	135.1	135.3
1134	2,4-difluorobenzonitrile3	N#C[c:1](cc1)c(F)cc1F	98.1	96.9
1135	2,4-difluorobenzonitrile4	N#Cc(cc1)[c:1](F)cc1F	164.2	163.8
1136	2,4-difluorobenzonitrile5	N#Cc(cc1)c(F)[c:1]c1F	105.5	105
1137	o-tolunitrile0	N#Cc([c:1]1C)cccc1	141.8	142.1
1138	o-tolunitrile1	N#Cc(c1C)ccc[c:1]1	130.3	130.9
1139	o-tolunitrile2	N#Cc(c1C)cc[c:1]c1	132.4	132.2
1140	o-tolunitrile3	N#Cc(c1C)c[c:1]cc1	126.3	126.5
1141	o-tolunitrile4	N#Cc(c1C)[c:1]ccc1	132.7	132.6
1142	o-tolunitrile5	N#C[c:1](c1C)cccc1	112.8	113
1143	m-tolunitrile0	N#Cc(ccc1)c[c:1]1C	139.3	139.6
1144	m-tolunitrile1	N#Cc(cc[c:1]1)cc1C	133.7	133.7
1145	m-tolunitrile2	N#Cc(c[c:1]c1)cc1C	129.2	128.9
1146	m-tolunitrile3	N#Cc([c:1]cc1)cc1C	129.1	129.5
1147	m-tolunitrile4	N#C[c:1](ccc1)cc1C	112.3	112.4
1148	m-tolunitrile5	N#Cc(ccc1)[c:1]c1C	132.4	132.7
1149	p-tolunitrile0	N#Cc(cc1)cc[c:1]1C	143.8	143.8
1150	p-tolunitrile1	N#Cc(c[c:1]1)ccc1C	129.9	129.9
1151	p-tolunitrile2	N#Cc([c:1]c1)ccc1C	132	132.2
1152	p-tolunitrile3	N#C[c:1](cc1)ccc1C	109.4	109.3
1153	o-aminobenzonitrile0	N#Cc([c:1]1N)cccc1	149.9	150.2
1154	o-aminobenzonitrile1	N#Cc(c1N)ccc[c:1]1	115.3	116
1155	o-aminobenzonitrile2	N#Cc(c1N)cc[c:1]c1	134.1	134.7
1156	o-aminobenzonitrile3	N#Cc(c1N)c[c:1]cc1	117.8	117.4
1157	o-aminobenzonitrile4	N#Cc(c1N)[c:1]ccc1	132.3	133.2
1158	o-aminobenzonitrile5	N#C[c:1](c1N)cccc1	95.6	95.9
1159	m-aminobenzonitrile0	N#C[c:1]1cccc(N)c1	113	113.3
1160	m-aminobenzonitrile1	N#Cc1[c:1]ccc(N)c1	122	122
1161	m-aminobenzonitrile2	N#Cc1c[c:1]cc(N)c1	130.1	130.2
1162	m-aminobenzonitrile3	N#Cc1cc[c:1]c(N)c1	118.9	119.7
1163	m-aminobenzonitrile4	N#Cc1ccc[c:1](N)c1	147	147.4
1164	m-aminobenzonitrile5	N#Cc1cccc(N)[c:1]1	117.5	118
1165	p-aminobenzonitrile0	N#Cc(cc1)cc[c:1]1N	150.9	151.1
1166	p-aminobenzonitrile1	N#Cc(c[c:1]1)ccc1N	114.4	115.4
1167	p-aminobenzonitrile2	N#Cc([c:1]c1)ccc1N	133.7	134.1
1168	p-aminobenzonitrile3	N#C[c:1](cc1)ccc1N	99.4	101.1
1169	o-hydroxybenzonitrile0	N#Cc([c:1]1O)cccc1	159.2	159.6
1170	o-hydroxybenzonitrile1	N#Cc(c1O)ccc[c:1]1	116.7	117.1
1171	o-hydroxybenzonitrile2	N#Cc(c1O)cc[c:1]c1	134.9	135.4
1172	o-hydroxybenzonitrile3	N#Cc(c1O)c[c:1]cc1	120.8	120.5
1173	o-hydroxybenzonitrile4	N#Cc(c1O)[c:1]ccc1	133.1	133.3
1174	o-hydroxybenzonitrile5	N#C[c:1](c1O)cccc1	99.3	98.3
1175	m-hydroxybenzonitrile0	N#Cc(ccc1)c[c:1]1O	156.6	156.5
1176	m-hydroxybenzonitrile1	N#Cc(cc[c:1]1)cc1O	121.2	120.6
1177	m-hydroxybenzonitrile2	N#Cc(c[c:1]c1)cc1O	130.7	130.5
1178	m-hydroxybenzonitrile3	N#Cc([c:1]cc1)cc1O	124.4	124.5
1179	m-hydroxybenzonitrile4	N#C[c:1](ccc1)cc1O	112.2	113.9
1180	m-hydroxybenzonitrile5	N#Cc(ccc1)[c:1]c1O	118.9	118.7
1181	terephthalonitrile0	N#C[c:1]1ccc(cc1)C#N	117	117.3
1182	terephthalonitrile1	N#Cc1ccc(c[c:1]1)C#N	132.8	132.7
1183	isophthalonitrile0	N#C[c:1]1cc(C#N)ccc1	114.2	113.8
1184	isophthalonitrile1	N#Cc1cc(C#N)cc[c:1]1	136.1	136.6
1185	isophthalonitrile2	N#Cc1cc(C#N)c[c:1]c1	130.4	130
1186	isophthalonitrile3	N#Cc1[c:1]c(C#N)ccc1	135.5	136
1187	o-formylbenzonitrile0	c(c1)ccc(C#N)[c:1]1C=O	136.8	137.5
1188	o-formylbenzonitrile1	c([c:1]1)ccc(C#N)c1C=O	129.9	130.1
1189	o-formylbenzonitrile2	[c:1](c1)ccc(C#N)c1C=O	134.2	133.2
1190	o-formylbenzonitrile3	c(c1)[c:1]cc(C#N)c1C=O	134.3	134
1191	o-formylbenzonitrile4	c(c1)c[c:1]c(C#N)c1C=O	133.3	134.3
1192	o-formylbenzonitrile5	c(c1)cc[c:1](C#N)c1C=O	113.6	114.6
1193	m-formylbenzonitrile0	N#Cc(ccc1)c[c:1]1C=O	136.9	137.2
1194	m-formylbenzonitrile1	N#Cc(cc[c:1]1)cc1C=O	133.4	132.9
1195	m-formylbenzonitrile2	N#Cc(c[c:1]c1)cc1C=O	130.2	129.9
1196	m-formylbenzonitrile3	N#Cc([c:1]cc1)cc1C=O	137.2	137.9
1197	m-formylbenzonitrile4	N#C[c:1](ccc1)cc1C=O	113.7	113.7
1198	m-formylbenzonitrile5	N#Cc(ccc1)[c:1]c1C=O	133.1	133.5
1199	p-formylbenzonitrile0	N#Cc(cc1)cc[c:1]1C=O	138.9	139.8
1200	p-formylbenzonitrile1	N#Cc(c[c:1]1)ccc1C=O	129.9	129.8
1201	p-formylbenzonitrile2	N#Cc([c:1]c1)ccc1C=O	133	132.6
1202	p-formylbenzonitrile3	N#C[c:1](cc1)ccc1C=O	117.6	118.6
1203	2,5-dimethylbenzonitrile0	N#Cc(c(C)cc1)c[c:1]1C	136.1	136.4
1204	2,5-dimethylbenzonitrile1	N#Cc(c(C)c[c:1]1)cc1C	132.7	133.5
1205	2,5-dimethylbenzonitrile2	N#Cc(c(C)[c:1]c1)cc1C	130.2	130.7
1206	2,5-dimethylbenzonitrile3	N#Cc([c:1](C)cc1)cc1C	138.8	138.7
1207	2,5-dimethylbenzonitrile4	N#C[c:1](c(C)cc1)cc1C	112.6	112.6
1208	2,5-dimethylbenzonitrile5	N#Cc(c(C)cc1)[c:1]c1C	133.6	132.9
1209	2,3-dimethylbenzonitrile0	N#Cc(ccc1)c(C)[c:1]1C	138	138.4
1210	2,3-dimethylbenzonitrile1	N#Cc(cc[c:1]1)c(C)c1C	134	133.4
1211	2,3-dimethylbenzonitrile2	N#Cc(c[c:1]c1)c(C)c1C	126.2	126.1
1212	2,3-dimethylbenzonitrile3	N#Cc([c:1]cc1)c(C)c1C	130.3	129.7
1213	2,3-dimethylbenzonitrile4	N#C[c:1](ccc1)c(C)c1C	113.1	113.8
1214	2,3-dimethylbenzonitrile5	N#Cc(ccc1)[c:1](C)c1C	140.3	140
1215	2,6-dimethylbenzonitrile0	N#Cc([c:1]1C)c(C)ccc1	142.1	141.3
1216	2,6-dimethylbenzonitrile1	N#Cc(c1C)c(C)cc[c:1]1	127.3	128.1
1217	2,6-dimethylbenzonitrile2	N#Cc(c1C)c(C)c[c:1]c1	132.1	131.9
1218	2,6-dimethylbenzonitrile3	N#C[c:1](c1C)c(C)ccc1	113.3	114.5
1219	o-methoxybenzonitrile0	CO[c:1]1c(C#N)cccc1	161.2	161.1
1220	o-methoxybenzonitrile1	COc1c(C#N)ccc[c:1]1	111.5	111.7
1221	o-methoxybenzonitrile2	COc1c(C#N)cc[c:1]c1	134.6	134
1222	o-methoxybenzonitrile3	COc1c(C#N)c[c:1]cc1	120.9	121.3
1223	o-methoxybenzonitrile4	COc1c(C#N)[c:1]ccc1	133.6	133.5
1224	o-methoxybenzonitrile5	COc1[c:1](C#N)cccc1	101.5	101.8
1225	p-(dimethylamino)benzonitrile0	N#Cc(cc1)cc[c:1]1N(C)C	152.5	154.1
1226	p-(dimethylamino)benzonitrile1	N#Cc(c[c:1]1)ccc1N(C)C	111.4	112.1
1227	p-(dimethylamino)benzonitrile2	N#Cc([c:1]c1)ccc1N(C)C	133.3	133
1228	p-(dimethylamino)benzonitrile3	N#C[c:1](cc1)ccc1N(C)C	97.1	98.6
1229	piperonylonitrile0	N#C[c:1]2cc1OCOc1cc2	105.1	105.4
1230	piperonylonitrile1	N#Cc2cc1OCOc1c[c:1]2	128.2	127.4
1231	piperonylonitrile2	N#Cc2cc1OCOc1[c:1]c2	109.2	108.6
1232	piperonylonitrile3	N#Cc2cc1OCO[c:1]1cc2	151.6	151.5
1233	piperonylonitrile4	N#Cc2c[c:1]1OCOc1cc2	148.1	148.3
1234	piperonylonitrile5	N#Cc2[c:1]c1OCOc1cc2	111.4	111.2
1235	o-chlorobenzonitrile0	N#Cc([c:1]1Cl)cccc1	136.8	137.3
1236	o-chlorobenzonitrile1	N#Cc(c1Cl)ccc[c:1]1	130.1	130.5
1237	o-chlorobenzonitrile2	N#Cc(c1Cl)cc[c:1]c1	134	133.3
1238	o-chlorobenzonitrile3	N#Cc(c1Cl)c[c:1]cc1	127.3	127.5
1239	o-chlorobenzonitrile4	N#Cc(c1Cl)[c:1]ccc1	134	133.8
1240	o-chlorobenzonitrile5	N#C[c:1](c1Cl)cccc1	113.3	112.6
1241	p-chlorobenzonitrile0	N#Cc(cc1)cc[c:1]1Cl	139.5	139.5
1242	p-chlorobenzonitrile1	N#Cc(c[c:1]1)ccc1Cl	129.7	129.5
1243	p-chlorobenzonitrile2	N#Cc([c:1]c1)ccc1Cl	133.4	133.2
1244	p-chlorobenzonitrile3	N#C[c:1](cc1)ccc1Cl	110.8	110.6
1245	m-chlorobenzonitrile0	N#Cc(ccc1)c[c:1]1Cl	135.2	135.3
1246	m-chlorobenzonitrile1	N#Cc(cc[c:1]1)cc1Cl	133.3	133.2
1247	m-chlorobenzonitrile2	N#Cc(c[c:1]c1)cc1Cl	130.6	130.1
1248	m-chlorobenzonitrile3	N#Cc([c:1]cc1)cc1Cl	130.3	130.5
1249	m-chlorobenzonitrile4	N#C[c:1](ccc1)cc1Cl	114	113.8
1250	m-chlorobenzonitrile5	N#Cc(ccc1)[c:1]c1Cl	131.9	132.1
1251	2-cyano-4-chloroaniline0	N#Cc([c:1]1N)cc(Cl)cc1	148.5	148.6
1252	2-cyano-4-chloroaniline1	N#Cc(c1N)cc(Cl)c[c:1]1	116.6	116.9
1253	2-cyano-4-chloroaniline2	N#Cc(c1N)cc(Cl)[c:1]c1	134.4	134.6
1254	2-cyano-4-chloroaniline3	N#Cc(c1N)c[c:1](Cl)cc1	122.3	121.7
1255	2-cyano-4-chloroaniline4	N#Cc(c1N)[c:1]c(Cl)cc1	131.2	132.8
1256	2-cyano-4-chloroaniline5	N#C[c:1](c1N)cc(Cl)cc1	96.8	96.2
1257	4-amino-3-chlorobenzonitrile0	N#Cc(cc1)cc(Cl)[c:1]1N	147.1	147.6
1258	4-amino-3-chlorobenzonitrile1	N#Cc(c[c:1]1)cc(Cl)c1N	115.1	115.6
1259	4-amino-3-chlorobenzonitrile2	N#Cc([c:1]c1)cc(Cl)c1N	131.9	132.2
1260	4-amino-3-chlorobenzonitrile3	N#C[c:1](cc1)cc(Cl)c1N	100.9	101.4
1261	4-amino-3-chlorobenzonitrile4	N#Cc(cc1)[c:1]c(Cl)c1N	133.2	133.5
1262	4-amino-3-chlorobenzonitrile5	N#Cc(cc1)c[c:1](Cl)c1N	118.5	119
1263	3-bromo-5-chlorobenzonitrile0	N#Cc(c1)cc(Br)c[c:1]1Cl	136.2	136.1
1264	3-bromo-5-chlorobenzonitrile1	N#Cc(c1)cc(Br)[c:1]c1Cl	136.2	135.9
1265	3-bromo-5-chlorobenzonitrile2	N#Cc(c1)c[c:1](Br)cc1Cl	123.5	123.4
1266	3-bromo-5-chlorobenzonitrile3	N#Cc(c1)[c:1]c(Br)cc1Cl	133.1	133.4
1267	3-bromo-5-chlorobenzonitrile4	N#C[c:1](c1)cc(Br)cc1Cl	116	115.2
1268	3-bromo-5-chlorobenzonitrile5	N#Cc([c:1]1)cc(Br)cc1Cl	130.7	131
1269	alpha-bromo-m-tolunitrile0	BrC[c:1]1cc(C#N)ccc1	139.3	139.4
1270	alpha-bromo-m-tolunitrile1	BrCc1cc(C#N)cc[c:1]1	133.4	133.3
1271	alpha-bromo-m-tolunitrile2	BrCc1cc(C#N)c[c:1]c1	129.7	129.5
1272	alpha-bromo-m-tolunitrile3	BrCc1cc(C#N)[c:1]cc1	131.9	132.2
1273	alpha-bromo-m-tolunitrile4	BrCc1c[c:1](C#N)ccc1	113	112.9
1274	alpha-bromo-m-tolunitrile5	BrCc1[c:1]c(C#N)ccc1	132.4	132.8
1275	p-acetylbenzonitrile0	N#Cc(cc1)cc[c:1]1C(=O)C	140.1	141.4
1276	p-acetylbenzonitrile1	N#Cc(c[c:1]1)ccc1C(=O)C	128.8	128.5
1277	p-acetylbenzonitrile2	N#Cc([c:1]c1)ccc1C(=O)C	132.6	132.4
1278	p-acetylbenzonitrile3	N#C[c:1](cc1)ccc1C(=O)C	116.4	117
1279	2,4,5-trifluorobenzonitrile0	N#Cc(c(F)c1)cc(F)[c:1]1F	153.9	153.6
1280	2,4,5-trifluorobenzonitrile1	N#Cc(c(F)[c:1]1)cc(F)c1F	107.4	106.6
1281	2,4,5-trifluorobenzonitrile2	N#Cc([c:1](F)c1)cc(F)c1F	159.7	160.1
1282	2,4,5-trifluorobenzonitrile3	N#C[c:1](c(F)c1)cc(F)c1F	97.8	97.1
1283	2,4,5-trifluorobenzonitrile4	N#Cc(c(F)c1)[c:1]c(F)c1F	121.4	121.9
1284	2,4,5-trifluorobenzonitrile5	N#Cc(c(F)c1)c[c:1](F)c1F	147.1	147
1285	2,3,6-trifluorobenzonitrile0	N#Cc(c(F)cc1)c(F)[c:1]1F	146.9	147.4
1286	2,3,6-trifluorobenzonitrile1	N#Cc(c(F)c[c:1]1)c(F)c1F	123.1	123.3
1287	2,3,6-trifluorobenzonitrile2	N#Cc(c(F)[c:1]c1)c(F)c1F	112.3	112.9
1288	2,3,6-trifluorobenzonitrile3	N#Cc([c:1](F)cc1)c(F)c1F	158.7	159.2
1289	2,3,6-trifluorobenzonitrile4	N#C[c:1](c(F)cc1)c(F)c1F	94.2	94.3
1290	2,3,6-trifluorobenzonitrile5	N#Cc(c(F)cc1)[c:1](F)c1F	151.2	151.2
1291	2,3,4,5-tetrafluorobenzonitrile0	N#Cc(c1)c(F)c(F)c(F)[c:1]1F	147.6	147.4
1292	2,3,4,5-tetrafluorobenzonitrile1	N#Cc([c:1]1)c(F)c(F)c(F)c1F	115.2	116.4
1293	2,3,4,5-tetrafluorobenzonitrile2	N#C[c:1](c1)c(F)c(F)c(F)c1F	98	98.6
1294	2,3,4,5-tetrafluorobenzonitrile3	N#Cc(c1)[c:1](F)c(F)c(F)c1F	149.8	149.1
1295	2,3,4,5-tetrafluorobenzonitrile4	N#Cc(c1)c(F)[c:1](F)c(F)c1F	141.5	140.9
1296	2,3,4,5-tetrafluorobenzonitrile5	N#Cc(c1)c(F)c(F)[c:1](F)c1F	144.6	144
1297	5-fluoro-2-methoxybenzonitrile0	CO[c:1]1c(C#N)cc(F)cc1	157.8	157.3
1298	5-fluoro-2-methoxybenzonitrile1	COc1c(C#N)cc(F)c[c:1]1	112.6	113.2
1299	5-fluoro-2-methoxybenzonitrile2	COc1c(C#N)cc(F)[c:1]c1	121.4	120.9
1300	5-fluoro-2-methoxybenzonitrile3	COc1c(C#N)c[c:1](F)cc1	155.9	156.5
1301	5-fluoro-2-methoxybenzonitrile4	COc1c(C#N)[c:1]c(F)cc1	120	119.7
1302	5-fluoro-2-methoxybenzonitrile5	COc1[c:1](C#N)cc(F)cc1	102.4	102.5
1303	2-(trifluoromethoxy)benzonitrile0	N#Cc(cccc1)[c:1]1OC(F)(F)F	150.1	150.1
1304	2-(trifluoromethoxy)benzonitrile1	N#Cc(ccc[c:1]1)c1OC(F)(F)F	120.4	122
1305	2-(trifluoromethoxy)benzonitrile2	N#Cc(cc[c:1]c1)c1OC(F)(F)F	134.6	134.3
1306	2-(trifluoromethoxy)benzonitrile3	N#Cc(c[c:1]cc1)c1OC(F)(F)F	127.4	127.6
1307	2-(trifluoromethoxy)benzonitrile4	N#Cc([c:1]ccc1)c1OC(F)(F)F	134.2	134.2
1308	2-(trifluoromethoxy)benzonitrile5	N#C[c:1](cccc1)c1OC(F)(F)F	107.3	106.5
1309	3-(trifluoromethoxy)benzonitrile0	N#Cc(ccc1)c[c:1]1OC(F)(F)F	149.4	149.7
1310	3-(trifluoromethoxy)benzonitrile1	N#Cc(cc[c:1]1)cc1OC(F)(F)F	125.6	125.7
1311	3-(trifluoromethoxy)benzonitrile2	N#Cc(c[c:1]c1)cc1OC(F)(F)F	131.1	130.6
1312	3-(trifluoromethoxy)benzonitrile3	N#Cc([c:1]cc1)cc1OC(F)(F)F	130.6	130.6
1313	3-(trifluoromethoxy)benzonitrile4	N#C[c:1](ccc1)cc1OC(F)(F)F	114.3	114.2
1314	3-(trifluoromethoxy)benzonitrile5	N#Cc(ccc1)[c:1]c1OC(F)(F)F	124.5	124.6
1315	4-fluoro-2-(trifluoromethyl)benzonitrile0	N#Cc(cc1)c(C(F)(F)F)c[c:1]1F	164.4	164.4
1316	4-fluoro-2-(trifluoromethyl)benzonitrile1	N#Cc(c[c:1]1)c(C(F)(F)F)cc1F	119.8	119.7
1317	4-fluoro-2-(trifluoromethyl)benzonitrile2	N#Cc([c:1]c1)c(C(F)(F)F)cc1F	137.4	136.1
1318	4-fluoro-2-(trifluoromethyl)benzonitrile3	N#C[c:1](cc1)c(C(F)(F)F)cc1F	106.5	106.6
1319	4-fluoro-2-(trifluoromethyl)benzonitrile4	N#Cc(cc1)[c:1](C(F)(F)F)cc1F	135.8	134.5
1320	4-fluoro-2-(trifluoromethyl)benzonitrile5	N#Cc(cc1)c(C(F)(F)F)[c:1]c1F	115.4	114.8
1321	tetrafluoroisophthalonitrile0	Fc1c(C#N)c(F)c(C#N)c(F)[c:1]1F	137.9	137.6
1322	tetrafluoroisophthalonitrile1	F[c:1]1c(C#N)c(F)c(C#N)c(F)c1F	155.3	154.6
1323	tetrafluoroisophthalonitrile2	Fc1[c:1](C#N)c(F)c(C#N)c(F)c1F	92.3	91.2
1324	tetrafluoroisophthalonitrile3	Fc1c(C#N)[c:1](F)c(C#N)c(F)c1F	159.6	159.4
1325	3,5-bis(trifluoromethyl)benzonitrile0	N#Cc(c1)cc(C(F)(F)F)c[c:1]1C(F)(F)F	133.8	133.4
1326	3,5-bis(trifluoromethyl)benzonitrile1	N#Cc([c:1]1)cc(C(F)(F)F)cc1C(F)(F)F	132.7	132.6
1327	3,5-bis(trifluoromethyl)benzonitrile2	N#C[c:1](c1)cc(C(F)(F)F)cc1C(F)(F)F	115.4	115
1328	3,5-bis(trifluoromethyl)benzonitrile3	N#Cc(c1)cc(C(F)(F)F)[c:1]c1C(F)(F)F	126.8	126.9
1329	p-nitrobenzonitrile0	N#Cc(cc1)cc[c:1]1[N+](=O)[O-]	150.1	151.1
1330	p-nitrobenzonitrile1	N#Cc(c[c:1]1)ccc1[N+](=O)[O-]	124.3	124.1
1331	p-nitrobenzonitrile2	N#Cc([c:1]c1)ccc1[N+](=O)[O-]	133.6	133
1332	p-nitrobenzonitrile3	N#C[c:1](cc1)ccc1[N+](=O)[O-]	118.4	118.6
1333	m-nitrobenzonitrile0	N#Cc(ccc1)c[c:1]1[N+](=O)[O-]	148.3	148.4
1334	m-nitrobenzonitrile1	N#Cc(cc[c:1]1)cc1[N+](=O)[O-]	127.6	127.5
1335	m-nitrobenzonitrile2	N#Cc(c[c:1]c1)cc1[N+](=O)[O-]	130.7	130.2
1336	m-nitrobenzonitrile3	N#Cc([c:1]cc1)cc1[N+](=O)[O-]	137.6	137.5
1337	m-nitrobenzonitrile4	N#C[c:1](ccc1)cc1[N+](=O)[O-]	114.2	113.9
1338	m-nitrobenzonitrile5	N#Cc(ccc1)[c:1]c1[N+](=O)[O-]	127.3	127.3
1339	4-hydroxy-3-methoxybenzonitrile0	N#Cc(c1)ccc(O)[c:1]1OC	146.8	147.3
1340	4-hydroxy-3-methoxybenzonitrile1	N#Cc([c:1]1)ccc(O)c1OC	114	113.8
1341	4-hydroxy-3-methoxybenzonitrile2	N#C[c:1](c1)ccc(O)c1OC	103.4	103.6
1342	4-hydroxy-3-methoxybenzonitrile3	N#Cc(c1)[c:1]cc(O)c1OC	127	126.4
1343	4-hydroxy-3-methoxybenzonitrile4	N#Cc(c1)c[c:1]c(O)c1OC	115.4	115.1
1344	4-hydroxy-3-methoxybenzonitrile5	N#Cc(c1)cc[c:1](O)c1OC	150.1	150.1
1345	p-propoxybenzonitrile0	CCCO[c:1]1ccc(cc1)C#N	162.5	162.9
1346	p-propoxybenzonitrile1	CCCOc1ccc(c[c:1]1)C#N	115.2	114.9
1347	p-propoxybenzonitrile2	CCCOc1ccc([c:1]c1)C#N	134	133.9
1348	p-propoxybenzonitrile3	CCCOc1cc[c:1](cc1)C#N	103.7	103.9
1349	4-methyl-2-nitrobenzonitrile0	N#Cc(cc1)c([N+](=O)[O-])c[c:1]1C	145.7	144.5
1350	4-methyl-2-nitrobenzonitrile1	N#Cc(c[c:1]1)c([N+](=O)[O-])cc1C	135.3	134
1351	4-methyl-2-nitrobenzonitrile2	N#Cc([c:1]c1)c([N+](=O)[O-])cc1C	134.9	134.3
1352	4-methyl-2-nitrobenzonitrile3	N#C[c:1](cc1)c([N+](=O)[O-])cc1C	105.1	104.5
1353	4-methyl-2-nitrobenzonitrile4	N#Cc(cc1)[c:1]([N+](=O)[O-])cc1C	148.6	150
1354	4-methyl-2-nitrobenzonitrile5	N#Cc(cc1)c([N+](=O)[O-])[c:1]c1C	126.1	125.3
1355	2-methyl-6-nitrobenzonitrile0	N#Cc([c:1]1C)c([N+](=O)[O-])ccc1	145.9	144.7
1356	2-methyl-6-nitrobenzonitrile1	N#Cc(c1C)c([N+](=O)[O-])cc[c:1]1	135.9	135
1357	2-methyl-6-nitrobenzonitrile2	N#Cc(c1C)c([N+](=O)[O-])c[c:1]c1	133	132.5
1358	2-methyl-6-nitrobenzonitrile3	N#Cc(c1C)c([N+](=O)[O-])[c:1]cc1	123	122.3
1359	2-methyl-6-nitrobenzonitrile4	N#Cc(c1C)[c:1]([N+](=O)[O-])ccc1	149.3	149.9
1360	2-methyl-6-nitrobenzonitrile5	N#C[c:1](c1C)c([N+](=O)[O-])ccc1	107.8	109
1361	3-methyl-4-nitrobenzonitrile0	N#Cc(c1)ccc([N+](=O)[O-])[c:1]1C	134.6	134.7
1362	3-methyl-4-nitrobenzonitrile1	N#Cc([c:1]1)ccc([N+](=O)[O-])c1C	136.5	136.3
1363	3-methyl-4-nitrobenzonitrile2	N#C[c:1](c1)ccc([N+](=O)[O-])c1C	116.9	116.8
1364	3-methyl-4-nitrobenzonitrile3	N#Cc(c1)[c:1]cc([N+](=O)[O-])c1C	130.7	130.2
1365	3-methyl-4-nitrobenzonitrile4	N#Cc(c1)c[c:1]c([N+](=O)[O-])c1C	125.3	125.1
1366	3-methyl-4-nitrobenzonitrile5	N#Cc(c1)cc[c:1]([N+](=O)[O-])c1C	151.6	152.2
1367	2-methyl-5-nitrobenzonitrile0	N#Cc([c:1]1C)cc([N+](=O)[O-])cc1	149.2	149.3
1368	2-methyl-5-nitrobenzonitrile1	N#Cc(c1C)cc([N+](=O)[O-])c[c:1]1	131.5	131.7
1369	2-methyl-5-nitrobenzonitrile2	N#Cc(c1C)cc([N+](=O)[O-])[c:1]c1	127.2	127.4
1370	2-methyl-5-nitrobenzonitrile3	N#Cc(c1C)c[c:1]([N+](=O)[O-])cc1	146.2	146.1
1371	2-methyl-5-nitrobenzonitrile4	N#Cc(c1C)[c:1]c([N+](=O)[O-])cc1	127.6	127.7
1372	2-methyl-5-nitrobenzonitrile5	N#C[c:1](c1C)cc([N+](=O)[O-])cc1	114.3	113.7
1373	3,4-dimethoxybenzonitrile0	N#Cc(cc1)cc(OC)[c:1]1OC	153	153
1374	3,4-dimethoxybenzonitrile1	N#Cc(c[c:1]1)cc(OC)c1OC	111.4	111.3
1375	3,4-dimethoxybenzonitrile2	N#Cc([c:1]c1)cc(OC)c1OC	126.5	125.8
1376	3,4-dimethoxybenzonitrile3	N#C[c:1](cc1)cc(OC)c1OC	103.9	105
1377	3,4-dimethoxybenzonitrile4	N#Cc(cc1)[c:1]c(OC)c1OC	114	114.3
1378	3,4-dimethoxybenzonitrile5	N#Cc(cc1)c[c:1](OC)c1OC	149.3	149.3
1379	2,6-dimethoxybenzonitrile0	CO[c:1]1c(C#N)c(OC)ccc1	162.7	161.9
1380	2,6-dimethoxybenzonitrile1	COc1c(C#N)c(OC)cc[c:1]1	103.7	103.6
1381	2,6-dimethoxybenzonitrile2	COc1c(C#N)c(OC)c[c:1]c1	134.8	134.6
1382	2,6-dimethoxybenzonitrile3	COc1[c:1](C#N)c(OC)ccc1	91.5	92.5
1383	2,4-dimethoxybenzonitrile0	CO[c:1]1cc(OC)c(cc1)C#N	164.7	164.4
1384	2,4-dimethoxybenzonitrile1	COc1cc(OC)c(c[c:1]1)C#N	105.9	106.2
1385	2,4-dimethoxybenzonitrile2	COc1cc(OC)c([c:1]c1)C#N	134.9	134.7
1386	2,4-dimethoxybenzonitrile3	COc1cc(OC)[c:1](cc1)C#N	94	93.3
1387	2,4-dimethoxybenzonitrile4	COc1c[c:1](OC)c(cc1)C#N	162.9	162.8
1388	2,4-dimethoxybenzonitrile5	COc1[c:1]c(OC)c(cc1)C#N	98.5	98.3
1389	4-propoxyphthalonitrile0	CCCO[c:1]1cc(C#N)c(cc1)C#N	162.3	162.4
1390	4-propoxyphthalonitrile1	CCCOc1cc(C#N)c(c[c:1]1)C#N	119.7	119.8
1391	4-propoxyphthalonitrile2	CCCOc1cc(C#N)c([c:1]c1)C#N	135.3	135.8
1392	4-propoxyphthalonitrile3	CCCOc1cc(C#N)[c:1](cc1)C#N	106.9	107.2
1393	4-propoxyphthalonitrile4	CCCOc1c[c:1](C#N)c(cc1)C#N	117.4	117.3
1394	4-propoxyphthalonitrile5	CCCOc1[c:1]c(C#N)c(cc1)C#N	119.4	119.1
1395	3,5-dinitrobenzonitrile0	N#Cc(c1)cc([N+](=O)[O-])c[c:1]1[N+](=O)[O-]	148.9	148.5
1396	3,5-dinitrobenzonitrile1	N#Cc([c:1]1)cc([N+](=O)[O-])cc1[N+](=O)[O-]	132.1	131.6
1397	3,5-dinitrobenzonitrile2	N#C[c:1](c1)cc([N+](=O)[O-])cc1[N+](=O)[O-]	115.9	115.8
1398	3,5-dinitrobenzonitrile3	N#Cc(c1)cc([N+](=O)[O-])[c:1]c1[N+](=O)[O-]	122.7	122.2
1399	3,4,5-trimethoxybenzonitrile0	N#Cc(c1)cc(OC)c(OC)[c:1]1OC	153.6	153.8
1400	3,4,5-trimethoxybenzonitrile1	N#Cc([c:1]1)cc(OC)c(OC)c1OC	109.5	109.1
1401	3,4,5-trimethoxybenzonitrile2	N#C[c:1](c1)cc(OC)c(OC)c1OC	106.8	105.5
1402	3,4,5-trimethoxybenzonitrile3	N#Cc(c1)cc(OC)[c:1](OC)c1OC	142.4	142.5
1403	2,4,6-trimethoxybenzonitrile0	CO[c:1]1cc(OC)c(C#N)c(c1)OC	165.4	165.3
1404	2,4,6-trimethoxybenzonitrile1	COc1cc(OC)c(C#N)c([c:1]1)OC	90.4	90.6
1405	2,4,6-trimethoxybenzonitrile2	COc1cc(OC)c(C#N)[c:1](c1)OC	163.8	163.5
1406	2,4,6-trimethoxybenzonitrile3	COc1cc(OC)[c:1](C#N)c(c1)OC	84	84.9
1407	4-butoxyphthalonitrile0	CCCCO[c:1]1cc(C#N)c(cc1)C#N	162.3	162.4
1408	4-butoxyphthalonitrile1	CCCCOc1cc(C#N)c(c[c:1]1)C#N	119.6	119.8
1409	4-butoxyphthalonitrile2	CCCCOc1cc(C#N)c([c:1]c1)C#N	135.2	135.8
1410	4-butoxyphthalonitrile3	CCCCOc1cc(C#N)[c:1](cc1)C#N	106.9	107.2
1411	4-butoxyphthalonitrile4	CCCCOc1c[c:1](C#N)c(cc1)C#N	117.4	117.3
1412	4-butoxyphthalonitrile5	CCCCOc1[c:1]c(C#N)c(cc1)C#N	119.4	119.1
1413	2,6-dichlorobenzonitrile0	N#Cc([c:1]1Cl)c(Cl)ccc1	138.6	138.1
1414	2,6-dichlorobenzonitrile1	N#Cc(c1Cl)c(Cl)cc[c:1]1	128.2	128.6
1415	2,6-dichlorobenzonitrile2	N#Cc(c1Cl)c(Cl)c[c:1]c1	133.9	134
1416	2,6-dichlorobenzonitrile3	N#C[c:1](c1Cl)c(Cl)ccc1	113.3	113.7
1417	3,5-dichlorobenzonitrile0	N#Cc(c1)cc(Cl)c[c:1]1Cl	136.2	135.7
1418	3,5-dichlorobenzonitrile1	N#Cc(c1)cc(Cl)[c:1]c1Cl	133.4	133
1419	3,5-dichlorobenzonitrile2	N#Cc(c1)[c:1]c(Cl)cc1Cl	130.3	130.4
1420	3,5-dichlorobenzonitrile3	N#C[c:1](c1)cc(Cl)cc1Cl	115.1	114.7
1421	2,3-dichlorobenzonitrile0	N#Cc(ccc1)c(Cl)[c:1]1Cl	134.6	134.5
1422	2,3-dichlorobenzonitrile1	N#Cc(cc[c:1]1)c(Cl)c1Cl	134.7	134
1423	2,3-dichlorobenzonitrile2	N#Cc(c[c:1]c1)c(Cl)c1Cl	127.9	128.3
1424	2,3-dichlorobenzonitrile3	N#Cc([c:1]cc1)c(Cl)c1Cl	132.2	131.6
1425	2,3-dichlorobenzonitrile4	N#C[c:1](ccc1)c(Cl)c1Cl	115.4	114.6
1426	2,3-dichlorobenzonitrile5	N#Cc(ccc1)[c:1](Cl)c1Cl	135.4	135.8
1427	2,4,6-trichlorobenzonitrile0	N#Cc(c(Cl)c1)c(Cl)c[c:1]1Cl	140	139.8
1428	2,4,6-trichlorobenzonitrile1	N#Cc(c(Cl)[c:1]1)c(Cl)cc1Cl	128.6	128.8
1429	2,4,6-trichlorobenzonitrile2	N#Cc([c:1](Cl)c1)c(Cl)cc1Cl	139.1	138.6
1430	2,4,6-trichlorobenzonitrile3	N#C[c:1](c(Cl)c1)c(Cl)cc1Cl	113.2	112.1
1431	5-chloro-2-methoxybenzonitrile0	CO[c:1]1c(C#N)cc(Cl)cc1	159.9	159.6
1432	5-chloro-2-methoxybenzonitrile1	COc1c(C#N)cc(Cl)c[c:1]1	112.7	112.7
1433	5-chloro-2-methoxybenzonitrile2	COc1c(C#N)cc(Cl)[c:1]c1	134.4	134
1434	5-chloro-2-methoxybenzonitrile3	COc1c(C#N)c[c:1](Cl)cc1	125.7	126.2
1435	5-chloro-2-methoxybenzonitrile4	COc1c(C#N)[c:1]c(Cl)cc1	133	133.1
1436	5-chloro-2-methoxybenzonitrile5	COc1[c:1](C#N)cc(Cl)cc1	103.2	102.6
1437	3-bromo-4-methoxybenzonitrile0	N#Cc(cc1)cc(Br)[c:1]1OC	159.5	160.2
1438	3-bromo-4-methoxybenzonitrile1	N#Cc(c[c:1]1)cc(Br)c1OC	111.9	112
1439	3-bromo-4-methoxybenzonitrile2	N#Cc([c:1]c1)cc(Br)c1OC	133.2	132.4
1440	3-bromo-4-methoxybenzonitrile3	N#C[c:1](cc1)cc(Br)c1OC	105.3	106.3
1441	3-bromo-4-methoxybenzonitrile4	N#Cc(cc1)[c:1]c(Br)c1OC	136.7	137
1442	3-bromo-4-methoxybenzonitrile5	N#Cc(cc1)c[c:1](Br)c1OC	112.4	112.7
1443	2-chloro-5-(trifluoromethyl)benzonitrile0	N#Cc(c(Cl)cc1)c[c:1]1C(F)(F)F	130.3	130.4
1444	2-chloro-5-(trifluoromethyl)benzonitrile1	N#Cc(c(Cl)c[c:1]1)cc1C(F)(F)F	130.6	130.7
1445	2-chloro-5-(trifluoromethyl)benzonitrile2	N#Cc(c(Cl)[c:1]c1)cc1C(F)(F)F	131	131.3
1446	2-chloro-5-(trifluoromethyl)benzonitrile3	N#Cc([c:1](Cl)cc1)cc1C(F)(F)F	140.8	141.2
1447	2-chloro-5-(trifluoromethyl)benzonitrile4	N#C[c:1](c(Cl)cc1)cc1C(F)(F)F	114.5	113.5
1448	2-chloro-5-(trifluoromethyl)benzonitrile5	N#Cc(c(Cl)cc1)[c:1]c1C(F)(F)F	131.1	131
1449	2,6-dichloro-4-(trifluoromethyl)benzonitrile0	N#Cc(c(Cl)c1)c(Cl)c[c:1]1C(F)(F)F	136	136.6
1450	2,6-dichloro-4-(trifluoromethyl)benzonitrile1	N#Cc(c(Cl)[c:1]1)c(Cl)cc1C(F)(F)F	125.3	125.9
1451	2,6-dichloro-4-(trifluoromethyl)benzonitrile2	N#Cc([c:1](Cl)c1)c(Cl)cc1C(F)(F)F	140	138.8
1452	2,6-dichloro-4-(trifluoromethyl)benzonitrile3	N#C[c:1](c(Cl)c1)c(Cl)cc1C(F)(F)F	117.9	117.5
1453	4-(3-Oxo-3-phenylpropanoyl)benzonitrile0	N#C[c:1]1ccc(C(CC(c2ccccc2)=O)=O)cc1	115.6	116.8
1454	4-(3-Oxo-3-phenylpropanoyl)benzonitrile1	N#Cc1[c:1]cc(C(CC(c2ccccc2)=O)=O)cc1	132.6	132.4
1455	4-(3-Oxo-3-phenylpropanoyl)benzonitrile2	N#Cc1c[c:1]c(C(CC(c2ccccc2)=O)=O)cc1	127.7	128.2
1456	4-(3-Oxo-3-phenylpropanoyl)benzonitrile3	N#Cc1cc[c:1](C(CC(c2ccccc2)=O)=O)cc1	139.5	139.9
1457	4-(3-Oxo-3-phenylpropanoyl)benzonitrile4	N#Cc1ccc(C(CC([c:1]2ccccc2)=O)=O)cc1	135.3	135.7
1458	4-(3-Oxo-3-phenylpropanoyl)benzonitrile5	N#Cc1ccc(C(CC(c2[c:1]cccc2)=O)=O)cc1	129	128.1
1459	4-(3-Oxo-3-phenylpropanoyl)benzonitrile6	N#Cc1ccc(C(CC(c2c[c:1]ccc2)=O)=O)cc1	127.5	128.4
1460	4-(3-Oxo-3-phenylpropanoyl)benzonitrile7	N#Cc1ccc(C(CC(c2cc[c:1]cc2)=O)=O)cc1	133.2	132.7
1461	p-cyanophenyl isothiocyanate0	N#C[c:1]1ccc(N=C=S)cc1	110.8	110.9
1462	p-cyanophenyl isothiocyanate1	N#Cc1[c:1]cc(N=C=S)cc1	133.6	133.7
1463	p-cyanophenyl isothiocyanate2	N#Cc1c[c:1]c(N=C=S)cc1	126.4	126.3
1464	p-cyanophenyl isothiocyanate3	N#Cc1cc[c:1](N=C=S)cc1	136.3	136.4
1465	phenylacetonitrile0	N#CC[c:1]1ccccc1	130	130.4
1466	phenylacetonitrile1	N#CCc1[c:1]cccc1	129.2	128.5
1467	phenylacetonitrile2	N#CCc1c[c:1]ccc1	128.1	128.7
1468	phenylacetonitrile3	N#CCc1cc[c:1]cc1	128	127.9
1469	mesitylacetonitrile0	N#CC[c:1]1c(C)cc(C)cc1C	124.4	125.4
1470	mesitylacetonitrile1	N#CCc1[c:1](C)cc(C)cc1C	136.5	136.1
1471	mesitylacetonitrile2	N#CCc1c(C)[c:1]c(C)cc1C	129.4	128.8
1472	mesitylacetonitrile3	N#CCc1c(C)c[c:1](C)cc1C	137.9	136.8
1473	(m-tolyl)acetonitrile0	N#CC[c:1]1cccc(C)c1	130	130.4
1474	(m-tolyl)acetonitrile1	N#CCc1[c:1]ccc(C)c1	125	125.6
1475	(m-tolyl)acetonitrile2	N#CCc1c[c:1]cc(C)c1	128.6	128.4
1476	(m-tolyl)acetonitrile3	N#CCc1cc[c:1]c(C)c1	128.7	128.8
1477	(m-tolyl)acetonitrile4	N#CCc1ccc[c:1](C)c1	138.9	138.5
1478	(m-tolyl)acetonitrile5	N#CCc1cccc(C)[c:1]1	129	129.2
1479	(p-nitrophenyl)acetonitrile0	N#CC[c:1]1ccc([N+]([O-])=O)cc1	137.3	137.4
1480	(p-nitrophenyl)acetonitrile1	N#CCc1[c:1]cc([N+]([O-])=O)cc1	129.1	129
1481	(p-nitrophenyl)acetonitrile2	N#CCc1c[c:1]c([N+]([O-])=O)cc1	124.3	124.3
1482	(p-nitrophenyl)acetonitrile3	N#CCc1cc[c:1]([N+]([O-])=O)cc1	147.9	147.6
1483	2-bromobenzyl cyanide0	Br[c:1]1ccccc1CC#N	123.6	123.2
1484	2-bromobenzyl cyanide1	Brc1[c:1]cccc1CC#N	133.1	132.7
1485	2-bromobenzyl cyanide2	Brc1c[c:1]ccc1CC#N	129.9	129.2
1486	2-bromobenzyl cyanide3	Brc1cc[c:1]cc1CC#N	128.2	127.7
1487	2-bromobenzyl cyanide4	Brc1ccc[c:1]c1CC#N	129.7	130.5
1488	2-bromobenzyl cyanide5	Brc1cccc[c:1]1CC#N	130	130
1489	4-(trifluoromethoxy)phenylacetonitrile0	N#CC[c:1]1ccc(OC(F)(F)F)cc1	128.7	128.7
1490	4-(trifluoromethoxy)phenylacetonitrile1	N#CCc1[c:1]cc(OC(F)(F)F)cc1	129.5	129.7
1491	4-(trifluoromethoxy)phenylacetonitrile2	N#CCc1c[c:1]c(OC(F)(F)F)cc1	121.7	121.5
1492	4-(trifluoromethoxy)phenylacetonitrile3	N#CCc1cc[c:1](OC(F)(F)F)cc1	149.1	148.7
1493	p-chlorobenzyl cyanide0	Cl[c:1]1ccc(CC#N)cc1	134	133.6
1494	p-chlorobenzyl cyanide1	Clc1[c:1]cc(CC#N)cc1	129.3	128.9
1495	p-chlorobenzyl cyanide2	Clc1c[c:1]c(CC#N)cc1	129.3	129.3
1496	p-chlorobenzyl cyanide3	Clc1cc[c:1](CC#N)cc1	128.6	128.7
1497	p-fluorophenylacetonitrile0	N#CC[c:1]1ccc(F)cc1	126.1	125.9
1498	p-fluorophenylacetonitrile1	N#CCc1[c:1]cc(F)cc1	129.8	129.6
1499	p-fluorophenylacetonitrile2	N#CCc1c[c:1]c(F)cc1	116.1	115.9
1500	p-fluorophenylacetonitrile3	N#CCc1cc[c:1](F)cc1	162.4	162.2
1501	4-hydroxy-3-methoxyphenylacetonitrile0	N#CC[c:1]1ccc(O)c(OC)c1	121.6	121.7
1502	4-hydroxy-3-methoxyphenylacetonitrile1	N#CCc1[c:1]cc(O)c(OC)c1	121.1	121.3
1503	4-hydroxy-3-methoxyphenylacetonitrile2	N#CCc1c[c:1]c(O)c(OC)c1	115	114.7
1504	4-hydroxy-3-methoxyphenylacetonitrile3	N#CCc1cc[c:1](O)c(OC)c1	145.6	145.2
1505	4-hydroxy-3-methoxyphenylacetonitrile4	N#CCc1ccc(O)[c:1](OC)c1	147.1	147.1
1506	4-hydroxy-3-methoxyphenylacetonitrile5	N#CCc1ccc(O)c(OC)[c:1]1	110.6	111.5
1507	3-mercaptobenzonitrile0	N#C[c:1]1cccc(S)c1	113.6	113.6
1508	3-mercaptobenzonitrile1	N#Cc1[c:1]ccc(S)c1	129.9	129.6
1509	3-mercaptobenzonitrile2	N#Cc1c[c:1]cc(S)c1	129.4	129.7
1510	3-mercaptobenzonitrile3	N#Cc1cc[c:1]c(S)c1	133.5	133.8
1511	3-mercaptobenzonitrile4	N#Cc1ccc[c:1](S)c1	133.7	132.7
1512	3-mercaptobenzonitrile5	N#Cc1cccc(S)[c:1]1	132.2	132.6
1513	4-mercaptobenzonitrile0	N#C[c:1]1ccc(S)cc1	108.8	109.5
1514	4-mercaptobenzonitrile1	N#Cc1[c:1]cc(S)cc1	133.5	132.9
1515	4-mercaptobenzonitrile2	N#Cc1c[c:1]c(S)cc1	128.7	130
1516	4-mercaptobenzonitrile3	N#Cc1cc[c:1](S)cc1	139.2	137.3
1517	4-cyanophenyl azide0	N#C[c:1]1ccc(N=[N+]=[N-])cc1	108.3	108.3
1518	4-cyanophenyl azide1	N#Cc1[c:1]cc(N=[N+]=[N-])cc1	133.8	134
1519	4-cyanophenyl azide2	N#Cc1c[c:1]c(N=[N+]=[N-])cc1	119.7	119.5
1520	4-cyanophenyl azide3	N#Cc1cc[c:1](N=[N+]=[N-])cc1	144.9	144.8
1521	4-(methylsulfinyl)benzonitrile0	N#C[c:1]1ccc(S(C)=O)cc1	114.9	115
1522	4-(methylsulfinyl)benzonitrile1	N#Cc1[c:1]cc(S(C)=O)cc1	133	133.2
1523	4-(methylsulfinyl)benzonitrile2	N#Cc1c[c:1]c(S(C)=O)cc1	124.3	124.3
1524	4-(methylsulfinyl)benzonitrile3	N#Cc1cc[c:1](S(C)=O)cc1	151.5	150.9
1525	benzamide0	O=C(N)[c:1]1ccccc1	133.4	133.5
1526	benzamide1	O=C(N)c1[c:1]cccc1	127.3	128.2
1527	benzamide2	O=C(N)c1c[c:1]ccc1	128.6	128.7
1528	benzamide3	O=C(N)c1cc[c:1]cc1	132	132.3
1529	o-chlorobenzamide0	NC(=O)[c:1]1c(Cl)cccc1	133.9	132.7
1530	o-chlorobenzamide1	NC(=O)c1c(Cl)ccc[c:1]1	130.4	130
1531	o-chlorobenzamide2	NC(=O)c1c(Cl)cc[c:1]c1	127.1	126.8
1532	o-chlorobenzamide3	NC(=O)c1c(Cl)c[c:1]cc1	131.8	131.9
1533	o-chlorobenzamide4	NC(=O)c1c(Cl)[c:1]ccc1	130.6	130.9
1534	o-chlorobenzamide5	NC(=O)c1[c:1](Cl)cccc1	130.8	132.7
1535	o-iodobenzamide0	O=C(N)[c:1]1c(I)cccc1	141.2	139.2
1536	o-iodobenzamide1	O=C(N)c1[c:1](I)cccc1	92.1	92.4
1537	o-iodobenzamide2	O=C(N)c1c(I)[c:1]ccc1	140.3	140.7
1538	o-iodobenzamide3	O=C(N)c1c(I)c[c:1]cc1	131.6	132
1539	o-iodobenzamide4	O=C(N)c1c(I)cc[c:1]c1	128.3	128.3
1540	o-iodobenzamide5	O=C(N)c1c(I)ccc[c:1]1	128.5	129.2
1541	2-Iodo-N-methylbenzamide0	O=C(NC)[c:1]1ccccc1I	142.3	141.7
1542	2-Iodo-N-methylbenzamide1	O=C(NC)c1[c:1]cccc1I	128.1	127.9
1543	2-Iodo-N-methylbenzamide2	O=C(NC)c1c[c:1]ccc1I	128.2	128
1544	2-Iodo-N-methylbenzamide3	O=C(NC)c1cc[c:1]cc1I	131	131.3
1545	2-Iodo-N-methylbenzamide4	O=C(NC)c1ccc[c:1]c1I	139.8	140.1
1546	2-Iodo-N-methylbenzamide5	O=C(NC)c1cccc[c:1]1I	92.5	91.9
1547	N-methylbenzamide0	CNC(=O)[c:1]1ccccc1	134.6	135.1
1548	N-methylbenzamide1	CNC(=O)c1cccc[c:1]1	126.9	127.1
1549	N-methylbenzamide2	CNC(=O)c1ccc[c:1]c1	128.4	128.4
1550	N-methylbenzamide3	CNC(=O)c1cc[c:1]cc1	131.2	131.6
1551	m-toluamide0	C[c:1]1cc(C(N)=O)ccc1	138.4	138.9
1552	m-toluamide1	Cc1cc(C(N)=O)cc[c:1]1	132.6	133.2
1553	m-toluamide2	Cc1cc(C(N)=O)c[c:1]c1	128.4	128.4
1554	m-toluamide3	Cc1cc(C(N)=O)[c:1]cc1	124.4	125.5
1555	m-toluamide4	Cc1c[c:1](C(N)=O)ccc1	133.5	133.8
1556	m-toluamide5	Cc1[c:1]c(C(N)=O)ccc1	128.2	128.6
1557	N,N-dimethylbenzamide0	c(cc1)cc[c:1]1C(=O)N(C)C	136.4	136.8
1558	N,N-dimethylbenzamide1	c(c[c:1]1)ccc1C(=O)N(C)C	127	126.6
1559	N,N-dimethylbenzamide2	c([c:1]c1)ccc1C(=O)N(C)C	128.3	128.7
1560	N,N-dimethylbenzamide3	[c:1](cc1)ccc1C(=O)N(C)C	129.5	129.3
1561	N-methyl-o-toluamide0	CNC(=O)[c:1]1c(C)cccc1	135.9	134.9
1562	N-methyl-o-toluamide1	CNC(=O)c1c(C)ccc[c:1]1	126.8	127.4
1563	N-methyl-o-toluamide2	CNC(=O)c1c(C)cc[c:1]c1	125.6	125.5
1564	N-methyl-o-toluamide3	CNC(=O)c1c(C)c[c:1]cc1	130.8	130.3
1565	N-methyl-o-toluamide4	CNC(=O)c1c(C)[c:1]ccc1	129.6	130.9
1566	N-methyl-o-toluamide5	CNC(=O)c1[c:1](C)cccc1	136.6	137
1567	o-ethoxybenzamide0	CCO[c:1]1c(C(N)=O)cccc1	157.4	157.1
1568	o-ethoxybenzamide1	CCOc1c(C(N)=O)ccc[c:1]1	112.4	113.2
1569	o-ethoxybenzamide2	CCOc1c(C(N)=O)cc[c:1]c1	133.3	133.2
1570	o-ethoxybenzamide3	CCOc1c(C(N)=O)c[c:1]cc1	121.1	120.6
1571	o-ethoxybenzamide4	CCOc1c(C(N)=O)[c:1]ccc1	132.6	130.3
1572	o-ethoxybenzamide5	CCOc1[c:1](C(N)=O)cccc1	121	122.4
1573	2,3-dimethoxybenzamide0	CO[c:1]1c(OC)c(C(N)=O)ccc1	152.7	152.5
1574	2,3-dimethoxybenzamide1	COc1c(OC)c(C(N)=O)cc[c:1]1	115.9	115.9
1575	2,3-dimethoxybenzamide2	COc1c(OC)c(C(N)=O)c[c:1]c1	124.3	120.8
1576	2,3-dimethoxybenzamide3	COc1c(OC)c(C(N)=O)[c:1]cc1	123	123.6
1577	2,3-dimethoxybenzamide4	COc1c(OC)[c:1](C(N)=O)ccc1	126.2	126.8
1578	2,3-dimethoxybenzamide5	COc1[c:1](OC)c(C(N)=O)ccc1	148	148
1579	N-(2-chloroethyl)benzamide0	ClCCNC(=O)[c:1]1ccccc1	134.2	135
1580	N-(2-chloroethyl)benzamide1	ClCCNC(=O)c1cccc[c:1]1	127.1	127.2
1581	N-(2-chloroethyl)benzamide2	ClCCNC(=O)c1ccc[c:1]c1	128.6	128.4
1582	N-(2-chloroethyl)benzamide3	ClCCNC(=O)c1cc[c:1]cc1	131.7	131.7
1583	N,N-diethyl-m-toluamide0	CCN(CC)C(=O)[c:1]1cc(C)ccc1	137.4	137.6
1584	N,N-diethyl-m-toluamide1	CCN(CC)C(=O)c1cc(C)cc[c:1]1	123.2	123.4
1585	N,N-diethyl-m-toluamide2	CCN(CC)C(=O)c1cc(C)c[c:1]c1	128.2	128.2
1586	N,N-diethyl-m-toluamide3	CCN(CC)C(=O)c1cc(C)[c:1]cc1	129.8	129.7
1587	N,N-diethyl-m-toluamide4	CCN(CC)C(=O)c1c[c:1](C)ccc1	138.1	138.4
1588	N,N-diethyl-m-toluamide5	CCN(CC)C(=O)c1[c:1]c(C)ccc1	126.9	126.6
1589	3,4,5-trimethoxybenzamide0	COc([c:1]1OC)c(OC)cc(c1)C(N)=O	153.3	153.5
1590	3,4,5-trimethoxybenzamide1	COc(c1OC)c(OC)cc([c:1]1)C(N)=O	105	105.5
1591	3,4,5-trimethoxybenzamide2	COc(c1OC)c(OC)c[c:1](c1)C(N)=O	128.7	127.9
1592	3,4,5-trimethoxybenzamide3	CO[c:1](c1OC)c(OC)cc(c1)C(N)=O	141.5	142.2
1593	benzanilide0	O=C(Nc1ccccc1)[c:1]2ccccc2	135.2	134.5
1594	benzanilide1	O=C(Nc1ccccc1)c2[c:1]cccc2	127.2	127.3
1595	benzanilide2	O=C(Nc1ccccc1)c2c[c:1]ccc2	129	128.8
1596	benzanilide3	O=C(Nc1ccccc1)c2cc[c:1]cc2	132	132
1597	benzanilide4	O=C(N[c:1]1ccccc1)c2ccccc2	138.1	137.8
1598	benzanilide5	O=C(Nc1[c:1]cccc1)c2ccccc2	120.4	120.5
1599	benzanilide6	O=C(Nc1c[c:1]ccc1)c2ccccc2	129.3	129
1600	benzanilide7	O=C(Nc1cc[c:1]cc1)c2ccccc2	124.8	124.4
1601	4'-methoxybenzanilide0	CO[c:1]2ccc(cc2)NC(=O)c1ccccc1	156.7	156.5
1602	4'-methoxybenzanilide1	COc2ccc(c[c:1]2)NC(=O)c1ccccc1	114.3	114.6
1603	4'-methoxybenzanilide2	COc2ccc([c:1]c2)NC(=O)c1ccccc1	122.2	121.4
1604	4'-methoxybenzanilide3	COc2cc[c:1](cc2)NC(=O)c1ccccc1	131.1	130.9
1605	4'-methoxybenzanilide4	COc2ccc(cc2)NC(=O)[c:1]1ccccc1	135.1	134.1
1606	4'-methoxybenzanilide5	COc2ccc(cc2)NC(=O)c1cccc[c:1]1	127	127.2
1607	4'-methoxybenzanilide6	COc2ccc(cc2)NC(=O)c1ccc[c:1]c1	128.7	128.7
1608	4'-methoxybenzanilide7	COc2ccc(cc2)NC(=O)c1cc[c:1]cc1	131.7	131.9
1609	salicylanilide0	c(cc1)ccc1NC(=O)c([c:1]2O)cccc2	161.8	161.1
1610	salicylanilide1	c(cc1)ccc1NC(=O)c(c2O)ccc[c:1]2	118.9	118.4
1611	salicylanilide2	c(cc1)ccc1NC(=O)c(c2O)cc[c:1]c2	134.7	134.6
1612	salicylanilide3	c(cc1)ccc1NC(=O)c(c2O)c[c:1]cc2	119	119.7
1613	salicylanilide4	c(cc1)ccc1NC(=O)c(c2O)[c:1]ccc2	125.5	127.1
1614	salicylanilide5	c(cc1)ccc1NC(=O)[c:1](c2O)cccc2	114.7	116.7
1615	salicylanilide6	c(cc1)cc[c:1]1NC(=O)c(c2O)cccc2	136.6	137
1616	salicylanilide7	c(c[c:1]1)ccc1NC(=O)c(c2O)cccc2	121.3	121.2
1617	salicylanilide8	c([c:1]c1)ccc1NC(=O)c(c2O)cccc2	129.2	128.9
1618	salicylanilide9	[c:1](cc1)ccc1NC(=O)c(c2O)cccc2	125.4	124.7
1619	2'-chloro-5'-methylbenzanilide0	c(cc1)ccc1C(=O)Nc(c(Cl)cc2)c[c:1]2C	138.1	137.5
1620	2'-chloro-5'-methylbenzanilide1	c(cc1)ccc1C(=O)Nc(c(Cl)c[c:1]2)cc2C	125.6	125.8
1621	2'-chloro-5'-methylbenzanilide2	c(cc1)ccc1C(=O)Nc(c(Cl)[c:1]c2)cc2C	128.6	128.9
1622	2'-chloro-5'-methylbenzanilide3	c(cc1)ccc1C(=O)Nc([c:1](Cl)cc2)cc2C	120.2	120.8
1623	2'-chloro-5'-methylbenzanilide4	c(cc1)ccc1C(=O)N[c:1](c(Cl)cc2)cc2C	134.4	134.6
1624	2'-chloro-5'-methylbenzanilide5	c(cc1)cc[c:1]1C(=O)Nc(c(Cl)cc2)cc2C	134.8	133.5
1625	2'-chloro-5'-methylbenzanilide6	c(c[c:1]1)ccc1C(=O)Nc(c(Cl)cc2)cc2C	127.1	127.4
1626	2'-chloro-5'-methylbenzanilide7	c([c:1]c1)ccc1C(=O)Nc(c(Cl)cc2)cc2C	128.9	128.8
1627	2'-chloro-5'-methylbenzanilide8	[c:1](cc1)ccc1C(=O)Nc(c(Cl)cc2)cc2C	132.1	132
1628	2'-chloro-5'-methylbenzanilide9	c(cc1)ccc1C(=O)Nc(c(Cl)cc2)[c:1]c2C	122.2	122.5
1629	2,6-dimethoxy-N,N-dimethylbenzamide0	O=C(N(C)C)[c:1]1c(OC)cccc1OC	115.2	114.6
1630	2,6-dimethoxy-N,N-dimethylbenzamide1	O=C(N(C)C)c1[c:1](OC)cccc1OC	156.5	157.1
1631	2,6-dimethoxy-N,N-dimethylbenzamide2	O=C(N(C)C)c1c(OC)[c:1]ccc1OC	104	103.9
1632	2,6-dimethoxy-N,N-dimethylbenzamide3	O=C(N(C)C)c1c(OC)c[c:1]cc1OC	130.1	130.4
1633	N,N-diisopropyl-2,6-dimethoxybenzamide0	O=C(N(C(C)C)C(C)C)[c:1]1c(OC)cccc1OC	117.3	117.7
1634	N,N-diisopropyl-2,6-dimethoxybenzamide1	O=C(N(C(C)C)C(C)C)c1[c:1](OC)cccc1OC	156.4	155.9
1635	N,N-diisopropyl-2,6-dimethoxybenzamide2	O=C(N(C(C)C)C(C)C)c1c(OC)[c:1]ccc1OC	103.9	105.2
1636	N,N-diisopropyl-2,6-dimethoxybenzamide3	O=C(N(C(C)C)C(C)C)c1c(OC)c[c:1]cc1OC	129.3	129.9
1637	N,N-diisopropyl-2,3-dimethoxybenzamide0	O=C(N(C(C)C)C(C)C)[c:1]1cccc(OC)c1OC	134.1	133.4
1638	N,N-diisopropyl-2,3-dimethoxybenzamide1	O=C(N(C(C)C)C(C)C)c1[c:1]ccc(OC)c1OC	118.3	118.7
1639	N,N-diisopropyl-2,3-dimethoxybenzamide2	O=C(N(C(C)C)C(C)C)c1c[c:1]cc(OC)c1OC	124.6	122.6
1640	N,N-diisopropyl-2,3-dimethoxybenzamide3	O=C(N(C(C)C)C(C)C)c1cc[c:1]c(OC)c1OC	111.9	112.3
1641	N,N-diisopropyl-2,3-dimethoxybenzamide4	O=C(N(C(C)C)C(C)C)c1ccc[c:1](OC)c1OC	152.6	152.5
1642	N,N-diisopropyl-2,3-dimethoxybenzamide5	O=C(N(C(C)C)C(C)C)c1cccc(OC)[c:1]1OC	144.5	145.7
1643	2,3-dimethoxy-N-(2-methoxyphenyl)benzamide0	O=C(Nc1ccccc1OC)[c:1]2cccc(OC)c2OC	128.4	127.3
1644	2,3-dimethoxy-N-(2-methoxyphenyl)benzamide1	O=C(Nc1ccccc1OC)c2[c:1]ccc(OC)c2OC	123.7	122.5
1645	2,3-dimethoxy-N-(2-methoxyphenyl)benzamide2	O=C(Nc1ccccc1OC)c2c[c:1]cc(OC)c2OC	121.1	121
1646	2,3-dimethoxy-N-(2-methoxyphenyl)benzamide3	O=C(Nc1ccccc1OC)c2cc[c:1]c(OC)c2OC	115.5	115.6
1647	2,3-dimethoxy-N-(2-methoxyphenyl)benzamide4	O=C(Nc1ccccc1OC)c2ccc[c:1](OC)c2OC	152.7	152.5
1648	2,3-dimethoxy-N-(2-methoxyphenyl)benzamide5	O=C(Nc1ccccc1OC)c2cccc(OC)[c:1]2OC	147.4	148
1649	2,3-dimethoxy-N-(2-methoxyphenyl)benzamide6	O=C(N[c:1]1ccccc1OC)c2cccc(OC)c2OC	127	126.9
1650	2,3-dimethoxy-N-(2-methoxyphenyl)benzamide7	O=C(Nc1[c:1]cccc1OC)c2cccc(OC)c2OC	123	122.1
1651	2,3-dimethoxy-N-(2-methoxyphenyl)benzamide8	O=C(Nc1c[c:1]ccc1OC)c2cccc(OC)c2OC	120.4	121
1652	2,3-dimethoxy-N-(2-methoxyphenyl)benzamide9	O=C(Nc1cc[c:1]cc1OC)c2cccc(OC)c2OC	124.5	124.4
1653	2,3-dimethoxy-N-(2-methoxyphenyl)benzamide10	O=C(Nc1ccc[c:1]c1OC)c2cccc(OC)c2OC	111	110.6
1654	2,3-dimethoxy-N-(2-methoxyphenyl)benzamide11	O=C(Nc1cccc[c:1]1OC)c2cccc(OC)c2OC	148.5	149.8
1655	2,4,6-tri-tert-butyl-N,N-dimethylbenzamide0	O=C(N(C)C)[c:1]1c(C(C)(C)C)cc(C(C)(C)C)cc1C(C)(C)C	130.1	130.7
1656	2,4,6-tri-tert-butyl-N,N-dimethylbenzamide1	O=C(N(C)C)c1[c:1](C(C)(C)C)cc(C(C)(C)C)cc1C(C)(C)C	145.6	145.1
1657	2,4,6-tri-tert-butyl-N,N-dimethylbenzamide2	O=C(N(C)C)c1c(C(C)(C)C)[c:1]c(C(C)(C)C)cc1C(C)(C)C	122.8	121.9
1658	2,4,6-tri-tert-butyl-N,N-dimethylbenzamide3	O=C(N(C)C)c1c(C(C)(C)C)c[c:1](C(C)(C)C)cc1C(C)(C)C	149.5	149.2
1659	N-(4-chloro-2-fluorophenyl)-2-hydroxybenzamide0	O=C(Nc1ccc(Cl)cc1F)c2cccc[c:1]2O	161.8	161.2
1660	N-(4-chloro-2-fluorophenyl)-2-hydroxybenzamide1	O=C(Nc1ccc(Cl)cc1F)c2ccc[c:1]c2O	119.1	118.2
1661	N-(4-chloro-2-fluorophenyl)-2-hydroxybenzamide2	O=C(Nc1ccc(Cl)cc1F)c2cc[c:1]cc2O	135.2	134.6
1662	N-(4-chloro-2-fluorophenyl)-2-hydroxybenzamide3	O=C(Nc1ccc(Cl)cc1F)c2c[c:1]ccc2O	119.2	119.7
1663	N-(4-chloro-2-fluorophenyl)-2-hydroxybenzamide4	O=C(Nc1ccc(Cl)cc1F)c2[c:1]cccc2O	125.5	127.4
1664	N-(4-chloro-2-fluorophenyl)-2-hydroxybenzamide5	O=C(Nc1ccc(Cl)cc1F)[c:1]2ccccc2O	114.2	115.9
1665	N-(4-chloro-2-fluorophenyl)-2-hydroxybenzamide6	O=C(N[c:1]1ccc(Cl)cc1F)c2ccccc2O	124.2	123.4
1666	N-(4-chloro-2-fluorophenyl)-2-hydroxybenzamide7	O=C(Nc1[c:1]cc(Cl)cc1F)c2ccccc2O	125	124
1667	N-(4-chloro-2-fluorophenyl)-2-hydroxybenzamide8	O=C(Nc1c[c:1]c(Cl)cc1F)c2ccccc2O	123.1	124.3
1668	N-(4-chloro-2-fluorophenyl)-2-hydroxybenzamide9	O=C(Nc1cc[c:1](Cl)cc1F)c2ccccc2O	129.9	129.8
1669	N-(4-chloro-2-fluorophenyl)-2-hydroxybenzamide10	O=C(Nc1ccc(Cl)[c:1]c1F)c2ccccc2O	115.9	116.2
1670	N-(4-chloro-2-fluorophenyl)-2-hydroxybenzamide11	O=C(Nc1ccc(Cl)c[c:1]1F)c2ccccc2O	152.7	153.1
1671	N-(4-(diethylamino)phenyl)-2-hydroxybenzamide0	O=C(Nc1ccc(N(CC)CC)cc1)c2cccc[c:1]2O	161.8	161
1672	N-(4-(diethylamino)phenyl)-2-hydroxybenzamide1	O=C(Nc1ccc(N(CC)CC)cc1)c2ccc[c:1]c2O	118.7	118.2
1673	N-(4-(diethylamino)phenyl)-2-hydroxybenzamide2	O=C(Nc1ccc(N(CC)CC)cc1)c2cc[c:1]cc2O	134.2	134.4
1674	N-(4-(diethylamino)phenyl)-2-hydroxybenzamide3	O=C(Nc1ccc(N(CC)CC)cc1)c2c[c:1]ccc2O	118.8	119.5
1675	N-(4-(diethylamino)phenyl)-2-hydroxybenzamide4	O=C(Nc1ccc(N(CC)CC)cc1)c2[c:1]cccc2O	125.3	126.9
1676	N-(4-(diethylamino)phenyl)-2-hydroxybenzamide5	O=C(Nc1ccc(N(CC)CC)cc1)[c:1]2ccccc2O	114.7	116.1
1677	N-(4-(diethylamino)phenyl)-2-hydroxybenzamide6	O=C(N[c:1]1ccc(N(CC)CC)cc1)c2ccccc2O	125.4	126.3
1678	N-(4-(diethylamino)phenyl)-2-hydroxybenzamide7	O=C(Nc1[c:1]cc(N(CC)CC)cc1)c2ccccc2O	123.7	122.9
1679	N-(4-(diethylamino)phenyl)-2-hydroxybenzamide8	O=C(Nc1c[c:1]c(N(CC)CC)cc1)c2ccccc2O	112	112.8
1680	N-(4-(diethylamino)phenyl)-2-hydroxybenzamide9	O=C(Nc1cc[c:1](N(CC)CC)cc1)c2ccccc2O	145.9	145.8
1681	benzoyl chloride0	O=C(Cl)[c:1]1ccccc1	133.2	133
1682	benzoyl chloride1	O=C(Cl)c1[c:1]cccc1	131.4	131.3
1683	benzoyl chloride2	O=C(Cl)c1c[c:1]ccc1	129	129.1
1684	benzoyl chloride3	O=C(Cl)c1cc[c:1]cc1	135.4	134.6
1685	p-fluorobenzoyl chloride0	F[c:1]1ccc(cc1)C(=O)Cl	167.2	167.2
1686	p-fluorobenzoyl chloride1	Fc1ccc(c[c:1]1)C(=O)Cl	116.4	116.3
1687	p-fluorobenzoyl chloride2	Fc1ccc([c:1]c1)C(=O)Cl	134.3	133.5
1688	p-fluorobenzoyl chloride3	Fc1cc[c:1](cc1)C(=O)Cl	129.7	129
1689	2,5-difluorobenzoyl chloride0	F[c:1]1cc(C(=O)Cl)c(F)cc1	157.6	158.3
1690	2,5-difluorobenzoyl chloride1	Fc1cc(C(=O)Cl)c(F)c[c:1]1	123.8	123.9
1691	2,5-difluorobenzoyl chloride2	Fc1cc(C(=O)Cl)c(F)[c:1]c1	118.7	118.9
1692	2,5-difluorobenzoyl chloride3	Fc1cc(C(=O)Cl)[c:1](F)cc1	157.9	158.5
1693	2,5-difluorobenzoyl chloride4	Fc1c[c:1](C(=O)Cl)c(F)cc1	122.8	123.1
1694	2,5-difluorobenzoyl chloride5	Fc1[c:1]c(C(=O)Cl)c(F)cc1	120	119.4
1695	m-(fluorosulfonyl)benzoyl chloride0	FS(=O)(=O)[c:1]1cc(C(=O)Cl)ccc1	135.4	135.5
1696	m-(fluorosulfonyl)benzoyl chloride1	FS(=O)(=O)c1cc(C(=O)Cl)cc[c:1]1	134.2	134.2
1697	m-(fluorosulfonyl)benzoyl chloride2	FS(=O)(=O)c1cc(C(=O)Cl)c[c:1]c1	130.9	130.8
1698	m-(fluorosulfonyl)benzoyl chloride3	FS(=O)(=O)c1cc(C(=O)Cl)[c:1]cc1	137.3	136.1
1699	m-(fluorosulfonyl)benzoyl chloride4	FS(=O)(=O)c1c[c:1](C(=O)Cl)ccc1	135.2	134.7
1700	m-(fluorosulfonyl)benzoyl chloride5	FS(=O)(=O)c1[c:1]c(C(=O)Cl)ccc1	130.9	131.3
1701	p-(trifluoromethyl)benzoyl chloride0	FC(F)(F)[c:1]1ccc(cc1)C(=O)Cl	136.7	137
1702	p-(trifluoromethyl)benzoyl chloride1	FC(F)(F)c1ccc(c[c:1]1)C(=O)Cl	126.2	126
1703	p-(trifluoromethyl)benzoyl chloride2	FC(F)(F)c1ccc([c:1]c1)C(=O)Cl	131.7	131.7
1704	p-(trifluoromethyl)benzoyl chloride3	FC(F)(F)c1cc[c:1](cc1)C(=O)Cl	136.5	136
1705	3,5-bis(trifluoromethyl)benzoyl chloride0	FC(F)(F)[c:1]1cc(C(F)(F)F)cc(c1)C(=O)Cl	133.7	133.3
1706	3,5-bis(trifluoromethyl)benzoyl chloride1	FC(F)(F)c1cc(C(F)(F)F)cc([c:1]1)C(=O)Cl	131.4	131.1
1707	3,5-bis(trifluoromethyl)benzoyl chloride2	FC(F)(F)c1cc(C(F)(F)F)c[c:1](c1)C(=O)Cl	136	135.3
1708	3,5-bis(trifluoromethyl)benzoyl chloride3	FC(F)(F)c1[c:1]c(C(F)(F)F)cc(c1)C(=O)Cl	128.8	128.6
1709	1,3,5-benzenetricarboxylic acid trichloride0	O=C(Cl)c1[c:1]c(C(Cl)=O)cc(C(Cl)=O)c1	138.1	137.8
1710	1,3,5-benzenetricarboxylic acid trichloride1	O=C(Cl)[c:1]1cc(C(Cl)=O)cc(C(Cl)=O)c1	135.7	135.8
1711	o-chlorobenzoyl chloride0	ClC(=O)[c:1]1c(Cl)cccc1	132.6	133.3
1712	o-chlorobenzoyl chloride1	ClC(=O)c1c(Cl)ccc[c:1]1	133.5	132.7
1713	o-chlorobenzoyl chloride2	ClC(=O)c1c(Cl)cc[c:1]c1	127.1	127.2
1714	o-chlorobenzoyl chloride3	ClC(=O)c1c(Cl)c[c:1]cc1	134.6	133.9
1715	o-chlorobenzoyl chloride4	ClC(=O)c1c(Cl)[c:1]ccc1	131.4	131.2
1716	o-chlorobenzoyl chloride5	ClC(=O)c1[c:1](Cl)cccc1	133.6	134.4
1717	p-chlorobenzoyl chloride0	Clc(cc1)cc[c:1]1C(=O)Cl	131.7	131.4
1718	p-chlorobenzoyl chloride1	Clc(c[c:1]1)ccc1C(=O)Cl	132.6	132.3
1719	p-chlorobenzoyl chloride2	Clc([c:1]c1)ccc1C(=O)Cl	129.4	129.4
1720	p-chlorobenzoyl chloride3	Cl[c:1](cc1)ccc1C(=O)Cl	142.3	141.7
1721	m-chlorobenzoyl chloride0	Clc(ccc1)c[c:1]1C(=O)Cl	134.8	134.3
1722	m-chlorobenzoyl chloride1	Clc(cc[c:1]1)cc1C(=O)Cl	129.4	129.4
1723	m-chlorobenzoyl chloride2	Clc(c[c:1]c1)cc1C(=O)Cl	130.2	129.9
1724	m-chlorobenzoyl chloride3	Clc([c:1]cc1)cc1C(=O)Cl	135.3	135
1725	m-chlorobenzoyl chloride4	Cl[c:1](ccc1)cc1C(=O)Cl	135.3	135.3
1726	m-chlorobenzoyl chloride5	Clc(ccc1)[c:1]c1C(=O)Cl	131	130.9
1727	2-chloro-5-nitrobenzoyl chloride0	[O-][N+](=O)[c:1]1cc(C(=O)Cl)c(Cl)cc1	146.3	146.5
1728	2-chloro-5-nitrobenzoyl chloride1	[O-][N+](=O)c1cc(C(=O)Cl)c(Cl)c[c:1]1	128.5	129.7
1729	2-chloro-5-nitrobenzoyl chloride2	[O-][N+](=O)c1cc(C(=O)Cl)c(Cl)[c:1]c1	132.9	132.3
1730	2-chloro-5-nitrobenzoyl chloride3	[O-][N+](=O)c1cc(C(=O)Cl)[c:1](Cl)cc1	140.1	139.7
1731	2-chloro-5-nitrobenzoyl chloride4	[O-][N+](=O)c1c[c:1](C(=O)Cl)c(Cl)cc1	134.1	134.5
1732	2-chloro-5-nitrobenzoyl chloride5	[O-][N+](=O)c1[c:1]c(C(=O)Cl)c(Cl)cc1	127.9	128.3
1733	2,3,4,5-tetrachlorobenzoyl chloride0	Clc(c(Cl)c1)c(Cl)c(Cl)[c:1]1C(=O)Cl	132.7	133.9
1734	2,3,4,5-tetrachlorobenzoyl chloride1	Clc(c(Cl)[c:1]1)c(Cl)c(Cl)c1C(=O)Cl	130.5	131.5
1735	2,3,4,5-tetrachlorobenzoyl chloride2	Clc([c:1](Cl)c1)c(Cl)c(Cl)c1C(=O)Cl	133.5	132.9
1736	2,3,4,5-tetrachlorobenzoyl chloride3	Cl[c:1](c(Cl)c1)c(Cl)c(Cl)c1C(=O)Cl	138.4	137.9
1737	2,3,4,5-tetrachlorobenzoyl chloride4	Clc(c(Cl)c1)[c:1](Cl)c(Cl)c1C(=O)Cl	135.8	135.3
1738	2,3,4,5-tetrachlorobenzoyl chloride5	Clc(c(Cl)c1)c(Cl)[c:1](Cl)c1C(=O)Cl	131.2	132.1
1739	O-acetoxybenzoyl chloride0	CC(=O)O[c:1]1c(C(=O)Cl)cccc1	150.4	150.5
1740	O-acetoxybenzoyl chloride1	CC(=O)Oc1c(C(=O)Cl)ccc[c:1]1	124.3	123.9
1741	O-acetoxybenzoyl chloride2	CC(=O)Oc1c(C(=O)Cl)cc[c:1]c1	136.1	135.2
1742	O-acetoxybenzoyl chloride3	CC(=O)Oc1c(C(=O)Cl)c[c:1]cc1	126.5	126.2
1743	O-acetoxybenzoyl chloride4	CC(=O)Oc1c(C(=O)Cl)[c:1]ccc1	134.3	133.2
1744	O-acetoxybenzoyl chloride5	CC(=O)Oc1[c:1](C(=O)Cl)cccc1	126.3	126.5
1745	p-anisoyl chloride0	CO[c:1]1ccc(cc1)C(=O)Cl	165.5	165.3
1746	p-anisoyl chloride1	COc1ccc(c[c:1]1)C(=O)Cl	114.3	113.7
1747	p-anisoyl chloride2	COc1ccc([c:1]c1)C(=O)Cl	134	133.5
1748	p-anisoyl chloride3	COc1cc[c:1](cc1)C(=O)Cl	125.3	125.7
1749	m-methoxybenzoyl chloride0	CO[c:1]1cc(C(=O)Cl)ccc1	159.9	160
1750	m-methoxybenzoyl chloride1	COc1cc(C(=O)Cl)cc[c:1]1	121.8	121.4
1751	m-methoxybenzoyl chloride2	COc1cc(C(=O)Cl)c[c:1]c1	129.9	129.7
1752	m-methoxybenzoyl chloride3	COc1cc(C(=O)Cl)[c:1]cc1	124.1	124.2
1753	m-methoxybenzoyl chloride4	COc1c[c:1](C(=O)Cl)ccc1	134.5	134
1754	m-methoxybenzoyl chloride5	COc1[c:1]c(C(=O)Cl)ccc1	115.6	115.5
1755	p-nitrobenzoyl chloride0	[O-][N+](=O)[c:1]1ccc(cc1)C(=O)Cl	151.7	152.3
1756	p-nitrobenzoyl chloride1	[O-][N+](=O)c1ccc(c[c:1]1)C(=O)Cl	124.1	124
1757	p-nitrobenzoyl chloride2	[O-][N+](=O)c1ccc([c:1]c1)C(=O)Cl	132.3	131.9
1758	p-nitrobenzoyl chloride3	[O-][N+](=O)c1cc[c:1](cc1)C(=O)Cl	138.1	137.8
1759	m-nitrobenzoyl chloride0	[O-][N+](=O)[c:1]1cc(C(=O)Cl)ccc1	148.6	148.3
1760	m-nitrobenzoyl chloride1	[O-][N+](=O)c1cc(C(=O)Cl)cc[c:1]1	129.6	128.8
1761	m-nitrobenzoyl chloride2	[O-][N+](=O)c1cc(C(=O)Cl)c[c:1]c1	130.6	130.1
1762	m-nitrobenzoyl chloride3	[O-][N+](=O)c1cc(C(=O)Cl)[c:1]cc1	136.5	135.4
1763	m-nitrobenzoyl chloride4	[O-][N+](=O)c1c[c:1](C(=O)Cl)ccc1	134.8	134.3
1764	m-nitrobenzoyl chloride5	[O-][N+](=O)c1[c:1]c(C(=O)Cl)ccc1	126	126.1
1765	p-tert-butylbenzoyl chloride0	CC(C)(C)[c:1]1ccc(cc1)C(=O)Cl	159.6	158.5
1766	p-tert-butylbenzoyl chloride1	CC(C)(C)c1ccc(c[c:1]1)C(=O)Cl	126	125.6
1767	p-tert-butylbenzoyl chloride2	CC(C)(C)c1ccc([c:1]c1)C(=O)Cl	131.4	131.2
1768	p-tert-butylbenzoyl chloride3	CC(C)(C)c1cc[c:1](cc1)C(=O)Cl	130.5	130.2
1769	o-fluorobenzoyl chloride0	ClC(=O)c([c:1]1F)cccc1	161.5	161.8
1770	o-fluorobenzoyl chloride1	ClC(=O)c(c1F)ccc[c:1]1	117.3	117.6
1771	o-fluorobenzoyl chloride2	ClC(=O)c(c1F)cc[c:1]c1	137.1	135.7
1772	o-fluorobenzoyl chloride3	ClC(=O)c(c1F)c[c:1]cc1	124.7	124.4
1773	o-fluorobenzoyl chloride4	ClC(=O)c(c1F)[c:1]ccc1	134.1	132.9
1774	o-fluorobenzoyl chloride5	ClC(=O)[c:1](c1F)cccc1	121.8	122.4
1775	m-fluorobenzoyl chloride0	F[c:1]1cc(C(=O)Cl)ccc1	162.6	162.3
1776	m-fluorobenzoyl chloride1	Fc1cc(C(=O)Cl)cc[c:1]1	122.5	122.5
1777	m-fluorobenzoyl chloride2	Fc1cc(C(=O)Cl)c[c:1]c1	130.7	130.3
1778	m-fluorobenzoyl chloride3	Fc1cc(C(=O)Cl)[c:1]cc1	127.2	127
1779	m-fluorobenzoyl chloride4	Fc1c[c:1](C(=O)Cl)ccc1	135.3	134.5
1780	m-fluorobenzoyl chloride5	Fc1[c:1]c(C(=O)Cl)ccc1	118.1	118
1781	2,4,5-trifluorobenzoyl chloride0	F[c:1]1c(F)cc(c(F)c1)C(=O)Cl	154.1	155.2
1782	2,4,5-trifluorobenzoyl chloride1	Fc1c(F)cc(c(F)[c:1]1)C(=O)Cl	107.4	107.5
1783	2,4,5-trifluorobenzoyl chloride2	Fc1c(F)cc([c:1](F)c1)C(=O)Cl	158.8	159.3
1784	2,4,5-trifluorobenzoyl chloride3	Fc1c(F)c[c:1](c(F)c1)C(=O)Cl	118.3	118.2
1785	2,4,5-trifluorobenzoyl chloride4	Fc1c(F)[c:1]c(c(F)c1)C(=O)Cl	120.6	121.4
1786	2,4,5-trifluorobenzoyl chloride5	Fc1[c:1](F)cc(c(F)c1)C(=O)Cl	146.9	146.7
1787	m-(trifluoromethyl)benzoyl chloride0	FC(F)(F)[c:1]1cc(C(=O)Cl)ccc1	132.5	132.1
1788	m-(trifluoromethyl)benzoyl chloride1	FC(F)(F)c1cc(C(=O)Cl)cc[c:1]1	131.9	131.6
1789	m-(trifluoromethyl)benzoyl chloride2	FC(F)(F)c1cc(C(=O)Cl)c[c:1]c1	130.1	129.9
1790	m-(trifluoromethyl)benzoyl chloride3	FC(F)(F)c1cc(C(=O)Cl)[c:1]cc1	134.5	133.9
1791	m-(trifluoromethyl)benzoyl chloride4	FC(F)(F)c1c[c:1](C(=O)Cl)ccc1	134.4	134.1
1792	m-(trifluoromethyl)benzoyl chloride5	FC(F)(F)c1[c:1]c(C(=O)Cl)ccc1	128.2	128.5
1793	2,4-dichlorobenzoyl chloride0	Clc(cc1)cc(Cl)[c:1]1C(=O)Cl	130.9	131.9
1794	2,4-dichlorobenzoyl chloride1	Clc(c[c:1]1)cc(Cl)c1C(=O)Cl	134.6	133.7
1795	2,4-dichlorobenzoyl chloride2	Clc([c:1]c1)cc(Cl)c1C(=O)Cl	127.4	127.6
1796	2,4-dichlorobenzoyl chloride3	Cl[c:1](cc1)cc(Cl)c1C(=O)Cl	140.7	140.1
1797	2,4-dichlorobenzoyl chloride4	Clc(cc1)[c:1]c(Cl)c1C(=O)Cl	131.4	131.2
1798	2,4-dichlorobenzoyl chloride5	Clc(cc1)c[c:1](Cl)c1C(=O)Cl	134.9	135
1799	3,5-dichlorobenzoyl chloride0	Clc(c1)cc(Cl)c[c:1]1C(=O)Cl	135.8	135.1
1800	3,5-dichlorobenzoyl chloride1	Clc([c:1]1)cc(Cl)cc1C(=O)Cl	129.3	129.2
1801	3,5-dichlorobenzoyl chloride2	Cl[c:1](c1)cc(Cl)cc1C(=O)Cl	136	135.8
1802	3,5-dichlorobenzoyl chloride3	Clc(c1)[c:1]c(Cl)cc1C(=O)Cl	134.9	134.8
1803	3,4-dichlorobenzoyl chloride0	Clc(cc1)c(Cl)c[c:1]1C(=O)Cl	132.8	132.4
1804	3,4-dichlorobenzoyl chloride1	Clc(c[c:1]1)c(Cl)cc1C(=O)Cl	130	130.3
1805	3,4-dichlorobenzoyl chloride2	Clc([c:1]c1)c(Cl)cc1C(=O)Cl	131	130.8
1806	3,4-dichlorobenzoyl chloride3	Cl[c:1](cc1)c(Cl)cc1C(=O)Cl	140.4	140.2
1807	3,4-dichlorobenzoyl chloride4	Clc(cc1)[c:1](Cl)cc1C(=O)Cl	133.8	133.7
1808	3,4-dichlorobenzoyl chloride5	Clc(cc1)c(Cl)[c:1]c1C(=O)Cl	132.7	132.6
1809	2,6-dichlorobenzoyl chloride0	ClC(=O)[c:1]1c(Cl)cccc1Cl	137.2	135.8
1810	2,6-dichlorobenzoyl chloride1	ClC(=O)c1c(Cl)ccc[c:1]1Cl	130	132.1
1811	2,6-dichlorobenzoyl chloride2	ClC(=O)c1c(Cl)cc[c:1]c1Cl	128.2	129.1
1812	2,6-dichlorobenzoyl chloride3	ClC(=O)c1c(Cl)c[c:1]cc1Cl	131.8	134.5
1813	2-chloro-4-nitrobenzoyl chloride0	[O-][N+](=O)[c:1]1cc(Cl)c(cc1)C(=O)Cl	150.1	151.1
1814	2-chloro-4-nitrobenzoyl chloride1	[O-][N+](=O)c1cc(Cl)c(c[c:1]1)C(=O)Cl	122	122.1
1815	2-chloro-4-nitrobenzoyl chloride2	[O-][N+](=O)c1cc(Cl)c([c:1]c1)C(=O)Cl	133.1	133.5
1816	2-chloro-4-nitrobenzoyl chloride3	[O-][N+](=O)c1cc(Cl)[c:1](cc1)C(=O)Cl	138.4	138.1
1817	2-chloro-4-nitrobenzoyl chloride4	[O-][N+](=O)c1c[c:1](Cl)c(cc1)C(=O)Cl	134.1	134.9
1818	2-chloro-4-nitrobenzoyl chloride5	[O-][N+](=O)c1[c:1]c(Cl)c(cc1)C(=O)Cl	126.3	126.3
1819	3-(chloromethyl)benzoyl chloride0	ClC[c:1]1cc(C(=O)Cl)ccc1	138.8	139.2
1820	3-(chloromethyl)benzoyl chloride1	ClCc1cc(C(=O)Cl)cc[c:1]1	135.3	135
1821	3-(chloromethyl)benzoyl chloride2	ClCc1cc(C(=O)Cl)c[c:1]c1	129.5	129.2
1822	3-(chloromethyl)benzoyl chloride3	ClCc1cc(C(=O)Cl)[c:1]cc1	131.3	131.1
1823	3-(chloromethyl)benzoyl chloride4	ClCc1c[c:1](C(=O)Cl)ccc1	133.8	133.5
1824	3-(chloromethyl)benzoyl chloride5	ClCc1[c:1]c(C(=O)Cl)ccc1	131.2	131.3
1825	o-anisoyl chloride0	CO[c:1]1c(C(=O)Cl)cccc1	159.7	159.2
1826	o-anisoyl chloride1	COc1c(C(=O)Cl)ccc[c:1]1	112.2	112.9
1827	o-anisoyl chloride2	COc1c(C(=O)Cl)cc[c:1]c1	136.4	135.3
1828	o-anisoyl chloride3	COc1c(C(=O)Cl)c[c:1]cc1	120.4	120.9
1829	o-anisoyl chloride4	COc1c(C(=O)Cl)[c:1]ccc1	134.5	133.4
1830	o-anisoyl chloride5	COc1[c:1](C(=O)Cl)cccc1	122.3	123.2
1831	3,5-dimethoxybenzoyl chloride0	CO[c:1]1cc(OC)cc(c1)C(=O)Cl	160.6	161
1832	3,5-dimethoxybenzoyl chloride1	COc1[c:1]c(OC)cc(c1)C(=O)Cl	109.2	107.4
1833	3,5-dimethoxybenzoyl chloride2	COc1cc(OC)[c:1]c(c1)C(=O)Cl	110.1	109
1834	3,5-dimethoxybenzoyl chloride3	COc1cc(OC)c[c:1](c1)C(=O)Cl	134.5	134.8
1835	3,4-dimethoxybenzoyl chloride0	CO[c:1]1c(OC)cc(cc1)C(=O)Cl	155.3	154.9
1836	3,4-dimethoxybenzoyl chloride1	COc1c(OC)cc(c[c:1]1)C(=O)Cl	110.5	110.7
1837	3,4-dimethoxybenzoyl chloride2	COc1c(OC)cc([c:1]c1)C(=O)Cl	127.2	126.1
1838	3,4-dimethoxybenzoyl chloride3	COc1c(OC)c[c:1](cc1)C(=O)Cl	125.5	126.5
1839	3,4-dimethoxybenzoyl chloride4	COc1c(OC)[c:1]c(cc1)C(=O)Cl	112.8	113
1840	3,4-dimethoxybenzoyl chloride5	COc1[c:1](OC)cc(cc1)C(=O)Cl	149	149.1
1841	2,4,6-trimethylbenzoyl chloride0	O=C(Cl)[c:1]1c(C)cc(C)cc1C	133	134.2
1842	2,4,6-trimethylbenzoyl chloride1	O=C(Cl)c1[c:1](C)cc(C)cc1C	136.5	136.3
1843	2,4,6-trimethylbenzoyl chloride2	O=C(Cl)c1c(C)[c:1]c(C)cc1C	128.7	129.5
1844	2,4,6-trimethylbenzoyl chloride3	O=C(Cl)c1c(C)c[c:1](C)cc1C	140.6	142.7
1845	2,4,6-tri-tert-butylbenzoyl chloride0	CC(C)(C)[c:1]1cc(C(C)(C)C)c(C(Cl)=O)c(C(C)(C)C)c1	151.7	153.1
1846	2,4,6-tri-tert-butylbenzoyl chloride1	CC(C)(C)c1[c:1]c(C(C)(C)C)c(C(Cl)=O)c(C(C)(C)C)c1	123	122.4
1847	2,4,6-tri-tert-butylbenzoyl chloride2	CC(C)(C)c1c[c:1](C(C)(C)C)c(C(Cl)=O)c(C(C)(C)C)c1	144.4	146.1
1848	2,4,6-tri-tert-butylbenzoyl chloride3	CC(C)(C)c1cc(C(C)(C)C)[c:1](C(Cl)=O)c(C(C)(C)C)c1	133.5	133.1
1849	4-cyclopropylbenzoyl chloride0	O=C([c:1]1ccc(C2CC2)cc1)Cl	130.1	130.3
1850	4-cyclopropylbenzoyl chloride1	O=C(c1[c:1]cc(C2CC2)cc1)Cl	131.5	131.3
1851	4-cyclopropylbenzoyl chloride2	O=C(c1c[c:1]c(C2CC2)cc1)Cl	125.6	125.8
1852	4-cyclopropylbenzoyl chloride3	O=C(c1cc[c:1](C2CC2)cc1)Cl	153.3	152.1
1853	benzaldehyde0	O=C[c:1]1ccccc1	136.5	136.2
1854	benzaldehyde1	O=Cc1cccc[c:1]1	129.7	129.8
1855	benzaldehyde2	O=Cc1ccc[c:1]c1	129	129.2
1856	benzaldehyde3	O=Cc1cc[c:1]cc1	134.4	134
1857	p-bromobenzaldehyde0	O=Cc(cc1)cc[c:1]1Br	129.7	129.6
1858	p-bromobenzaldehyde1	O=Cc(c[c:1]1)ccc1Br	132.4	132.4
1859	p-bromobenzaldehyde2	O=Cc([c:1]c1)ccc1Br	130.9	130.9
1860	p-bromobenzaldehyde3	O=C[c:1](cc1)ccc1Br	135.1	135.2
1861	m-bromobenzaldehyde0	O=Cc(ccc1)c[c:1]1Br	123.3	123.4
1862	m-bromobenzaldehyde1	O=Cc(cc[c:1]1)cc1Br	137.2	137.4
1863	m-bromobenzaldehyde2	O=Cc(c[c:1]c1)cc1Br	130.6	130.3
1864	m-bromobenzaldehyde3	O=Cc([c:1]cc1)cc1Br	128.3	128.5
1865	m-bromobenzaldehyde4	O=C[c:1](ccc1)cc1Br	138	137.6
1866	m-bromobenzaldehyde5	O=Cc(ccc1)[c:1]c1Br	132.1	132.3
1867	o-bromobenzaldehyde0	O=Cc([c:1]1Br)cccc1	127.1	125.9
1868	o-bromobenzaldehyde1	O=Cc(c1Br)ccc[c:1]1	133.9	134.1
1869	o-bromobenzaldehyde2	O=Cc(c1Br)cc[c:1]c1	135.3	134.3
1870	o-bromobenzaldehyde3	O=Cc(c1Br)c[c:1]cc1	127.9	128.1
1871	o-bromobenzaldehyde4	O=Cc(c1Br)[c:1]ccc1	129.8	130.5
1872	o-bromobenzaldehyde5	O=C[c:1](c1Br)cccc1	133.5	134.6
1873	5-bromo-2-fluorobenzaldehyde0	O=Cc([c:1]1F)cc(Br)cc1	163.6	163.2
1874	5-bromo-2-fluorobenzaldehyde1	O=Cc(c1F)cc(Br)c[c:1]1	118.6	118.3
1875	5-bromo-2-fluorobenzaldehyde2	O=Cc(c1F)cc(Br)[c:1]c1	139	138.8
1876	5-bromo-2-fluorobenzaldehyde3	O=Cc(c1F)c[c:1](Br)cc1	117.7	117.4
1877	5-bromo-2-fluorobenzaldehyde4	O=Cc(c1F)[c:1]c(Br)cc1	131.3	132.2
1878	5-bromo-2-fluorobenzaldehyde5	O=C[c:1](c1F)cc(Br)cc1	125.4	125.7
1879	4-bromo-2-fluorobenzaldehyde0	O=Cc([c:1]1F)ccc(Br)c1	164.2	164.2
1880	4-bromo-2-fluorobenzaldehyde1	O=Cc(c1F)ccc(Br)[c:1]1	120.3	120.5
1881	4-bromo-2-fluorobenzaldehyde2	O=Cc(c1F)cc[c:1](Br)c1	130.2	130.3
1882	4-bromo-2-fluorobenzaldehyde3	O=Cc(c1F)c[c:1]c(Br)c1	128.4	128
1883	4-bromo-2-fluorobenzaldehyde4	O=Cc(c1F)[c:1]cc(Br)c1	129.7	130.9
1884	4-bromo-2-fluorobenzaldehyde5	O=C[c:1](c1F)ccc(Br)c1	123.1	123.6
1885	2-bromo-6-fluorobenzaldehyde0	O=Cc([c:1]1F)c(Br)ccc1	163.1	163.6
1886	2-bromo-6-fluorobenzaldehyde1	O=Cc(c1F)c(Br)cc[c:1]1	116.4	116.1
1887	2-bromo-6-fluorobenzaldehyde2	O=Cc(c1F)c(Br)c[c:1]c1	135.5	136.5
1888	2-bromo-6-fluorobenzaldehyde3	O=Cc(c1F)c(Br)[c:1]cc1	130.1	129.3
1889	2-bromo-6-fluorobenzaldehyde4	O=Cc(c1F)[c:1](Br)ccc1	122.8	123.9
1890	2-bromo-6-fluorobenzaldehyde5	O=C[c:1](c1F)c(Br)ccc1	125.3	123.6
1891	p-isopropylbenzaldehyde0	O=Cc(cc1)cc[c:1]1C(C)C	156.2	156
1892	p-isopropylbenzaldehyde1	O=Cc(c[c:1]1)ccc1C(C)C	127.1	126.7
1893	p-isopropylbenzaldehyde2	O=Cc([c:1]c1)ccc1C(C)C	130	130.2
1894	p-isopropylbenzaldehyde3	O=C[c:1](cc1)ccc1C(C)C	134.6	133.8
1895	p-butylbenzaldehyde0	CCCC[c:1]1ccc(C=O)cc1	150.4	150.1
1896	p-butylbenzaldehyde1	CCCCc1[c:1]cc(C=O)cc1	129.1	128.5
1897	p-butylbenzaldehyde2	CCCCc1c[c:1]c(C=O)cc1	129.9	130.1
1898	p-butylbenzaldehyde3	CCCCc1cc[c:1](C=O)cc1	134.5	134
1899	p-tert-butylbenzaldehyde0	O=Cc(cc1)cc[c:1]1C(C)(C)C	158.4	157.7
1900	p-tert-butylbenzaldehyde1	O=Cc(c[c:1]1)ccc1C(C)(C)C	126	125.8
1901	p-tert-butylbenzaldehyde2	O=Cc([c:1]c1)ccc1C(C)(C)C	129.7	129.7
1902	p-tert-butylbenzaldehyde3	O=C[c:1](cc1)ccc1C(C)(C)C	134.2	133.7
1903	p-fluorobenzaldehyde0	O=Cc(cc1)cc[c:1]1F	166.6	166.8
1904	p-fluorobenzaldehyde1	O=Cc(c[c:1]1)ccc1F	116.4	116.3
1905	p-fluorobenzaldehyde2	O=Cc([c:1]c1)ccc1F	132.3	131.9
1906	p-fluorobenzaldehyde3	O=C[c:1](cc1)ccc1F	133.2	132.6
1907	m-fluorobenzaldehyde0	O=Cc(ccc1)c[c:1]1F	163.2	162.9
1908	m-fluorobenzaldehyde1	O=Cc(cc[c:1]1)cc1F	121.6	121.8
1909	m-fluorobenzaldehyde2	O=Cc(c[c:1]c1)cc1F	130.9	130.4
1910	m-fluorobenzaldehyde3	O=Cc([c:1]cc1)cc1F	126.1	125.9
1911	m-fluorobenzaldehyde4	O=C[c:1](ccc1)cc1F	138.5	137.9
1912	m-fluorobenzaldehyde5	O=Cc(ccc1)[c:1]c1F	115.3	116
1913	o-fluorobenzaldehyde0	O=Cc([c:1]1F)cccc1	164.8	164.3
1914	o-fluorobenzaldehyde1	O=Cc(c1F)ccc[c:1]1	116.6	117
1915	o-fluorobenzaldehyde2	O=Cc(c1F)cc[c:1]c1	136.5	135.5
1916	o-fluorobenzaldehyde3	O=Cc(c1F)c[c:1]cc1	124.8	124.6
1917	o-fluorobenzaldehyde4	O=Cc(c1F)[c:1]ccc1	128.8	129.8
1918	o-fluorobenzaldehyde5	O=C[c:1](c1F)cccc1	124.3	124.5
1919	2-hydroxy-5-methylbenzaldehyde0	O=Cc(c(O)cc1)c[c:1]1C	129.1	129.1
1920	2-hydroxy-5-methylbenzaldehyde1	O=Cc(c(O)c[c:1]1)cc1C	138.1	136.9
1921	2-hydroxy-5-methylbenzaldehyde2	O=Cc(c(O)[c:1]c1)cc1C	117.4	117.6
1922	2-hydroxy-5-methylbenzaldehyde3	O=Cc([c:1](O)cc1)cc1C	159.6	159.7
1923	2-hydroxy-5-methylbenzaldehyde4	O=C[c:1](c(O)cc1)cc1C	120.4	119.9
1924	2-hydroxy-5-methylbenzaldehyde5	O=Cc(c(O)cc1)[c:1]c1C	133.4	132.6
1925	5-fluorosalicylaldehyde0	O=Cc([c:1]1O)cc(F)cc1	157.9	158.3
1926	5-fluorosalicylaldehyde1	O=Cc(c1O)cc(F)c[c:1]1	119.2	118.9
1927	5-fluorosalicylaldehyde2	O=Cc(c1O)cc(F)[c:1]c1	124.7	123.5
1928	5-fluorosalicylaldehyde3	O=Cc(c1O)c[c:1](F)cc1	155.7	155.8
1929	5-fluorosalicylaldehyde4	O=Cc(c1O)[c:1]c(F)cc1	118	117.9
1930	5-fluorosalicylaldehyde5	O=C[c:1](c1O)cc(F)cc1	120.1	120.9
1931	3-fluorosalicylaldehyde0	O=Cc1cccc(F)[c:1]1O	149.7	149.5
1932	3-fluorosalicylaldehyde1	O=Cc1ccc[c:1](F)c1O	151	151.6
1933	3-fluorosalicylaldehyde2	O=Cc1cc[c:1]c(F)c1O	122.8	122.7
1934	3-fluorosalicylaldehyde3	O=Cc1c[c:1]cc(F)c1O	119.5	120.5
1935	3-fluorosalicylaldehyde4	O=Cc1[c:1]ccc(F)c1O	128.6	127.6
1936	3-fluorosalicylaldehyde5	O=C[c:1]1cccc(F)c1O	122.4	122
1937	3,4-difluorobenzaldehyde0	O=Cc(cc1)cc(F)[c:1]1F	154.6	154.7
1938	3,4-difluorobenzaldehyde1	O=Cc(c[c:1]1)cc(F)c1F	117.7	117.9
1939	3,4-difluorobenzaldehyde2	O=Cc([c:1]c1)cc(F)c1F	127.5	127.7
1940	3,4-difluorobenzaldehyde3	O=C[c:1](cc1)cc(F)c1F	133.7	133.2
1941	3,4-difluorobenzaldehyde4	O=Cc(cc1)[c:1]c(F)c1F	118.3	118.1
1942	3,4-difluorobenzaldehyde5	O=Cc(cc1)c[c:1](F)c1F	151.1	150.9
1943	2,3-difluorobenzaldehyde0	O=Cc(ccc1)c(F)[c:1]1F	150.8	151.2
1944	2,3-difluorobenzaldehyde1	O=Cc(cc[c:1]1)c(F)c1F	123.3	123.4
1945	2,3-difluorobenzaldehyde2	O=Cc(c[c:1]c1)c(F)c1F	123.7	125.5
1946	2,3-difluorobenzaldehyde3	O=Cc([c:1]cc1)c(F)c1F	124.8	124.6
1947	2,3-difluorobenzaldehyde4	O=C[c:1](ccc1)c(F)c1F	126.2	126.5
1948	2,3-difluorobenzaldehyde5	O=Cc(ccc1)[c:1](F)c1F	152.7	152.3
1949	3,5-difluorobenzaldehyde0	O=Cc(c1)cc(F)c[c:1]1F	163.5	163.2
1950	3,5-difluorobenzaldehyde1	O=Cc(c1)cc(F)[c:1]c1F	109.8	110
1951	3,5-difluorobenzaldehyde2	O=Cc(c1)[c:1]c(F)cc1F	112.3	112.2
1952	3,5-difluorobenzaldehyde3	O=C[c:1](c1)cc(F)cc1F	139.2	139
1953	2,5-difluorobenzaldehyde0	O=Cc(c(F)cc1)c[c:1]1F	158.9	159.1
1954	2,5-difluorobenzaldehyde1	O=Cc(c(F)c[c:1]1)cc1F	123.2	123.2
1955	2,5-difluorobenzaldehyde2	O=Cc(c(F)[c:1]c1)cc1F	118.2	118.2
1956	2,5-difluorobenzaldehyde3	O=Cc([c:1](F)cc1)cc1F	160.9	161.1
1957	2,5-difluorobenzaldehyde4	O=C[c:1](c(F)cc1)cc1F	125.1	125.5
1958	2,5-difluorobenzaldehyde5	O=Cc(c(F)cc1)[c:1]c1F	114.2	115.7
1959	p-chlorobenzaldehyde0	O=Cc(cc1)cc[c:1]1Cl	140.9	141
1960	p-chlorobenzaldehyde1	O=Cc(c[c:1]1)ccc1Cl	129.5	129.4
1961	p-chlorobenzaldehyde2	O=Cc([c:1]c1)ccc1Cl	130.9	130.8
1962	p-chlorobenzaldehyde3	O=C[c:1](cc1)ccc1Cl	134.8	134.7
1963	m-chlorobenzaldehyde0	O=Cc(ccc1)c[c:1]1Cl	135.4	135.4
1964	m-chlorobenzaldehyde1	O=Cc(cc[c:1]1)cc1Cl	134.3	134.5
1965	m-chlorobenzaldehyde2	O=Cc(c[c:1]c1)cc1Cl	130.4	130
1966	m-chlorobenzaldehyde3	O=Cc([c:1]cc1)cc1Cl	128	128
1967	m-chlorobenzaldehyde4	O=C[c:1](ccc1)cc1Cl	137.9	137.4
1968	m-chlorobenzaldehyde5	O=Cc(ccc1)[c:1]c1Cl	129.2	129.2
1969	3-chloro-2-hydroxybenzaldehyde0	O=Cc1cccc(Cl)[c:1]1O	157.2	156.9
1970	3-chloro-2-hydroxybenzaldehyde1	O=Cc1ccc[c:1](Cl)c1O	122.2	122.3
1971	3-chloro-2-hydroxybenzaldehyde2	O=Cc1cc[c:1]c(Cl)c1O	136.9	136.2
1972	3-chloro-2-hydroxybenzaldehyde3	O=Cc1c[c:1]cc(Cl)c1O	120.2	120.5
1973	3-chloro-2-hydroxybenzaldehyde4	O=Cc1[c:1]ccc(Cl)c1O	132.1	130.9
1974	3-chloro-2-hydroxybenzaldehyde5	O=C[c:1]1cccc(Cl)c1O	121.4	121.8
1975	5-chlorosalicylaldehyde0	O=Cc([c:1]1O)cc(Cl)cc1	160.1	160.3
1976	5-chlorosalicylaldehyde1	O=Cc(c1O)cc(Cl)c[c:1]1	119.4	118.8
1977	5-chlorosalicylaldehyde2	O=Cc(c1O)cc(Cl)[c:1]c1	136.9	136.3
1978	5-chlorosalicylaldehyde3	O=Cc(c1O)c[c:1](Cl)cc1	124.6	124.6
1979	5-chlorosalicylaldehyde4	O=Cc(c1O)[c:1]c(Cl)cc1	132.5	131.7
1980	5-chlorosalicylaldehyde5	O=C[c:1](c1O)cc(Cl)cc1	121.2	120.8
1981	5-bromosalicylaldehyde0	O=Cc([c:1]1O)cc(Br)cc1	160.6	160.7
1982	5-bromosalicylaldehyde1	O=Cc(c1O)cc(Br)c[c:1]1	119.8	119.2
1983	5-bromosalicylaldehyde2	O=Cc(c1O)cc(Br)[c:1]c1	139.6	139.1
1984	5-bromosalicylaldehyde3	O=Cc(c1O)c[c:1](Br)cc1	111.3	111.5
1985	5-bromosalicylaldehyde4	O=Cc(c1O)[c:1]c(Br)cc1	135.6	134.7
1986	5-bromosalicylaldehyde5	O=C[c:1](c1O)cc(Br)cc1	121.8	121.1
1987	3-chloro-4-fluorobenzaldehyde0	O=Cc(cc1)cc(Cl)[c:1]1F	161.9	162.3
1988	3-chloro-4-fluorobenzaldehyde1	O=Cc(c[c:1]1)cc(Cl)c1F	117.5	117.1
1989	3-chloro-4-fluorobenzaldehyde2	O=Cc([c:1]c1)cc(Cl)c1F	130.1	130
1990	3-chloro-4-fluorobenzaldehyde3	O=C[c:1](cc1)cc(Cl)c1F	133.7	133.1
1991	3-chloro-4-fluorobenzaldehyde4	O=Cc(cc1)[c:1]c(Cl)c1F	132.1	131.8
1992	3-chloro-4-fluorobenzaldehyde5	O=Cc(cc1)c[c:1](Cl)c1F	122.8	122.3
1993	4-chloro-3-fluorobenzaldehyde0	O=Cc(c1)ccc(Cl)[c:1]1F	158.6	158.4
1994	4-chloro-3-fluorobenzaldehyde1	O=Cc([c:1]1)ccc(Cl)c1F	116.4	116.8
1995	4-chloro-3-fluorobenzaldehyde2	O=C[c:1](c1)ccc(Cl)c1F	136.5	136.3
1996	4-chloro-3-fluorobenzaldehyde3	O=Cc(c1)[c:1]cc(Cl)c1F	126.3	126.8
1997	4-chloro-3-fluorobenzaldehyde4	O=Cc(c1)c[c:1]c(Cl)c1F	131.6	131.3
1998	4-chloro-3-fluorobenzaldehyde5	O=Cc(c1)cc[c:1](Cl)c1F	128.1	128.1
[truncated: 8,580 more rows]

## Sheet: Test-156
Table S9. Carbon names, carbon SMILES, experimental and GM26-estimated 13C chemical shift values in ppm for the test set of 28 molecules
#	C-NAMES	SMILES	CSHIFT	CSHIFT GM26
1	5-bromo-1,2,3-trimethoxybenzene0	CO[c:1]1cc(Br)cc(OC)c1OC	154	154.1
2	5-bromo-1,2,3-trimethoxybenzene1	COc1[c:1]c(Br)cc(OC)c1OC	109.1	109.8
3	5-bromo-1,2,3-trimethoxybenzene2	COc1c[c:1](Br)cc(OC)c1OC	116.2	113.3
4	5-bromo-1,2,3-trimethoxybenzene3	COc1cc(Br)cc(OC)[c:1]1OC	137.5	137.9
5	2-bromo-4-methoxy-6-nitrophenol0	O[c:1]1c([N+]([O-])=O)cc(OC)cc1Br	147.1	145.8
6	2-bromo-4-methoxy-6-nitrophenol1	Oc1[c:1]([N+]([O-])=O)cc(OC)cc1Br	133.7	134
7	2-bromo-4-methoxy-6-nitrophenol2	Oc1c([N+]([O-])=O)[c:1]c(OC)cc1Br	106.4	109
8	2-bromo-4-methoxy-6-nitrophenol3	Oc1c([N+]([O-])=O)c[c:1](OC)cc1Br	152.2	152.9
9	2-bromo-4-methoxy-6-nitrophenol4	Oc1c([N+]([O-])=O)cc(OC)[c:1]c1Br	129.8	124.8
10	2-bromo-4-methoxy-6-nitrophenol5	Oc1c([N+]([O-])=O)cc(OC)c[c:1]1Br	113.8	113.9
11	1-benzyloxy-4-iodobenzene0	I[c:1]1ccc(OCc2ccccc2)cc1	83.1	83.3
12	1-benzyloxy-4-iodobenzene1	Ic1[c:1]cc(OCc2ccccc2)cc1	138.3	138.4
13	1-benzyloxy-4-iodobenzene2	Ic1c[c:1]c(OCc2ccccc2)cc1	117.3	116.6
14	1-benzyloxy-4-iodobenzene3	Ic1cc[c:1](OCc2ccccc2)cc1	158.7	158.2
15	1-benzyloxy-4-iodobenzene4	Ic1ccc(OC[c:1]2ccccc2)cc1	136.5	138.2
16	1-benzyloxy-4-iodobenzene5	Ic1ccc(OCc2[c:1]cccc2)cc1	127.4	128.2
17	1-benzyloxy-4-iodobenzene6	Ic1ccc(OCc2c[c:1]ccc2)cc1	127.6	128.6
18	1-benzyloxy-4-iodobenzene7	Ic1ccc(OCc2cc[c:1]cc2)cc1	128.1	127.9
19	4-bromo-3-nitrobenzaldehyde0	O=C[c:1]1ccc(Br)c([N+]([O-])=O)c1	136.1	136.3
20	4-bromo-3-nitrobenzaldehyde1	O=Cc1[c:1]cc(Br)c([N+]([O-])=O)c1	132.6	134.9
21	4-bromo-3-nitrobenzaldehyde2	O=Cc1c[c:1]c(Br)c([N+]([O-])=O)c1	136.3	136.2
22	4-bromo-3-nitrobenzaldehyde3	O=Cc1cc[c:1](Br)c([N+]([O-])=O)c1	121.1	121.4
23	4-bromo-3-nitrobenzaldehyde4	O=Cc1ccc(Br)[c:1]([N+]([O-])=O)c1	150.5	149.8
24	4-bromo-3-nitrobenzaldehyde5	O=Cc1ccc(Br)c([N+]([O-])=O)[c:1]1	126.1	126.6
25	3-bromo-4-methylbenzaldehyde0	O=C[c:1]1ccc(C)c(Br)c1	136	135.3
26	3-bromo-4-methylbenzaldehyde1	O=Cc1[c:1]cc(C)c(Br)c1	128.4	128.5
27	3-bromo-4-methylbenzaldehyde2	O=Cc1c[c:1]c(C)c(Br)c1	131.4	131.3
28	3-bromo-4-methylbenzaldehyde3	O=Cc1cc[c:1](C)c(Br)c1	145.2	145.3
29	3-bromo-4-methylbenzaldehyde4	O=Cc1ccc(C)[c:1](Br)c1	125.7	125.3
30	3-bromo-4-methylbenzaldehyde5	O=Cc1ccc(C)c(Br)[c:1]1	133.5	133.1
31	3,5-dibromobenzyl alcohol0	Br[c:1]1cc(CO)cc(Br)c1	123.1	123.1
32	3,5-dibromobenzyl alcohol1	Brc1[c:1]c(CO)cc(Br)c1	128.4	128.7
33	3,5-dibromobenzyl alcohol2	Brc1c[c:1](CO)cc(Br)c1	144.7	144.3
34	3,5-dibromobenzyl alcohol3	Brc1cc(CO)cc(Br)[c:1]1	133.1	133.3
35	ethyl p-bromophenylacetate0	O=C(OCC)C[c:1]1ccc(Br)cc1	133.1	131.8
36	ethyl p-bromophenylacetate1	O=C(OCC)Cc1[c:1]cc(Br)cc1	131	129.6
37	ethyl p-bromophenylacetate2	O=C(OCC)Cc1c[c:1]c(Br)cc1	131.7	131.4
38	ethyl p-bromophenylacetate3	O=C(OCC)Cc1cc[c:1](Br)cc1	121.1	121.2
39	2-iodo-4-methylaniline0	N[c:1]1ccc(C)cc1I	144.3	144.4
40	2-iodo-4-methylaniline1	Nc1[c:1]cc(C)cc1I	114.7	113.9
41	2-iodo-4-methylaniline2	Nc1c[c:1]c(C)cc1I	130.1	129.8
42	2-iodo-4-methylaniline3	Nc1cc[c:1](C)cc1I	129.6	128.6
43	2-iodo-4-methylaniline4	Nc1ccc(C)[c:1]c1I	139	138.7
44	2-iodo-4-methylaniline5	Nc1ccc(C)c[c:1]1I	84.4	84.1
45	p-(trifluoromethylthio)bromobenzene0	FC(F)(F)S[c:1]1ccc(Br)cc1	123.5	125.6
46	p-(trifluoromethylthio)bromobenzene1	FC(F)(F)Sc1[c:1]cc(Br)cc1	137.7	133.9
47	p-(trifluoromethylthio)bromobenzene2	FC(F)(F)Sc1c[c:1]c(Br)cc1	132.8	132.6
48	p-(trifluoromethylthio)bromobenzene3	FC(F)(F)Sc1cc[c:1](Br)cc1	126	124.1
49	methyl 2-amino-4-(trifluoromethyl)benzoate0	O=C(OC)[c:1]1ccc(C(F)(F)F)cc1N	113.2	114.6
50	methyl 2-amino-4-(trifluoromethyl)benzoate1	O=C(OC)c1[c:1]cc(C(F)(F)F)cc1N	132.2	131.6
51	methyl 2-amino-4-(trifluoromethyl)benzoate2	O=C(OC)c1c[c:1]c(C(F)(F)F)cc1N	112.4	113.5
52	methyl 2-amino-4-(trifluoromethyl)benzoate3	O=C(OC)c1cc[c:1](C(F)(F)F)cc1N	135.5	136.9
53	methyl 2-amino-4-(trifluoromethyl)benzoate4	O=C(OC)c1ccc(C(F)(F)F)[c:1]c1N	113.5	113.5
54	methyl 2-amino-4-(trifluoromethyl)benzoate5	O=C(OC)c1ccc(C(F)(F)F)c[c:1]1N	150.2	150.9
55	methyl 5-bromo-2-methyl-3-nitrobenzoate0	O=C(OC)[c:1]1cc(Br)cc([N+]([O-])=O)c1C	134.7	135.5
56	methyl 5-bromo-2-methyl-3-nitrobenzoate1	O=C(OC)c1[c:1]c(Br)cc([N+]([O-])=O)c1C	136.5	135.2
57	methyl 5-bromo-2-methyl-3-nitrobenzoate2	O=C(OC)c1c[c:1](Br)cc([N+]([O-])=O)c1C	119.2	119.9
58	methyl 5-bromo-2-methyl-3-nitrobenzoate3	O=C(OC)c1cc(Br)[c:1]c([N+]([O-])=O)c1C	129.5	129.3
59	methyl 5-bromo-2-methyl-3-nitrobenzoate4	O=C(OC)c1cc(Br)c[c:1]([N+]([O-])=O)c1C	152.4	151.2
60	methyl 5-bromo-2-methyl-3-nitrobenzoate5	O=C(OC)c1cc(Br)cc([N+]([O-])=O)[c:1]1C	132.1	132.4
61	methyl 4-hydroxy-3,5-dimethoxybenzoate0	O=C(OC)[c:1]1cc(OC)c(O)c(OC)c1	121.2	122.7
62	methyl 4-hydroxy-3,5-dimethoxybenzoate1	O=C(OC)c1[c:1]c(OC)c(O)c(OC)c1	106.8	105.4
63	methyl 4-hydroxy-3,5-dimethoxybenzoate2	O=C(OC)c1c[c:1](OC)c(O)c(OC)c1	146.7	146.4
64	methyl 4-hydroxy-3,5-dimethoxybenzoate3	O=C(OC)c1cc(OC)[c:1](O)c(OC)c1	139.3	140
65	4-chloro-1-iodo-2-nitrobenzene0	O=[N+]([c:1]1cc(Cl)ccc1I)[O-]	153.5	152.9
66	4-chloro-1-iodo-2-nitrobenzene1	O=[N+](c1[c:1]c(Cl)ccc1I)[O-]	125.7	124.9
67	4-chloro-1-iodo-2-nitrobenzene2	O=[N+](c1c[c:1](Cl)ccc1I)[O-]	135.4	135
68	4-chloro-1-iodo-2-nitrobenzene3	O=[N+](c1cc(Cl)[c:1]cc1I)[O-]	133.6	135.4
69	4-chloro-1-iodo-2-nitrobenzene4	O=[N+](c1cc(Cl)c[c:1]c1I)[O-]	142.8	142.4
70	4-chloro-1-iodo-2-nitrobenzene5	O=[N+](c1cc(Cl)cc[c:1]1I)[O-]	83.5	84
71	4-bromo-2-methylbenzyl alcohol0	C[c:1]1cc(Br)ccc1CO	138.3	137.3
72	4-bromo-2-methylbenzyl alcohol1	Cc1[c:1]c(Br)ccc1CO	133.1	133.3
73	4-bromo-2-methylbenzyl alcohol2	Cc1c[c:1](Br)ccc1CO	121.5	120.8
74	4-bromo-2-methylbenzyl alcohol3	Cc1cc(Br)[c:1]cc1CO	129	129
75	4-bromo-2-methylbenzyl alcohol4	Cc1cc(Br)c[c:1]c1CO	129.1	129.1
76	4-bromo-2-methylbenzyl alcohol5	Cc1cc(Br)cc[c:1]1CO	137.7	137.8
77	isoeugenyl methyl ether0	CO[c:1]1ccc(/C=C/C)cc1OC	148.3	148.7
78	isoeugenyl methyl ether1	COc1[c:1]cc(/C=C/C)cc1OC	111.3	112.1
79	isoeugenyl methyl ether2	COc1c[c:1]c(/C=C/C)cc1OC	118.7	119.5
80	isoeugenyl methyl ether3	COc1cc[c:1](/C=C/C)cc1OC	131.2	132.2
81	isoeugenyl methyl ether4	COc1ccc(/C=C/C)[c:1]c1OC	108.6	109.9
82	isoeugenyl methyl ether5	COc1ccc(/C=C/C)c[c:1]1OC	149.1	149.8
83	2-bromoresorcinol0	O[c:1]1cccc(O)c1Br	153	153.7
84	2-bromoresorcinol1	Oc1[c:1]ccc(O)c1Br	108.2	108.1
85	2-bromoresorcinol2	Oc1c[c:1]cc(O)c1Br	129.1	129.8
86	2-bromoresorcinol3	Oc1cccc(O)[c:1]1Br	99.4	97.9
87	2-ethoxy-5-(1-propenyl)phenol0	O[c:1]1cc(/C=C/C)ccc1OCC	145.9	146.1
88	2-ethoxy-5-(1-propenyl)phenol1	Oc1[c:1]c(/C=C/C)ccc1OCC	111.5	113
89	2-ethoxy-5-(1-propenyl)phenol2	Oc1c[c:1](/C=C/C)ccc1OCC	131.8	132.2
90	2-ethoxy-5-(1-propenyl)phenol3	Oc1cc(/C=C/C)[c:1]cc1OCC	118.1	119.7
91	2-ethoxy-5-(1-propenyl)phenol4	Oc1cc(/C=C/C)c[c:1]c1OCC	111.6	112.4
92	2-ethoxy-5-(1-propenyl)phenol5	Oc1cc(/C=C/C)cc[c:1]1OCC	145	145.8
93	2,5-difluoro-4-nitrotoluene0	C[c:1]1cc(F)c([N+]([O-])=O)cc1F	134.8	134.4
94	2,5-difluoro-4-nitrotoluene1	Cc1[c:1]c(F)c([N+]([O-])=O)cc1F	120.5	120.9
95	2,5-difluoro-4-nitrotoluene2	Cc1c[c:1](F)c([N+]([O-])=O)cc1F	151.7	152.6
96	2,5-difluoro-4-nitrotoluene3	Cc1cc(F)[c:1]([N+]([O-])=O)cc1F	135.1	135.5
97	2,5-difluoro-4-nitrotoluene4	Cc1cc(F)c([N+]([O-])=O)[c:1]c1F	112.6	112.2
98	2,5-difluoro-4-nitrotoluene5	Cc1cc(F)c([N+]([O-])=O)c[c:1]1F	155.9	156.4
99	2,4-dichlorobenzonitrile0	N#C[c:1]1ccc(Cl)cc1Cl	112	110.8
100	2,4-dichlorobenzonitrile1	N#Cc1[c:1]cc(Cl)cc1Cl	134.6	134.6
101	2,4-dichlorobenzonitrile2	N#Cc1c[c:1]c(Cl)cc1Cl	127.9	127.9
102	2,4-dichlorobenzonitrile3	N#Cc1cc[c:1](Cl)cc1Cl	140.1	139.5
103	2,4-dichlorobenzonitrile4	N#Cc1ccc(Cl)[c:1]c1Cl	130.3	130.5
104	2,4-dichlorobenzonitrile5	N#Cc1ccc(Cl)c[c:1]1Cl	137.9	137.8
105	2,5-dichlorobenzonitrile0	N#C[c:1]1cc(Cl)ccc1Cl	114.8	113.6
106	2,5-dichlorobenzonitrile1	N#Cc1[c:1]c(Cl)ccc1Cl	133.5	133.4
107	2,5-dichlorobenzonitrile2	N#Cc1c[c:1](Cl)ccc1Cl	133.3	133.1
108	2,5-dichlorobenzonitrile3	N#Cc1cc(Cl)[c:1]cc1Cl	134.1	134
109	2,5-dichlorobenzonitrile4	N#Cc1cc(Cl)c[c:1]c1Cl	131.2	131.3
110	2,5-dichlorobenzonitrile5	N#Cc1cc(Cl)cc[c:1]1Cl	135.4	135.3
111	methyl 2,3-diaminobenzoate0	O=C(OC)[c:1]1cccc(N)c1N	112.1	111.9
112	methyl 2,3-diaminobenzoate1	O=C(OC)c1[c:1]ccc(N)c1N	122.7	119.9
113	methyl 2,3-diaminobenzoate2	O=C(OC)c1c[c:1]cc(N)c1N	116.7	116.4
114	methyl 2,3-diaminobenzoate3	O=C(OC)c1cc[c:1]c(N)c1N	120.7	120
115	methyl 2,3-diaminobenzoate4	O=C(OC)c1ccc[c:1](N)c1N	134.3	135.2
116	methyl 2,3-diaminobenzoate5	O=C(OC)c1cccc(N)[c:1]1N	141.2	139.2
117	2,3,5,6-tetrafluorobenzonitrile0	N#C[c:1]1c(F)c(F)cc(F)c1F	95.4	95.9
118	2,3,5,6-tetrafluorobenzonitrile1	N#Cc1[c:1](F)c(F)cc(F)c1F	147.3	147.4
119	2,3,5,6-tetrafluorobenzonitrile2	N#Cc1c(F)[c:1](F)cc(F)c1F	147.2	147
120	2,3,5,6-tetrafluorobenzonitrile3	N#Cc1c(F)c(F)[c:1]c(F)c1F	112.1	111.7
121	4,4',-dimethylbenzhydrol0	OC([c:1]1ccc(C)cc1)c2ccc(C)cc2	141.2	141.3
122	4,4',-dimethylbenzhydrol1	OC(c1[c:1]cc(C)cc1)c2ccc(C)cc2	126.5	126.7
123	4,4',-dimethylbenzhydrol2	OC(c1c[c:1]c(C)cc1)c2ccc(C)cc2	129.1	128.9
124	4,4',-dimethylbenzhydrol3	OC(c1cc[c:1](C)cc1)c2ccc(C)cc2	137.2	137.2
125	4,4',-dipivaloyloxybenzophenone0	O=C([c:1]1ccc(OC(C(C)(C)C)=O)cc1)c2ccc(OC(C(C)(C)C)=O)cc2	134.9	134.6
126	4,4',-dipivaloyloxybenzophenone1	O=C(c1[c:1]cc(OC(C(C)(C)C)=O)cc1)c2ccc(OC(C(C)(C)C)=O)cc2	131.6	131
127	4,4',-dipivaloyloxybenzophenone2	O=C(c1c[c:1]c(OC(C(C)(C)C)=O)cc1)c2ccc(OC(C(C)(C)C)=O)cc2	121.6	120
128	4,4',-dipivaloyloxybenzophenone3	O=C(c1cc[c:1](OC(C(C)(C)C)=O)cc1)c2ccc(OC(C(C)(C)C)=O)cc2	154.5	154.1
129	diphenyl terephthalate0	O=C(O[c:1]1ccccc1)c2ccc(C(Oc3ccccc3)=O)cc2	150.8	150.2
130	diphenyl terephthalate1	O=C(Oc1[c:1]cccc1)c2ccc(C(Oc3ccccc3)=O)cc2	121.6	122
131	diphenyl terephthalate2	O=C(Oc1c[c:1]ccc1)c2ccc(C(Oc3ccccc3)=O)cc2	129.6	129.7
132	diphenyl terephthalate3	O=C(Oc1cc[c:1]cc1)c2ccc(C(Oc3ccccc3)=O)cc2	126.2	126.3
133	diphenyl terephthalate4	O=C(Oc1ccccc1)[c:1]2ccc(C(Oc3ccccc3)=O)cc2	134	134.6
134	diphenyl terephthalate5	O=C(Oc1ccccc1)c2[c:1]cc(C(Oc3ccccc3)=O)cc2	130.3	130.3
135	benzyl 4-chlorophenyl ketone0	O=C(C[c:1]1ccccc1)c2ccc(Cl)cc2	134.2	132.3
136	benzyl 4-chlorophenyl ketone1	O=C(Cc1[c:1]cccc1)c2ccc(Cl)cc2	129.4	129
137	benzyl 4-chlorophenyl ketone2	O=C(Cc1c[c:1]ccc1)c2ccc(Cl)cc2	128.8	128.1
138	benzyl 4-chlorophenyl ketone3	O=C(Cc1cc[c:1]cc1)c2ccc(Cl)cc2	127.1	127.3
139	benzyl 4-chlorophenyl ketone4	O=C(Cc1ccccc1)[c:1]2ccc(Cl)cc2	134.9	135.6
140	benzyl 4-chlorophenyl ketone5	O=C(Cc1ccccc1)c2[c:1]cc(Cl)cc2	130.1	128.7
141	benzyl 4-chlorophenyl ketone6	O=C(Cc1ccccc1)c2c[c:1]c(Cl)cc2	129	129.1
142	benzyl 4-chlorophenyl ketone7	O=C(Cc1ccccc1)c2cc[c:1](Cl)cc2	139.6	139.3
143	4,4,4-trifluoro-1-(4-methoxyphenyl)-1,3-butanedione0	O=C([c:1]1ccc(OC)cc1)CC(C(F)(F)F)=O	125.5	128.9
144	4,4,4-trifluoro-1-(4-methoxyphenyl)-1,3-butanedione1	O=C(c1[c:1]cc(OC)cc1)CC(C(F)(F)F)=O	130.1	130.3
145	4,4,4-trifluoro-1-(4-methoxyphenyl)-1,3-butanedione2	O=C(c1c[c:1]c(OC)cc1)CC(C(F)(F)F)=O	114.5	113.7
146	4,4,4-trifluoro-1-(4-methoxyphenyl)-1,3-butanedione3	O=C(c1cc[c:1](OC)cc1)CC(C(F)(F)F)=O	164.7	163.6
147	4-benzyloxy-3-methoxyphenylacetic acid0	O=C(O)C[c:1]1ccc(OCc2ccccc2)c(OC)c1	126.3	126.8
148	4-benzyloxy-3-methoxyphenylacetic acid1	O=C(O)Cc1[c:1]cc(OCc2ccccc2)c(OC)c1	121.6	122.5
149	4-benzyloxy-3-methoxyphenylacetic acid2	O=C(O)Cc1c[c:1]c(OCc2ccccc2)c(OC)c1	114.2	113.2
150	4-benzyloxy-3-methoxyphenylacetic acid3	O=C(O)Cc1cc[c:1](OCc2ccccc2)c(OC)c1	147.6	147.4
151	4-benzyloxy-3-methoxyphenylacetic acid4	O=C(O)Cc1ccc(OCc2ccccc2)[c:1](OC)c1	149.8	150
152	4-benzyloxy-3-methoxyphenylacetic acid5	O=C(O)Cc1ccc(OCc2ccccc2)c(OC)[c:1]1	113.2	112.5
153	4-benzyloxy-3-methoxyphenylacetic acid6	O=C(O)Cc1ccc(OC[c:1]2ccccc2)c(OC)c1	137.2	137.5
154	4-benzyloxy-3-methoxyphenylacetic acid7	O=C(O)Cc1ccc(OCc2[c:1]cccc2)c(OC)c1	127.3	128.1
155	4-benzyloxy-3-methoxyphenylacetic acid8	O=C(O)Cc1ccc(OCc2c[c:1]ccc2)c(OC)c1	128.6	128.4
156	4-benzyloxy-3-methoxyphenylacetic acid9	O=C(O)Cc1ccc(OCc2cc[c:1]cc2)c(OC)c1	127.8	127.9
			RMSE	1.0

## Sheet: Test-1011
Table S10. Carbon names, carbon SMILES, experimental, GM26-predicted, MestReNova-estimated, ACD-estimated, Chemdraw-estimated and NMRshiftDB-NN-estimated 13C chemical shift values in ppm for the test set of 171 molecules
#	C-NAMES	SMILES	CSHIFT	CSHIFT GM26	MestReNova	ACD	ChemDraw	NMRshiftDB-NN
1	5-tert-butyl-2-hydroxybenzoic acid0	CC(C)(C)[c:1]1cc(C(O)=O)c(O)cc1	142.4	142.6	144.2	142.6	146.4	140.7
2	5-tert-butyl-2-hydroxybenzoic acid1	CC(C)(C)c1cc(C(O)=O)c(O)c[c:1]1	134.7	132.9	130.7	131.4	131.6	133
3	5-tert-butyl-2-hydroxybenzoic acid2	CC(C)(C)c1cc(C(O)=O)c(O)[c:1]c1	117.4	117.8	115.9	115.2	116.5	116.5
4	5-tert-butyl-2-hydroxybenzoic acid3	CC(C)(C)c1cc(C(O)=O)[c:1](O)cc1	160.1	160	163.2	161.6	159.1	159.3
5	5-tert-butyl-2-hydroxybenzoic acid4	CC(C)(C)c1c[c:1](C(O)=O)c(O)cc1	110.5	111.4	113.3	111.2	111.8	111.7
6	5-tert-butyl-2-hydroxybenzoic acid5	CC(C)(C)c1[c:1]c(C(O)=O)c(O)cc1	126.8	127.9	127.3	129.6	127.9	127.7
7	5-acetyloxy-2-hydroxybenzoic acid0	CC(=O)O[c:1]1cc(C(O)=O)c(O)cc1	142.5	142.5	143.7	143.2	143.8	142.6
8	5-acetyloxy-2-hydroxybenzoic acid1	CC(=O)Oc1cc(C(O)=O)c(O)c[c:1]1	130.6	129.1	127.7	129	128.2	128.4
9	5-acetyloxy-2-hydroxybenzoic acid2	CC(=O)Oc1cc(C(O)=O)c(O)[c:1]c1	118.7	118.8	117.1	120	119.2	117.9
10	5-acetyloxy-2-hydroxybenzoic acid3	CC(=O)Oc1cc(C(O)=O)[c:1](O)cc1	159.9	160	156.6	156.8	159	159.3
11	5-acetyloxy-2-hydroxybenzoic acid4	CC(=O)Oc1c[c:1](C(O)=O)c(O)cc1	111.3	112.2	121.4	113.2	114.6	113.3
12	5-acetyloxy-2-hydroxybenzoic acid5	CC(=O)Oc1[c:1]c(C(O)=O)c(O)cc1	122.9	124.5	123.4	123.4	123.1	123.4
13	3,5-dimethyl-2-iodobenzoic acid0	C[c:1]1cc(C(O)=O)c(I)c(c1)C	137.8	138.3	135.7	139.2	137.1	N/A
14	3,5-dimethyl-2-iodobenzoic acid1	Cc1cc(C(O)=O)c(I)c([c:1]1)C	133.9	133.7	133.9	132.8	137.7	N/A
15	3,5-dimethyl-2-iodobenzoic acid2	Cc1cc(C(O)=O)c(I)[c:1](c1)C	143.6	143.2	138.7	143.2	141.3	N/A
16	3,5-dimethyl-2-iodobenzoic acid3	Cc1cc(C(O)=O)[c:1](I)c(c1)C	96.6	97.8	101.5	99.8	96.6	N/A
17	3,5-dimethyl-2-iodobenzoic acid4	Cc1c[c:1](C(O)=O)c(I)c(c1)C	135.8	135.7	140.1	138.8	134.4	N/A
18	3,5-dimethyl-2-iodobenzoic acid5	Cc1[c:1]c(C(O)=O)c(I)c(c1)C	129.2	128.9	128.7	130.4	129.1	N/A
19	2-hydroxy-4-(trifluoromethoxy)benzoic acid0	OC(=O)[c:1]1c(O)cc(cc1)OC(F)(F)F	109.9	109.9	107.2	108.9	110.5	111.5
20	2-hydroxy-4-(trifluoromethoxy)benzoic acid1	OC(=O)c1c(O)cc(c[c:1]1)OC(F)(F)F	133.2	133.5	131.7	136.1	132.7	132
21	2-hydroxy-4-(trifluoromethoxy)benzoic acid2	OC(=O)c1c(O)cc([c:1]c1)OC(F)(F)F	111.9	113.3	112.1	112.1	106.8	110.8
22	2-hydroxy-4-(trifluoromethoxy)benzoic acid3	OC(=O)c1c(O)c[c:1](cc1)OC(F)(F)F	155.8	155.6	155	153.5	167.2	153.7
23	2-hydroxy-4-(trifluoromethoxy)benzoic acid4	OC(=O)c1c(O)[c:1]c(cc1)OC(F)(F)F	109.3	110.1	107.3	106.4	103.2	108.2
24	2-hydroxy-4-(trifluoromethoxy)benzoic acid5	OC(=O)c1[c:1](O)cc(cc1)OC(F)(F)F	164	162.9	163.8	165.1	163.2	162.2
25	2-chloro-4-hydroxybenzoic acid0	O[c:1]1cc(Cl)c(cc1)C(O)=O	162	159.4	161.3	159.9	161.6	160.4
26	2-chloro-4-hydroxybenzoic acid1	Oc1cc(Cl)c(c[c:1]1)C(O)=O	114.9	113.8	114.2	115.1	113.9	114.1
27	2-chloro-4-hydroxybenzoic acid2	Oc1cc(Cl)c([c:1]c1)C(O)=O	134.8	134.6	132.8	131.8	133.1	133.5
28	2-chloro-4-hydroxybenzoic acid3	Oc1cc(Cl)[c:1](cc1)C(O)=O	121.5	120.9	122.4	123.4	124.4	120.7
29	2-chloro-4-hydroxybenzoic acid4	Oc1c[c:1](Cl)c(cc1)C(O)=O	136.2	137	134.5	135.3	136.4	134.2
30	2-chloro-4-hydroxybenzoic acid5	Oc1[c:1]c(Cl)c(cc1)C(O)=O	118.6	117.5	117.6	116.8	116.6	117.2
31	4-bromo-3,5-dimethylbenzoic acid0	OC(=O)c(c1)cc(C)c(Br)[c:1]1C	138.2	138.9	138.6	139.2	137.8	N/A
32	4-bromo-3,5-dimethylbenzoic acid1	OC(=O)c([c:1]1)cc(C)c(Br)c1C	129.4	129.6	130.3	130	129.7	N/A
33	4-bromo-3,5-dimethylbenzoic acid2	OC(=O)[c:1](c1)cc(C)c(Br)c1C	128.9	128.1	128.1	129.2	131.7	N/A
34	4-bromo-3,5-dimethylbenzoic acid3	OC(=O)c(c1)cc(C)[c:1](Br)c1C	131.9	132.6	128	130.2	132.5	N/A
35	4-fluoro-3-iodobenzoic acid0	Fc(cc1)c(I)c[c:1]1C(O)=O	127	126.3	128.3	128.3	127.4	N/A
36	4-fluoro-3-iodobenzoic acid1	Fc(c[c:1]1)c(I)cc1C(O)=O	132.6	131.7	131.2	132.4	130.8	N/A
37	4-fluoro-3-iodobenzoic acid2	Fc([c:1]c1)c(I)cc1C(O)=O	115.8	116.1	117.5	115.7	117	N/A
38	4-fluoro-3-iodobenzoic acid3	F[c:1](cc1)c(I)cc1C(O)=O	165.2	165.2	163.3	163.9	166.7	N/A
39	4-fluoro-3-iodobenzoic acid4	Fc(cc1)[c:1](I)cc1C(O)=O	81.3	81.7	82.4	83.9	81	N/A
40	4-fluoro-3-iodobenzoic acid5	Fc(cc1)c(I)[c:1]c1C(O)=O	142	142.1	140.2	140.8	139.3	N/A
41	3-bromo-4-fluorobenzoic acid0	Fc(cc1)c(Br)c[c:1]1C(O)=O	127.2	126.1	126.8	128.2	128	N/A
42	3-bromo-4-fluorobenzoic acid1	Fc(c[c:1]1)c(Br)cc1C(O)=O	132	131.1	131.3	131.1	130.9	N/A
43	3-bromo-4-fluorobenzoic acid2	Fc([c:1]c1)c(Br)cc1C(O)=O	117.2	116.9	116.8	115.7	117.6	N/A
44	3-bromo-4-fluorobenzoic acid3	F[c:1](cc1)c(Br)cc1C(O)=O	163	162.7	161.6	163.1	170.6	N/A
45	3-bromo-4-fluorobenzoic acid4	Fc(cc1)[c:1](Br)cc1C(O)=O	110.1	110	109.6	109.2	110	N/A
46	3-bromo-4-fluorobenzoic acid5	Fc(cc1)c(Br)[c:1]c1C(O)=O	136.6	135.7	136.1	133.5	135.4	N/A
47	4-bromo-2-fluorobenzoic acid0	Brc(cc1)cc(F)[c:1]1C(O)=O	118.2	116.2	118.3	116.1	117.7	N/A
48	4-bromo-2-fluorobenzoic acid1	Brc(c[c:1]1)cc(F)c1C(O)=O	133.6	133	132.8	132.7	134.1	N/A
49	4-bromo-2-fluorobenzoic acid2	Brc([c:1]c1)cc(F)c1C(O)=O	127.2	127.5	127.6	127.3	127.1	N/A
50	4-bromo-2-fluorobenzoic acid3	Br[c:1](cc1)cc(F)c1C(O)=O	127.6	129	125.5	129.7	129.9	N/A
51	4-bromo-2-fluorobenzoic acid4	Brc(cc1)[c:1]c(F)c1C(O)=O	120.4	120.8	119.8	119.3	120.6	N/A
52	4-bromo-2-fluorobenzoic acid5	Brc(cc1)c[c:1](F)c1C(O)=O	162.1	162.1	160.7	161.8	162.9	N/A
53	3-bromo-5-fluorobenzoic acid0	OC(=O)[c:1]1cc(Br)cc(F)c1	134.3	132.6	132	133.6	134	N/A
54	3-bromo-5-fluorobenzoic acid1	OC(=O)c1cc(Br)cc(F)[c:1]1	115.1	115.9	115.2	115	114.1	N/A
55	3-bromo-5-fluorobenzoic acid2	OC(=O)c1cc(Br)c[c:1](F)c1	161.8	162.2	162.3	162.4	165	N/A
56	3-bromo-5-fluorobenzoic acid3	OC(=O)c1cc(Br)[c:1]c(F)c1	123.6	124.1	122.6	122.6	125.9	N/A
57	3-bromo-5-fluorobenzoic acid4	OC(=O)c1c[c:1](Br)cc(F)c1	122.3	123.2	122.2	123.8	124.6	N/A
58	3-bromo-5-fluorobenzoic acid5	OC(=O)c1[c:1]c(Br)cc(F)c1	128.5	128.8	129.2	128.1	128	N/A
59	2-chloro-5-iodobenzoic acid0	Ic(c1)ccc(Cl)[c:1]1C(O)=O	130.2	130.4	131	130.7	133.4	N/A
60	2-chloro-5-iodobenzoic acid1	Ic([c:1]1)ccc(Cl)c1C(O)=O	141.1	140.7	139.7	140	139.1	N/A
61	2-chloro-5-iodobenzoic acid2	I[c:1](c1)ccc(Cl)c1C(O)=O	90.9	91.1	91.4	91.5	94.1	N/A
62	2-chloro-5-iodobenzoic acid3	Ic(c1)[c:1]cc(Cl)c1C(O)=O	142.5	143.3	141.5	140.4	144.2	N/A
63	2-chloro-5-iodobenzoic acid4	Ic(c1)c[c:1]c(Cl)c1C(O)=O	133.2	132.3	132.5	132.6	130.3	N/A
64	2-chloro-5-iodobenzoic acid5	Ic(c1)cc[c:1](Cl)c1C(O)=O	134.9	134	131.5	136.8	132.8	N/A
65	2-fluorobenzoic acid0	O=C(O)[c:1]1ccccc1F	117.7	117.2	118.3	116.2	118.7	119
66	2-fluorobenzoic acid1	O=C(O)c1[c:1]cccc1F	132.7	131.9	131.9	131.4	133.9	132.4
67	2-fluorobenzoic acid2	O=C(O)c1c[c:1]ccc1F	124.1	124.1	124.3	123.7	131.4	124.2
68	2-fluorobenzoic acid3	O=C(O)c1cc[c:1]cc1F	135.6	134.6	134.6	133.8	135.5	134
69	2-fluorobenzoic acid4	O=C(O)c1ccc[c:1]c1F	117.1	117.2	116.5	118.4	115.4	116.6
70	2-fluorobenzoic acid5	O=C(O)c1cccc[c:1]1F	162.6	162.3	161.4	160.6	160.7	161.6
71	3-chloro-4-methoxyphenylacetic acid0	O=C(O)C[c:1]1ccc(OC)c(Cl)c1	126.4	126.7	128.4	129.8	128.4	125.8
72	3-chloro-4-methoxyphenylacetic acid1	O=C(O)Cc1[c:1]cc(OC)c(Cl)c1	128.7	127.8	128.7	128.3	128.8	129.1
73	3-chloro-4-methoxyphenylacetic acid2	O=C(O)Cc1c[c:1]c(OC)c(Cl)c1	112.2	113.1	112.8	114.2	112	111.8
74	3-chloro-4-methoxyphenylacetic acid3	O=C(O)Cc1cc[c:1](OC)c(Cl)c1	154.4	155	153.5	149.4	153.4	154.9
75	3-chloro-4-methoxyphenylacetic acid4	O=C(O)Cc1ccc(OC)[c:1](Cl)c1	122.6	123	123	121.7	123	121.5
76	3-chloro-4-methoxyphenylacetic acid5	O=C(O)Cc1ccc(OC)c(Cl)[c:1]1	131.2	130.2	130.6	130.3	130.5	130.7
77	2-chloro-6-fluorophenylacetic acid0	O=C(O)C[c:1]1c(F)cccc1Cl	120.5	119.7	120.3	121.8	122.4	120.2
78	2-chloro-6-fluorophenylacetic acid1	O=C(O)Cc1[c:1](F)cccc1Cl	161.6	160.7	161.2	162.6	163.6	161.7
79	2-chloro-6-fluorophenylacetic acid2	O=C(O)Cc1c(F)[c:1]ccc1Cl	114	114.1	114.1	113.8	114	114.1
80	2-chloro-6-fluorophenylacetic acid3	O=C(O)Cc1c(F)c[c:1]cc1Cl	129.3	129.6	129.5	131.2	130.5	129.1
81	2-chloro-6-fluorophenylacetic acid4	O=C(O)Cc1c(F)cc[c:1]c1Cl	125.2	125.3	125.2	125.4	124.8	125.2
82	2-chloro-6-fluorophenylacetic acid5	O=C(O)Cc1c(F)ccc[c:1]1Cl	135.9	135.6	137.7	135.4	136.6	136.8
83	ethyl 4-(trifluoromethyl)benzoate0	CCOC(=O)[c:1]1ccc(cc1)C(F)(F)F	133.6	133.7	129.5	132	133.4	133.5
84	ethyl 4-(trifluoromethyl)benzoate1	CCOC(=O)c1ccc(c[c:1]1)C(F)(F)F	129.9	130.2	130.7	129.8	130.2	130
85	ethyl 4-(trifluoromethyl)benzoate2	CCOC(=O)c1ccc([c:1]c1)C(F)(F)F	125.3	125.6	126.5	125.2	125	125.6
86	ethyl 4-(trifluoromethyl)benzoate3	CCOC(=O)c1cc[c:1](cc1)C(F)(F)F	134.3	135.2	133.3	134.4	135.3	134.3
87	ethyl 3-acetylbenzoate0	CCOC(=O)[c:1]1cc(C(=O)C)ccc1	131	131	130.3	131.8	131.1	130.9
88	ethyl 3-acetylbenzoate1	CCOC(=O)c1cc(C(=O)C)cc[c:1]1	133.8	133.5	133	134.3	134.3	133.6
89	ethyl 3-acetylbenzoate2	CCOC(=O)c1cc(C(=O)C)c[c:1]c1	128.8	128.8	129.4	128.5	128.5	129.1
90	ethyl 3-acetylbenzoate3	CCOC(=O)c1cc(C(=O)C)[c:1]cc1	132.2	132.7	131.6	132.8	133.1	132.8
91	ethyl 3-acetylbenzoate4	CCOC(=O)c1c[c:1](C(=O)C)ccc1	137.2	137.8	138	137	136.6	137.1
92	ethyl 3-acetylbenzoate5	CCOC(=O)c1[c:1]c(C(=O)C)ccc1	129.5	129.7	129.6	129.8	128.7	129.3
93	methyl 5-formyl-2,4-dimethoxybenzoate0	COC(=O)[c:1]1c(OC)cc(OC)c(c1)C=O	112.8	112.1	113.9	116.8	106.3	112.4
94	methyl 5-formyl-2,4-dimethoxybenzoate1	COC(=O)c1c(OC)cc(OC)c([c:1]1)C=O	134.2	135.5	132.9	130.8	131.8	134.8
95	methyl 5-formyl-2,4-dimethoxybenzoate2	COC(=O)c1c(OC)cc(OC)[c:1](c1)C=O	117.9	118	119.4	120.2	119.8	117.7
96	methyl 5-formyl-2,4-dimethoxybenzoate3	COC(=O)c1c(OC)c[c:1](OC)c(c1)C=O	165.9	167	164.4	166.6	166.4	165.2
97	methyl 5-formyl-2,4-dimethoxybenzoate4	COC(=O)c1c(OC)[c:1]c(OC)c(c1)C=O	94.9	96.1	98.4	94	105	95.6
98	methyl 5-formyl-2,4-dimethoxybenzoate5	COC(=O)c1[c:1](OC)cc(OC)c(c1)C=O	165	165.6	163	165.8	164.7	163.7
99	methyl 2-hydroxy-3,4-dimethoxybenzoate0	COC(=O)[c:1]1c(O)c(OC)c(OC)cc1	107	106.9	110.7	106.6	105.6	107
100	methyl 2-hydroxy-3,4-dimethoxybenzoate1	COC(=O)c1c(O)c(OC)c(OC)c[c:1]1	125.7	124.6	128.1	127.4	124.6	125.3
101	methyl 2-hydroxy-3,4-dimethoxybenzoate2	COC(=O)c1c(O)c(OC)c(OC)[c:1]c1	103.1	102.8	108.4	102.9	104.3	103.7
102	methyl 2-hydroxy-3,4-dimethoxybenzoate3	COC(=O)c1c(O)c(OC)[c:1](OC)cc1	158	158	156.5	158.4	158.6	158.5
103	methyl 2-hydroxy-3,4-dimethoxybenzoate4	COC(=O)c1c(O)[c:1](OC)c(OC)cc1	136.5	137.4	137.3	133.5	137.4	137.2
104	methyl 2-hydroxy-3,4-dimethoxybenzoate5	COC(=O)c1[c:1](O)c(OC)c(OC)cc1	155.9	156.5	154.7	153.9	156.8	152.2
105	methyl 2-amino-5-bromobenzoate0	COC(=O)[c:1]1c(N)ccc(Br)c1	112.1	112.1	113.9	109.9	112.3	N/A
106	methyl 2-amino-5-bromobenzoate1	COC(=O)c1c(N)ccc(Br)[c:1]1	133.4	133.6	134.6	132.1	134.2	N/A
107	methyl 2-amino-5-bromobenzoate2	COC(=O)c1c(N)cc[c:1](Br)c1	107.4	107.3	110.5	109.4	113	N/A
108	methyl 2-amino-5-bromobenzoate3	COC(=O)c1c(N)c[c:1]c(Br)c1	136.8	137.5	136.4	139.6	136.7	N/A
109	methyl 2-amino-5-bromobenzoate4	COC(=O)c1c(N)[c:1]cc(Br)c1	118.4	118	117.7	112.7	118.4	N/A
110	methyl 2-amino-5-bromobenzoate5	COC(=O)c1[c:1](N)ccc(Br)c1	149.3	149.9	149.8	148.1	149.8	N/A
111	methyl 2-amino-3,5-dibromobenzoate0	COC(=O)[c:1]1c(N)c(Br)cc(Br)c1	112.6	113.1	115.2	112.5	114.5	N/A
112	methyl 2-amino-3,5-dibromobenzoate1	COC(=O)c1c(N)c(Br)cc(Br)[c:1]1	133.1	133.1	133.6	132	133.2	N/A
113	methyl 2-amino-3,5-dibromobenzoate2	COC(=O)c1c(N)c(Br)c[c:1](Br)c1	106.5	108	111	109.2	113.3	N/A
114	methyl 2-amino-3,5-dibromobenzoate3	COC(=O)c1c(N)c(Br)[c:1]c(Br)c1	139.1	139.5	138.3	139.4	133.5	N/A
115	methyl 2-amino-3,5-dibromobenzoate4	COC(=O)c1c(N)[c:1](Br)cc(Br)c1	111.1	110.9	107.5	109.9	119.4	N/A
116	methyl 2-amino-3,5-dibromobenzoate5	COC(=O)c1[c:1](N)c(Br)cc(Br)c1	146.6	146.8	147.1	148	150.2	N/A
117	methyl 2-amino-5-methoxybenzoate0	N[c:1]1ccc(OC)cc1C(OC)=O	145.1	145.3	144.9	145.3	143.1	145.5
118	methyl 2-amino-5-methoxybenzoate1	Nc1[c:1]cc(OC)cc1C(OC)=O	118.5	117.3	116.8	116.1	117.2	117.8
119	methyl 2-amino-5-methoxybenzoate2	Nc1c[c:1]c(OC)cc1C(OC)=O	123.4	121.3	121.7	124.9	119.4	122.9
120	methyl 2-amino-5-methoxybenzoate3	Nc1cc[c:1](OC)cc1C(OC)=O	150.8	150	150.5	150.3	150.5	150.9
121	methyl 2-amino-5-methoxybenzoate4	Nc1ccc(OC)[c:1]c1C(OC)=O	113.3	115.1	115.5	115.5	114.8	114.4
122	methyl 2-amino-5-methoxybenzoate5	Nc1ccc(OC)c[c:1]1C(OC)=O	110.9	111	119.8	110.4	111.1	110.3
123	methyl-2-(4-fluorobenzoyl) benzoate0	O=C(OC)[c:1]1ccccc1C(c2ccc(F)cc2)=O	129	132	129.6	129.6	132.8	129.5
124	methyl-2-(4-fluorobenzoyl) benzoate1	O=C(OC)c1[c:1]cccc1C(c2ccc(F)cc2)=O	127.6	129.1	129.8	129	127.8	129.7
125	methyl-2-(4-fluorobenzoyl) benzoate2	O=C(OC)c1c[c:1]ccc1C(c2ccc(F)cc2)=O	130.2	131.4	130.5	130.4	132.3	130.9
126	methyl-2-(4-fluorobenzoyl) benzoate3	O=C(OC)c1cc[c:1]cc1C(c2ccc(F)cc2)=O	132.5	131.8	132.7	132.6	132.7	132.1
127	methyl-2-(4-fluorobenzoyl) benzoate4	O=C(OC)c1ccc[c:1]c1C(c2ccc(F)cc2)=O	129.7	129.5	129.3	130	127	127.9
128	methyl-2-(4-fluorobenzoyl) benzoate5	O=C(OC)c1cccc[c:1]1C(c2ccc(F)cc2)=O	141.5	140.5	140.5	140.4	133.2	141.4
129	methyl-2-(4-fluorobenzoyl) benzoate6	O=C(OC)c1ccccc1C([c:1]2ccc(F)cc2)=O	133.7	134.5	134.4	133.2	134	133.3
130	methyl-2-(4-fluorobenzoyl) benzoate7	O=C(OC)c1ccccc1C(c2[c:1]cc(F)cc2)=O	131.8	131.9	132.4	131.8	133.4	132.5
131	methyl-2-(4-fluorobenzoyl) benzoate8	O=C(OC)c1ccccc1C(c2c[c:1]c(F)cc2)=O	115.7	115.4	116.1	116.2	115.2	115.4
132	methyl-2-(4-fluorobenzoyl) benzoate9	O=C(OC)c1ccccc1C(c2cc[c:1](F)cc2)=O	165.7	165.9	167.2	165.6	166.6	165.5
133	4-nitrophenyl 4-chlorobenzoate0	O=C(O[c:1]1ccc([N+]([O-])=O)cc1)c2ccc(Cl)cc2	155.2	155.6	155.7	155.9	155.5	155.1
134	4-nitrophenyl 4-chlorobenzoate1	O=C(Oc1[c:1]cc([N+]([O-])=O)cc1)c2ccc(Cl)cc2	123.2	122.4	122.8	123.2	122.5	122.8
135	4-nitrophenyl 4-chlorobenzoate2	O=C(Oc1c[c:1]c([N+]([O-])=O)cc1)c2ccc(Cl)cc2	125.2	125.5	126	125.4	125.3	125
136	4-nitrophenyl 4-chlorobenzoate3	O=C(Oc1cc[c:1]([N+]([O-])=O)cc1)c2ccc(Cl)cc2	145.1	146	146.1	145.5	144.7	145.4
137	4-nitrophenyl 4-chlorobenzoate4	O=C(Oc1ccc([N+]([O-])=O)cc1)[c:1]2ccc(Cl)cc2	127.1	129.1	127.3	128	128.3	127.5
138	4-nitrophenyl 4-chlorobenzoate5	O=C(Oc1ccc([N+]([O-])=O)cc1)c2[c:1]cc(Cl)cc2	131.7	131.4	131.8	131.5	131.7	132.1
139	4-nitrophenyl 4-chlorobenzoate6	O=C(Oc1ccc([N+]([O-])=O)cc1)c2c[c:1]c(Cl)cc2	129.1	129.2	128.9	129.2	128.7	128.6
140	4-nitrophenyl 4-chlorobenzoate7	O=C(Oc1ccc([N+]([O-])=O)cc1)c2cc[c:1](Cl)cc2	139.2	140.4	140	140.8	139.5	139.5
141	4-nitrophenyl 4-fluorobenzoate0	O=C(O[c:1]1ccc([N+]([O-])=O)cc1)c2ccc(F)cc2	155.6	155.7	155.7	155.9	155.5	155.1
142	4-nitrophenyl 4-fluorobenzoate1	O=C(Oc1[c:1]cc([N+]([O-])=O)cc1)c2ccc(F)cc2	122.6	122.4	122.8	123.2	122.5	122.8
143	4-nitrophenyl 4-fluorobenzoate2	O=C(Oc1c[c:1]c([N+]([O-])=O)cc1)c2ccc(F)cc2	125.3	125.5	126	125.5	125.3	125
144	4-nitrophenyl 4-fluorobenzoate3	O=C(Oc1cc[c:1]([N+]([O-])=O)cc1)c2ccc(F)cc2	145.5	146	146.1	145.5	144.7	145.4
145	4-nitrophenyl 4-fluorobenzoate4	O=C(Oc1ccc([N+]([O-])=O)cc1)[c:1]2ccc(F)cc2	124.8	126.7	125.4	0	125.8	124.9
146	4-nitrophenyl 4-fluorobenzoate5	O=C(Oc1ccc([N+]([O-])=O)cc1)c2[c:1]cc(F)cc2	133	132.5	133	131.9	131.9	133.4
147	4-nitrophenyl 4-fluorobenzoate6	O=C(Oc1ccc([N+]([O-])=O)cc1)c2c[c:1]c(F)cc2	116.2	116.1	115.9	115.4	115.4	115.5
148	4-nitrophenyl 4-fluorobenzoate7	O=C(Oc1ccc([N+]([O-])=O)cc1)c2cc[c:1](F)cc2	166.5	166.4	165.5	164	168.1	165.7
149	4-nitrophenyl 4-nitrobenzoate0	O=C(O[c:1]1ccc([N+]([O-])=O)cc1)c2ccc([N+]([O-])=O)cc2	155	155.3	155.7	155.9	155.5	155.1
150	4-nitrophenyl 4-nitrobenzoate1	O=C(Oc1[c:1]cc([N+]([O-])=O)cc1)c2ccc([N+]([O-])=O)cc2	123.2	122.5	122.8	123.2	122.5	122.8
151	4-nitrophenyl 4-nitrobenzoate2	O=C(Oc1c[c:1]c([N+]([O-])=O)cc1)c2ccc([N+]([O-])=O)cc2	125.2	125.5	126	125.5	125.3	125
152	4-nitrophenyl 4-nitrobenzoate3	O=C(Oc1cc[c:1]([N+]([O-])=O)cc1)c2ccc([N+]([O-])=O)cc2	145.2	146	146.1	145.5	144.7	145.4
153	4-nitrophenyl 4-nitrobenzoate4	O=C(Oc1ccc([N+]([O-])=O)cc1)[c:1]2ccc([N+]([O-])=O)cc2	133.8	135.9	134.1	134.8	133.5	134.7
154	4-nitrophenyl 4-nitrobenzoate5	O=C(Oc1ccc([N+]([O-])=O)cc1)c2[c:1]cc([N+]([O-])=O)cc2	131.4	131	131.4	131.1	131.2	131.2
155	4-nitrophenyl 4-nitrobenzoate6	O=C(Oc1ccc([N+]([O-])=O)cc1)c2c[c:1]c([N+]([O-])=O)cc2	123.9	124.3	123.7	123.5	123.8	123.7
156	4-nitrophenyl 4-nitrobenzoate7	O=C(Oc1ccc([N+]([O-])=O)cc1)c2cc[c:1]([N+]([O-])=O)cc2	150.6	151.5	150.4	150.8	153.1	150.5
157	ethyl-2-(benzo[d][1,3]dioxole-5-carbonyl) benzoate0	O=C(OCC)[c:1]1ccccc1C(c2cc3c(OCO3)cc2)=O	129.1	132.3	130.8	0	132.8	129.8
158	ethyl-2-(benzo[d][1,3]dioxole-5-carbonyl) benzoate1	O=C(OCC)c1[c:1]cccc1C(c2cc3c(OCO3)cc2)=O	129.3	129	129.3	130	127.8	129.7
159	ethyl-2-(benzo[d][1,3]dioxole-5-carbonyl) benzoate2	O=C(OCC)c1c[c:1]ccc1C(c2cc3c(OCO3)cc2)=O	130.1	131.6	130.7	130.3	132.3	130.9
160	ethyl-2-(benzo[d][1,3]dioxole-5-carbonyl) benzoate3	O=C(OCC)c1cc[c:1]cc1C(c2cc3c(OCO3)cc2)=O	132.2	131.7	132.8	132.5	132.7	132.1
161	ethyl-2-(benzo[d][1,3]dioxole-5-carbonyl) benzoate4	O=C(OCC)c1ccc[c:1]c1C(c2cc3c(OCO3)cc2)=O	127.5	129.7	129.1	128.8	127	127.9
162	ethyl-2-(benzo[d][1,3]dioxole-5-carbonyl) benzoate5	O=C(OCC)c1cccc[c:1]1C(c2cc3c(OCO3)cc2)=O	141.8	139.8	139.9	141.5	133.2	141.6
163	ethyl-2-(benzo[d][1,3]dioxole-5-carbonyl) benzoate6	O=C(OCC)c1ccccc1C([c:1]2cc3c(OCO3)cc2)=O	132.1	132.7	131.5	131.3	130.6	131.9
164	ethyl-2-(benzo[d][1,3]dioxole-5-carbonyl) benzoate7	O=C(OCC)c1ccccc1C(c2[c:1]c3c(OCO3)cc2)=O	108.5	109.1	109.3	109.5	112.1	109.5
165	ethyl-2-(benzo[d][1,3]dioxole-5-carbonyl) benzoate8	O=C(OCC)c1ccccc1C(c2c[c:1]3c(OCO3)cc2)=O	148.1	147.7	148	149	148.5	148.1
166	ethyl-2-(benzo[d][1,3]dioxole-5-carbonyl) benzoate9	O=C(OCC)c1ccccc1C(c2cc3[c:1](OCO3)cc2)=O	151.8	151.3	148.6	151.5	152.5	151.4
167	ethyl-2-(benzo[d][1,3]dioxole-5-carbonyl) benzoate10	O=C(OCC)c1ccccc1C(c2cc3c(OCO3)[c:1]c2)=O	107.8	107.5	109.3	107	111.5	107.5
168	ethyl-2-(benzo[d][1,3]dioxole-5-carbonyl) benzoate11	O=C(OCC)c1ccccc1C(c2cc3c(OCO3)c[c:1]2)=O	126.5	126.1	125.6	126	123.6	126.5
169	dimethyl 4,6-diethyl-2-hydroxyisophthalate0	O=C(OC)[c:1]1c(CC)cc(CC)c(C(OC)=O)c1O	115.4	114.3	112.9	114.9	122.6	113.2
170	dimethyl 4,6-diethyl-2-hydroxyisophthalate1	O=C(OC)c1[c:1](CC)cc(CC)c(C(OC)=O)c1O	148.1	151.6	147.1	148.7	143.8	151.7
171	dimethyl 4,6-diethyl-2-hydroxyisophthalate2	O=C(OC)c1c(CC)[c:1]c(CC)c(C(OC)=O)c1O	122.1	121.3	123.1	120.4	122.6	121.7
172	dimethyl 4,6-diethyl-2-hydroxyisophthalate3	O=C(OC)c1c(CC)cc(CC)c(C(OC)=O)[c:1]1O	159.9	161.4	166.1	156.9	159.9	162.1
173	6-bromo-1,3-benzodioxole-5-carbonitrile0	N#Cc([c:1]2Br)cc1OCOc1c2	119	119.8	120	121.8	119.9	N/A
174	6-bromo-1,3-benzodioxole-5-carbonitrile1	N#Cc(c2Br)cc1OCOc1[c:1]2	113.4	113.7	112.7	111.8	119.3	N/A
175	6-bromo-1,3-benzodioxole-5-carbonitrile2	N#Cc(c2Br)cc1OCO[c:1]1c2	152.3	151.8	149.8	152	152.7	N/A
176	6-bromo-1,3-benzodioxole-5-carbonitrile3	N#Cc(c2Br)c[c:1]1OCOc1c2	147.5	147.4	148.1	147.6	146.8	N/A
177	6-bromo-1,3-benzodioxole-5-carbonitrile4	N#Cc(c2Br)[c:1]c1OCOc1c2	112.6	112.5	112.8	111.8	121.1	N/A
178	6-bromo-1,3-benzodioxole-5-carbonitrile5	N#C[c:1](c2Br)cc1OCOc1c2	107.9	107.8	108.6	111.1	109.1	N/A
179	2-bromo-4,5-dimethoxybenzonitrile0	N#Cc(c(Br)c1)cc(OC)[c:1]1OC	153.3	153.4	151.6	153.5	154.5	N/A
180	2-bromo-4,5-dimethoxybenzonitrile1	N#Cc(c(Br)[c:1]1)cc(OC)c1OC	115.3	116.7	119.8	115.5	119.3	N/A
181	2-bromo-4,5-dimethoxybenzonitrile2	N#Cc([c:1](Br)c1)cc(OC)c1OC	117.7	117.8	116.6	123.5	119.9	N/A
182	2-bromo-4,5-dimethoxybenzonitrile3	N#C[c:1](c(Br)c1)cc(OC)c1OC	106.9	107.4	108.6	110.9	109.1	N/A
183	2-bromo-4,5-dimethoxybenzonitrile4	N#Cc(c(Br)c1)[c:1]c(OC)c1OC	115.6	115.6	116	115.8	121.1	N/A
184	2-bromo-4,5-dimethoxybenzonitrile5	N#Cc(c(Br)c1)c[c:1](OC)c1OC	148.6	148.4	150.3	144.6	149.5	N/A
185	3-bromo-4-hydroxy-5-methoxybenzonitrile0	N#Cc(c1)cc(Br)c(O)[c:1]1OC	147.2	147.4	149.2	148.8	154.3	N/A
186	3-bromo-4-hydroxy-5-methoxybenzonitrile1	N#Cc([c:1]1)cc(Br)c(O)c1OC	112.9	113.8	114.2	113.6	113.7	N/A
187	3-bromo-4-hydroxy-5-methoxybenzonitrile2	N#C[c:1](c1)cc(Br)c(O)c1OC	104.2	104.9	105.4	103.8	108.4	N/A
188	3-bromo-4-hydroxy-5-methoxybenzonitrile3	N#Cc(c1)[c:1]c(Br)c(O)c1OC	129.7	129	130.5	130.1	127	N/A
189	3-bromo-4-hydroxy-5-methoxybenzonitrile4	N#Cc(c1)c[c:1](Br)c(O)c1OC	108.6	108.7	110.5	109.8	115.5	N/A
190	3-bromo-4-hydroxy-5-methoxybenzonitrile5	N#Cc(c1)cc(Br)[c:1](O)c1OC	147.6	146.9	147.3	150.1	146.1	N/A
191	3-bromo-4-dimethylaminobenzonitrile0	N#Cc(cc1)cc(Br)[c:1]1N(C)C	155.7	154.3	152.3	152.6	155.9	N/A
192	3-bromo-4-dimethylaminobenzonitrile1	N#Cc(c[c:1]1)cc(Br)c1N(C)C	119.8	118.1	116.3	118.8	117.2	N/A
193	3-bromo-4-dimethylaminobenzonitrile2	N#Cc([c:1]c1)cc(Br)c1N(C)C	132.1	131.8	133.1	134	132.1	N/A
194	3-bromo-4-dimethylaminobenzonitrile3	N#C[c:1](cc1)cc(Br)c1N(C)C	105.3	107	107.5	106.9	104.3	N/A
195	3-bromo-4-dimethylaminobenzonitrile4	N#Cc(cc1)[c:1]c(Br)c1N(C)C	137.7	138.4	137	135.6	134.2	N/A
196	3-bromo-4-dimethylaminobenzonitrile5	N#Cc(cc1)c[c:1](Br)c1N(C)C	118.2	119.3	117.3	117.1	116	N/A
197	6-chloro-1,3-benzodioxole-5-carbonitrile0	N#Cc([c:1]2Cl)cc1OCOc1c2	131.8	131.6	132.9	132.2	128.1	131
198	6-chloro-1,3-benzodioxole-5-carbonitrile1	N#Cc(c2Cl)cc1OCOc1[c:1]2	110.6	110.6	110.1	110.1	116.8	110
199	6-chloro-1,3-benzodioxole-5-carbonitrile2	N#Cc(c2Cl)cc1OCO[c:1]1c2	152.3	151.6	150.1	152.6	154.5	152.2
200	6-chloro-1,3-benzodioxole-5-carbonitrile3	N#Cc(c2Cl)c[c:1]1OCOc1c2	146.9	146.8	148.2	147.5	145.9	147.2
201	6-chloro-1,3-benzodioxole-5-carbonitrile4	N#Cc(c2Cl)[c:1]c1OCOc1c2	111.9	112.3	113	112.9	120.3	113.2
202	6-chloro-1,3-benzodioxole-5-carbonitrile5	N#C[c:1](c2Cl)cc1OCOc1c2	105.3	105.6	106.1	105.6	106.2	105.7
203	2-chloro-3,5-dimethoxybenzonitrile0	COc(c1)cc(OC)c(Cl)[c:1]1C#N	114.3	114.4	114.7	114.5	114.9	114.5
204	2-chloro-3,5-dimethoxybenzonitrile1	COc([c:1]1)cc(OC)c(Cl)c1C#N	108.3	110.9	112.6	111.8	111.6	110
205	2-chloro-3,5-dimethoxybenzonitrile2	CO[c:1](c1)cc(OC)c(Cl)c1C#N	159.2	159.4	161.2	157.8	160.4	158.4
206	2-chloro-3,5-dimethoxybenzonitrile3	COc(c1)[c:1]c(OC)c(Cl)c1C#N	104.6	103.4	103.7	102.3	106.1	105.2
207	2-chloro-3,5-dimethoxybenzonitrile4	COc(c1)c[c:1](OC)c(Cl)c1C#N	156.4	157.3	157.2	156.8	156.3	157.2
208	2-chloro-3,5-dimethoxybenzonitrile5	COc(c1)cc(OC)[c:1](Cl)c1C#N	117.8	117.7	121.4	118.8	114.6	117
209	2-chloro-4,5-dimethoxybenzonitrile0	N#C[c:1]1c(Cl)cc(OC)c(c1)OC	104.2	105.1	106.1	105	106.2	103.2
210	2-chloro-4,5-dimethoxybenzonitrile1	N#Cc1c(Cl)cc(OC)c([c:1]1)OC	114.7	115.3	115.8	116.6	120.3	116.3
211	2-chloro-4,5-dimethoxybenzonitrile2	N#Cc1c(Cl)cc(OC)[c:1](c1)OC	148	147.9	150.4	144	148.6	148.4
212	2-chloro-4,5-dimethoxybenzonitrile3	N#Cc1c(Cl)c[c:1](OC)c(c1)OC	153.3	153.2	151.9	154.1	155.5	153.5
213	2-chloro-4,5-dimethoxybenzonitrile4	N#Cc1c(Cl)[c:1]c(OC)c(c1)OC	112.6	113.4	113.8	113.7	116.8	112
214	2-chloro-4,5-dimethoxybenzonitrile5	N#Cc1[c:1](Cl)cc(OC)c(c1)OC	130.2	129.7	132.1	131.9	128.1	129.6
215	3-chloro-4-hydroxy-5-methoxybenzonitrile0	N#Cc(c1)cc(Cl)c(O)[c:1]1OC	147.5	147.4	147.3	148.8	153.5	148.7
216	3-chloro-4-hydroxy-5-methoxybenzonitrile1	N#Cc([c:1]1)cc(Cl)c(O)c1OC	112.4	113.1	113.8	113	112.8	111.8
217	3-chloro-4-hydroxy-5-methoxybenzonitrile2	N#C[c:1](c1)cc(Cl)c(O)c1OC	103.6	104.3	103.9	102.6	107.6	102.7
218	3-chloro-4-hydroxy-5-methoxybenzonitrile3	N#Cc(c1)[c:1]c(Cl)c(O)c1OC	126.9	126	127.8	125.2	125.2	125.6
219	3-chloro-4-hydroxy-5-methoxybenzonitrile4	N#Cc(c1)c[c:1](Cl)c(O)c1OC	120.4	119.6	122.1	120.2	125.9	120.6
220	3-chloro-4-hydroxy-5-methoxybenzonitrile5	N#Cc(c1)cc(Cl)[c:1](O)c1OC	146.5	146	146.6	146.5	148.5	147.3
221	3-chloro-4-(methylamino)benzonitrile0	N#Cc(cc1)cc(Cl)[c:1]1NC	148.9	149.8	146.8	147.6	148.2	149.3
222	3-chloro-4-(methylamino)benzonitrile1	N#Cc(c[c:1]1)cc(Cl)c1NC	109.9	110.7	117	114.3	115.6	110.9
223	3-chloro-4-(methylamino)benzonitrile2	N#Cc([c:1]c1)cc(Cl)c1NC	132.3	132.2	132.5	130.5	131.1	131.2
224	3-chloro-4-(methylamino)benzonitrile3	N#C[c:1](cc1)cc(Cl)c1NC	98.7	100.5	105.5	107.1	102.4	95.9
225	3-chloro-4-(methylamino)benzonitrile4	N#Cc(cc1)[c:1]c(Cl)c1NC	132.5	133.6	134	134	132.3	131.7
226	3-chloro-4-(methylamino)benzonitrile5	N#Cc(cc1)c[c:1](Cl)c1NC	119.3	117.8	121.8	120.5	123.1	116.4
227	3-chloro-4-(dimethylamino)benzonitrile0	N#C[c:1]1cc(Cl)c(N(C)C)cc1	104.4	106.1	106.1	107.6	103.5	102.4
228	3-chloro-4-(dimethylamino)benzonitrile1	N#Cc1cc(Cl)c(N(C)C)c[c:1]1	131.5	131.2	131.3	131.6	131.2	131.8
229	3-chloro-4-(dimethylamino)benzonitrile2	N#Cc1cc(Cl)c(N(C)C)[c:1]c1	119.4	118.1	116	118.1	116.4	119.9
230	3-chloro-4-(dimethylamino)benzonitrile3	N#Cc1cc(Cl)[c:1](N(C)C)cc1	154.1	152.8	150.2	153.3	155.1	152.9
231	3-chloro-4-(dimethylamino)benzonitrile4	N#Cc1c[c:1](Cl)c(N(C)C)cc1	126.4	129.9	124.8	126.5	123.9	126.7
232	3-chloro-4-(dimethylamino)benzonitrile5	N#Cc1[c:1]c(Cl)c(N(C)C)cc1	134.4	135.3	134	133.8	132.4	133.9
233	3-bromo-2,4,6-trimethylbenzonitrile0	N#C[c:1]1c(C)c(Br)c(C)cc1C	112.4	113.3	114.3	113.6	109.7	N/A
234	3-bromo-2,4,6-trimethylbenzonitrile1	N#Cc1c(C)c(Br)c(C)c[c:1]1C	140.7	139.7	142	140	142.2	N/A
235	3-bromo-2,4,6-trimethylbenzonitrile2	N#Cc1c(C)c(Br)c(C)[c:1]c1C	129.8	130.2	129.4	131	130.8	N/A
236	3-bromo-2,4,6-trimethylbenzonitrile3	N#Cc1c(C)c(Br)[c:1](C)cc1C	143.5	141.8	139.3	143.5	138.1	N/A
237	3-bromo-2,4,6-trimethylbenzonitrile4	N#Cc1c(C)[c:1](Br)c(C)cc1C	125.1	125.2	124.5	124.4	125	N/A
238	3-bromo-2,4,6-trimethylbenzonitrile5	N#Cc1[c:1](C)c(Br)c(C)cc1C	141.8	140.9	139.7	140.6	144.3	N/A
239	4-fluoro-3-nitrobenzonitrile0	N#Cc(c1)ccc(F)[c:1]1[N+](=O)[O-]	137.9	138	136.1	137	137.6	137.6
240	4-fluoro-3-nitrobenzonitrile1	N#Cc([c:1]1)ccc(F)c1[N+](=O)[O-]	130.7	130.2	130	130.1	130.9	130.2
241	4-fluoro-3-nitrobenzonitrile2	N#C[c:1](c1)ccc(F)c1[N+](=O)[O-]	109.8	108.3	107.2	106	105.5	108.8
242	4-fluoro-3-nitrobenzonitrile3	N#Cc(c1)[c:1]cc(F)c1[N+](=O)[O-]	139	139.5	137.9	138.5	140.9	138.8
243	4-fluoro-3-nitrobenzonitrile4	N#Cc(c1)c[c:1]c(F)c1[N+](=O)[O-]	120.4	119.6	119.2	116.6	117.1	120.7
244	4-fluoro-3-nitrobenzonitrile5	N#Cc(c1)cc[c:1](F)c1[N+](=O)[O-]	157.9	158	156.6	158.4	159.8	156
245	2,3,4-trimethoxybenzonitrile0	CO[c:1]1c(OC)c(OC)c(cc1)C#N	157.8	157.7	154.6	156.8	158.2	157.7
246	2,3,4-trimethoxybenzonitrile1	COc1c(OC)c(OC)c(c[c:1]1)C#N	107.4	106	108.6	104	103.7	106.6
247	2,3,4-trimethoxybenzonitrile2	COc1c(OC)c(OC)c([c:1]c1)C#N	128.5	128.1	128.2	126.6	126.5	128.5
248	2,3,4-trimethoxybenzonitrile3	COc1c(OC)c(OC)[c:1](cc1)C#N	98.8	98.9	98.1	96.2	94.5	99.9
249	2,3,4-trimethoxybenzonitrile4	COc1c(OC)[c:1](OC)c(cc1)C#N	155.6	155.4	154	154.1	152.1	155.7
250	2,3,4-trimethoxybenzonitrile5	COc1[c:1](OC)c(OC)c(cc1)C#N	141.6	142.3	140.3	143	139.9	141.7
251	3,5-ditert-butyl-2-hydroxybenzonitrile0	N#Cc(c1)c(O)c(C(C)(C)C)c[c:1]1C(C)(C)C	143.6	144.1	144.8	143.1	142.9	142.9
252	3,5-ditert-butyl-2-hydroxybenzonitrile1	N#Cc([c:1]1)c(O)c(C(C)(C)C)cc1C(C)(C)C	126	128	129.7	128	127.5	127
253	3,5-ditert-butyl-2-hydroxybenzonitrile2	N#C[c:1](c1)c(O)c(C(C)(C)C)cc1C(C)(C)C	99.5	98.4	101.2	99	102	100.7
254	3,5-ditert-butyl-2-hydroxybenzonitrile3	N#Cc(c1)[c:1](O)c(C(C)(C)C)cc1C(C)(C)C	154.8	155.6	157.8	156.6	152.8	156.1
255	3,5-ditert-butyl-2-hydroxybenzonitrile4	N#Cc(c1)c(O)[c:1](C(C)(C)C)cc1C(C)(C)C	137.1	137.1	137.7	135	135.6	136.9
256	3,5-ditert-butyl-2-hydroxybenzonitrile5	N#Cc(c1)c(O)c(C(C)(C)C)[c:1]c1C(C)(C)C	129.8	129.2	128.4	129.4	130.3	130.4
257	6-Bromo-2-hydroxy-3-methoxybenzonitrile0	CO[c:1]1c(O)c(C#N)c(Br)cc1	145.9	147.2	148.4	147.2	151.1	N/A
258	6-bromo-2-hydroxy-3-methoxybenzonitrile1	COc1c(O)c(C#N)c(Br)c[c:1]1	115.2	117.7	116.9	117	127.8	N/A
259	6-bromo-2-hydroxy-3-methoxybenzonitrile2	COc1c(O)c(C#N)c(Br)[c:1]c1	123.7	124.3	125	124.5	125.9	N/A
260	6-bromo-2-hydroxy-3-methoxybenzonitrile3	COc1c(O)c(C#N)[c:1](Br)cc1	114.6	118.2	118.6	114.4	120.3	N/A
261	6-bromo-2-hydroxy-3-methoxybenzonitrile4	COc1c(O)[c:1](C#N)c(Br)cc1	102.4	100.8	104.4	105.3	104	N/A
262	6-bromo-2-hydroxy-3-methoxybenzonitrile5	COc1[c:1](O)c(C#N)c(Br)cc1	150.6	150.8	151.8	149.8	148.6	N/A
263	2-fluoro-6-trifluoromethylbenzonitrile0	N#Cc([c:1]1F)c(C(F)(F)F)ccc1	164.2	163.1	161.8	165.5	160.9	162.8
264	2-fluoro-6-trifluoromethylbenzonitrile1	N#Cc(c1F)c(C(F)(F)F)cc[c:1]1	120.1	120.1	119.6	120.3	119.5	119.1
265	2-fluoro-6-trifluoromethylbenzonitrile2	N#Cc(c1F)c(C(F)(F)F)c[c:1]c1	135.1	133.7	133.5	135.4	134.9	135.7
266	2-fluoro-6-trifluoromethylbenzonitrile3	N#Cc(c1F)c(C(F)(F)F)[c:1]cc1	122.5	122.2	122.8	123.3	121.4	122.4
267	2-fluoro-6-trifluoromethylbenzonitrile4	N#Cc(c1F)[c:1](C(F)(F)F)ccc1	134.2	133.8	135.8	133.8	136.1	133.8
268	2-fluoro-6-trifluoromethylbenzonitrile5	N#C[c:1](c1F)c(C(F)(F)F)ccc1	99.4	101.6	97.4	98.3	96.3	102.7
269	4-(ethylthio)-2,3,5,6-tetrafluorobenzonitrile0	CCSc(c(F)c1F)c(F)c(F)[c:1]1C#N	92.4	92.2	89.9	95.6	64.8	94.2
270	4-(ethylthio)-2,3,5,6-tetrafluorobenzonitrile1	CCSc(c(F)[c:1]1F)c(F)c(F)c1C#N	147.1	147.7	148.9	147.4	146.9	146.2
271	4-(ethylthio)-2,3,5,6-tetrafluorobenzonitrile2	CCSc([c:1](F)c1F)c(F)c(F)c1C#N	146.1	146.2	147.8	145.4	145.1	146.8
272	4-(ethylthio)-2,3,5,6-tetrafluorobenzonitrile3	CCS[c:1](c(F)c1F)c(F)c(F)c1C#N	124.3	123.4	123.8	118	121.1	121.1
273	3-bromo-2-hydroxy-5-methylbenzonitrile0	O[c:1]1c(C#N)cc(C)cc1Br	152.4	153.8	153.4	155	161.1	N/A
274	3-bromo-2-hydroxy-5-methylbenzonitrile1	Oc1[c:1](C#N)cc(C)cc1Br	100.4	98.7	101.6	100.8	104.9	N/A
275	3-bromo-2-hydroxy-5-methylbenzonitrile2	Oc1c(C#N)[c:1]c(C)cc1Br	132.8	133.2	134.1	132.1	133.6	N/A
276	3-bromo-2-hydroxy-5-methylbenzonitrile3	Oc1c(C#N)c[c:1](C)cc1Br	131.9	131	135.6	131.9	133.9	N/A
277	3-bromo-2-hydroxy-5-methylbenzonitrile4	Oc1c(C#N)cc(C)[c:1]c1Br	137.3	138.3	136.8	137.7	139.5	N/A
278	3-bromo-2-hydroxy-5-methylbenzonitrile5	Oc1c(C#N)cc(C)c[c:1]1Br	110.6	110.7	110.6	111.6	114.4	N/A
279	2-hydroxy-3,5-dimethylbenzonitrile0	O[c:1]1c(C)cc(C)cc1C#N	154.6	155.4	155.5	154	156.9	154.2
280	2-hydroxy-3,5-dimethylbenzonitrile1	Oc1[c:1](C)cc(C)cc1C#N	125.7	125.4	126.2	125.8	126.7	125
281	2-hydroxy-3,5-dimethylbenzonitrile2	Oc1c(C)[c:1]c(C)cc1C#N	137	136.4	136	136	136.6	137
282	2-hydroxy-3,5-dimethylbenzonitrile3	Oc1c(C)c[c:1](C)cc1C#N	129.6	129.1	132.9	130.2	131.6	129.3
283	2-hydroxy-3,5-dimethylbenzonitrile4	Oc1c(C)cc(C)[c:1]c1C#N	130.3	131.1	132.7	131	131.6	130
284	2-hydroxy-3,5-dimethylbenzonitrile5	Oc1c(C)cc(C)c[c:1]1C#N	98.5	97.3	98.4	100	102.6	99.8
285	5-(tert-butyl)-2-hydroxybenzonitrile0	O[c:1]1ccc(C(C)(C)C)cc1C#N	156.2	157.3	159.2	160.6	156.7	157.5
286	5-(tert-butyl)-2-hydroxybenzonitrile1	Oc1[c:1]cc(C(C)(C)C)cc1C#N	116.3	116.8	116	114.7	116.2	114.9
287	5-(tert-butyl)-2-hydroxybenzonitrile2	Oc1c[c:1]c(C(C)(C)C)cc1C#N	132.3	132.2	129.9	131.9	130.7	133.1
288	5-(tert-butyl)-2-hydroxybenzonitrile3	Oc1cc[c:1](C(C)(C)C)cc1C#N	144.1	143.4	146.3	144.4	143.3	142.4
289	5-(tert-butyl)-2-hydroxybenzonitrile4	Oc1ccc(C(C)(C)C)[c:1]c1C#N	129.2	130	130.1	130.1	130.6	130.3
290	5-(tert-butyl)-2-hydroxybenzonitrile5	Oc1ccc(C(C)(C)C)c[c:1]1C#N	98.7	97.6	100	98.8	102.4	98.1
291	5-bromo-2-fluorobenzonitrile0	N#C[c:1]1cc(Br)ccc1F	103.5	102.8	103.4	102.8	114.7	N/A
292	5-bromo-2-fluorobenzonitrile1	N#Cc1[c:1]c(Br)ccc1F	135.9	136.3	135.9	135.4	134.9	N/A
293	5-bromo-2-fluorobenzonitrile2	N#Cc1c[c:1](Br)ccc1F	117.2	117.1	117.1	118.8	119.4	N/A
294	5-bromo-2-fluorobenzonitrile3	N#Cc1cc(Br)[c:1]cc1F	138.3	137.4	138.1	136.2	137.5	N/A
295	5-bromo-2-fluorobenzonitrile4	N#Cc1cc(Br)c[c:1]c1F	118.4	117.9	118.2	116.5	118.4	N/A
296	5-bromo-2-fluorobenzonitrile5	N#Cc1cc(Br)cc[c:1]1F	162.4	162.3	161.3	162.6	159.6	N/A
297	3,4-dichlorobenzonitrile0	N#C[c:1]1ccc(Cl)c(Cl)c1	112.1	111.7	110.7	112	112.1	111.9
298	3,4-dichlorobenzonitrile1	N#Cc1[c:1]cc(Cl)c(Cl)c1	131.6	131.4	132.3	129.4	131.7	131.2
299	3,4-dichlorobenzonitrile2	N#Cc1c[c:1]c(Cl)c(Cl)c1	131.2	130.9	131.3	131.2	130.9	131.2
300	3,4-dichlorobenzonitrile3	N#Cc1cc[c:1](Cl)c(Cl)c1	138.4	138.1	134.8	138.6	137.7	138.1
301	3,4-dichlorobenzonitrile4	N#Cc1ccc(Cl)[c:1](Cl)c1	134.2	133.7	134.4	132.7	134.1	133.5
302	3,4-dichlorobenzonitrile5	N#Cc1ccc(Cl)c(Cl)[c:1]1	133.9	133.6	133.7	132.8	132.9	133.4
303	3-aminobenzonitrile0	N#C[c:1]1cccc(N)c1	112.9	113.3	112.7	112.7	113.4	112
304	3-aminobenzonitrile1	N#Cc1[c:1]ccc(N)c1	121.9	122	121.7	121.7	127.8	121.2
305	3-aminobenzonitrile2	N#Cc1c[c:1]cc(N)c1	130	130.2	130.1	130	130.2	129.9
306	3-aminobenzonitrile3	N#Cc1cc[c:1]c(N)c1	119.2	119.7	119.2	119.2	119.3	119.6
307	3-aminobenzonitrile4	N#Cc1ccc[c:1](N)c1	147	147.4	147.2	147	147.1	147.9
308	3-aminobenzonitrile5	N#Cc1cccc(N)[c:1]1	117.4	118	117.5	117.3	117.4	116.9
309	5-iodo-2-mercaptobenzonitrile0	N#C[c:1]1cc(I)ccc1S	113.6	113.7	112.6	113.1	118.1	N/A
310	5-iodo-2-mercaptobenzonitrile1	N#Cc1[c:1]c(I)ccc1S	141.4	142.4	142.9	144.1	140.7	N/A
311	5-iodo-2-mercaptobenzonitrile2	N#Cc1c[c:1](I)ccc1S	88.4	90.6	93.8	94.3	90.6	N/A
312	5-iodo-2-mercaptobenzonitrile3	N#Cc1cc(I)[c:1]cc1S	141.8	142.5	140.1	144.3	142.2	N/A
313	5-iodo-2-mercaptobenzonitrile4	N#Cc1cc(I)c[c:1]c1S	130.6	132.5	132.1	131.3	131.7	N/A
314	5-iodo-2-mercaptobenzonitrile5	N#Cc1cc(I)cc[c:1]1S	134.3	135.9	132.8	139.3	134.9	N/A
315	2-cyanophenyl acetate0	CC(O[c:1]1ccccc1C#N)=O	152.4	152.6	152.4	152.8	152.3	152.7
316	2-cyanophenyl acetate1	CC(Oc1[c:1]cccc1C#N)=O	123.3	123.2	122.7	121.4	122.3	122.1
317	2-cyanophenyl acetate2	CC(Oc1c[c:1]ccc1C#N)=O	134.2	134.1	133.9	134.4	133.4	134.6
318	2-cyanophenyl acetate3	CC(Oc1cc[c:1]cc1C#N)=O	126.4	126.8	124.7	125	126.2	126.5
319	2-cyanophenyl acetate4	CC(Oc1ccc[c:1]c1C#N)=O	133.3	133.6	134.1	133.8	132.6	133.8
320	2-cyanophenyl acetate5	CC(Oc1cccc[c:1]1C#N)=O	107.1	106.1	105.3	104.4	106.7	108
321	3-cyanophenyl acetate0	CC(O[c:1]1cccc(C#N)c1)=O	150.8	151.1	150.6	150.8	150.8	151.2
322	3-cyanophenyl acetate1	CC(Oc1[c:1]ccc(C#N)c1)=O	126.6	126.5	126.4	126.6	125.9	126.7
323	3-cyanophenyl acetate2	CC(Oc1c[c:1]cc(C#N)c1)=O	130.4	130.1	130.4	130.4	129.8	130.3
324	3-cyanophenyl acetate3	CC(Oc1cc[c:1]c(C#N)c1)=O	129.5	129.9	129.4	129.6	129	129.2
325	3-cyanophenyl acetate4	CC(Oc1ccc[c:1](C#N)c1)=O	113.4	113.6	113.3	113.4	113	113.2
326	3-cyanophenyl acetate5	CC(Oc1cccc(C#N)[c:1]1)=O	125.4	125.3	125.3	125.4	125.2	125.3
327	3-cyanobenzenesulfonyl chloride0	O=S([c:1]1cccc(C#N)c1)(Cl)=O	145.2	144.7	143.3	145.4	144.8	145.3
328	3-cyanobenzenesulfonyl chloride1	O=S(c1[c:1]ccc(C#N)c1)(Cl)=O	130.5	131.4	129.5	129.2	131.1	130.5
329	3-cyanobenzenesulfonyl chloride2	O=S(c1c[c:1]cc(C#N)c1)(Cl)=O	130.8	130.7	130.7	131	130.6	131
330	3-cyanobenzenesulfonyl chloride3	O=S(c1cc[c:1]c(C#N)c1)(Cl)=O	138.2	138.2	136.8	136.5	139	137
331	3-cyanobenzenesulfonyl chloride4	O=S(c1ccc[c:1](C#N)c1)(Cl)=O	114.5	114.4	113.9	116.5	113.8	113.5
332	3-cyanobenzenesulfonyl chloride5	O=S(c1cccc(C#N)[c:1]1)(Cl)=O	131	130.8	130.8	131.5	131.3	129.7
333	3-iodobenzonitrile0	N#C[c:1]1cccc(I)c1	114.2	114.2	114.2	113.8	114.2	N/A
334	3-iodobenzonitrile1	N#Cc1[c:1]ccc(I)c1	130.5	131.7	131.8	131.7	131.1	N/A
335	3-iodobenzonitrile2	N#Cc1c[c:1]cc(I)c1	131.2	130.6	131	131.9	131	N/A
336	3-iodobenzonitrile3	N#Cc1cc[c:1]c(I)c1	141.9	142.2	139.4	141.7	141.9	N/A
337	3-iodobenzonitrile4	N#Cc1ccc[c:1](I)c1	93.8	94.4	93.3	97.8	93.8	N/A
338	3-iodobenzonitrile5	N#Cc1cccc(I)[c:1]1	140.4	141.2	142.2	140.8	140.4	N/A
339	4-(3-methylbenzoyl)benzonitrile0	N#C[c:1]1ccc(C(c2cccc(C)c2)=O)cc1	115.5	117.1	114.6	116.6	116.3	115.6
340	4-(3-methylbenzoyl)benzonitrile1	N#Cc1[c:1]cc(C(c2cccc(C)c2)=O)cc1	132.1	132.2	132.5	132.5	131.9	132.1
341	4-(3-methylbenzoyl)benzonitrile2	N#Cc1c[c:1]c(C(c2cccc(C)c2)=O)cc1	130.2	129.9	130.3	128.7	131	130.2
342	4-(3-methylbenzoyl)benzonitrile3	N#Cc1cc[c:1](C(c2cccc(C)c2)=O)cc1	141.3	140.8	138.3	139.7	142.7	140.9
343	4-(3-methylbenzoyl)benzonitrile4	N#Cc1ccc(C([c:1]2cccc(C)c2)=O)cc1	136.3	137.8	137.2	137.7	139.6	137.7
344	4-(3-methylbenzoyl)benzonitrile5	N#Cc1ccc(C(c2[c:1]ccc(C)c2)=O)cc1	127.3	127.3	127.7	127.4	127.3	127.2
345	4-(3-methylbenzoyl)benzonitrile6	N#Cc1ccc(C(c2c[c:1]cc(C)c2)=O)cc1	128.4	128	128.6	128	128.3	128.3
346	4-(3-methylbenzoyl)benzonitrile7	N#Cc1ccc(C(c2cc[c:1]c(C)c2)=O)cc1	134.1	133.9	133.4	133.2	132.7	133
347	4-(3-methylbenzoyl)benzonitrile8	N#Cc1ccc(C(c2ccc[c:1](C)c2)=O)cc1	138.5	138.4	136	138.8	134.6	138
348	4-(3-methylbenzoyl)benzonitrile9	N#Cc1ccc(C(c2cccc(C)[c:1]2)=O)cc1	130.4	130.3	130	130.7	124.5	130.3
349	2-(3-(methylthio)phenyl)acetonitrile0	N#CC[c:1]1cccc(SC)c1	130.6	130.8	130.7	130.9	131.5	130.5
350	2-(3-(methylthio)phenyl)acetonitrile1	N#CCc1[c:1]ccc(SC)c1	125.6	125.2	125.7	127.5	125.2	124.7
351	2-(3-(methylthio)phenyl)acetonitrile2	N#CCc1c[c:1]cc(SC)c1	129.5	128.8	129.2	129.4	128.1	129.5
352	2-(3-(methylthio)phenyl)acetonitrile3	N#CCc1cc[c:1]c(SC)c1	124.5	126.5	125.9	125.1	128.6	126.6
353	2-(3-(methylthio)phenyl)acetonitrile4	N#CCc1ccc[c:1](SC)c1	140	139.1	137.5	137.8	137.9	138.7
354	2-(3-(methylthio)phenyl)acetonitrile5	N#CCc1cccc(SC)[c:1]1	125.9	127.1	126.8	127.5	123.9	126.4
355	2-fluoro-6-(trifluoromethyl)benzonitrile0	N#C[c:1]1c(C(F)(F)F)cccc1F	99.4	101.6	97.4	98.4	96.3	102.7
356	2-fluoro-6-(trifluoromethyl)benzonitrile1	N#Cc1[c:1](C(F)(F)F)cccc1F	134.2	133.8	135.8	133.8	136.1	133.8
357	2-fluoro-6-(trifluoromethyl)benzonitrile2	N#Cc1c(C(F)(F)F)[c:1]ccc1F	122.5	122.2	122.8	123.2	121.4	122.4
358	2-fluoro-6-(trifluoromethyl)benzonitrile3	N#Cc1c(C(F)(F)F)c[c:1]cc1F	135.1	133.7	133.5	135.3	134.9	135.7
359	2-fluoro-6-(trifluoromethyl)benzonitrile4	N#Cc1c(C(F)(F)F)cc[c:1]c1F	120.1	120.1	119.6	120.2	119.5	119.1
360	2-fluoro-6-(trifluoromethyl)benzonitrile5	N#Cc1c(C(F)(F)F)ccc[c:1]1F	164.2	163.1	161.9	165.6	160.9	162.8
361	2-azido-5-formylbenzonitrile0	N#C[c:1]1cc(C=O)ccc1N=[N+]=[N-]	105.1	105.1	107.4	0	113.5	105.4
362	2-azido-5-formylbenzonitrile1	N#Cc1[c:1]c(C=O)ccc1N=[N+]=[N-]	135.9	135.7	133.8	0	133.1	136.7
363	2-azido-5-formylbenzonitrile2	N#Cc1c[c:1](C=O)ccc1N=[N+]=[N-]	133.1	134.2	133.7	0	137.6	132.6
364	2-azido-5-formylbenzonitrile3	N#Cc1cc(C=O)[c:1]cc1N=[N+]=[N-]	134.4	135.6	132	0	134.2	135.1
365	2-azido-5-formylbenzonitrile4	N#Cc1cc(C=O)c[c:1]c1N=[N+]=[N-]	119.6	120.7	120.6	0	130	120.2
366	2-azido-5-formylbenzonitrile5	N#Cc1cc(C=O)cc[c:1]1N=[N+]=[N-]	148.8	148.5	144.1	0	137.6	146.6
367	(3,4-methylenedioxyphenyl)acetonitrile0	N#CC[c:1]1ccc2c(OCO2)c1	123.4	123.8	123.7	123.1	124.6	124
368	(3,4-methylenedioxyphenyl)acetonitrile1	N#CCc1[c:1]cc2c(OCO2)c1	121.3	121.6	121	121.5	122.1	121.3
369	(3,4-methylenedioxyphenyl)acetonitrile2	N#CCc1c[c:1]c2c(OCO2)c1	108.4	108.3	109.8	109.3	111.6	108.4
370	(3,4-methylenedioxyphenyl)acetonitrile3	N#CCc1cc[c:1]2c(OCO2)c1	147.5	147.5	146.9	146.3	148.1	147.6
371	(3,4-methylenedioxyphenyl)acetonitrile4	N#CCc1ccc2[c:1](OCO2)c1	148.3	148	147.5	148.7	148	148.1
372	(3,4-methylenedioxyphenyl)acetonitrile5	N#CCc1ccc2c(OCO2)[c:1]1	108.7	108.5	108.8	110.7	113.9	107.6
373	(3,4,5-trimethoxyphenyl)acetonitrile0	N#CC[c:1]1cc(OC)c(OC)c(OC)c1	125.4	124.2	125.5	125.6	125.6	124.8
374	(3,4,5-trimethoxyphenyl)acetonitrile1	N#CCc1[c:1]c(OC)c(OC)c(OC)c1	105.2	104.7	105	108	106.2	105.7
375	(3,4,5-trimethoxyphenyl)acetonitrile2	N#CCc1c[c:1](OC)c(OC)c(OC)c1	153.8	152.8	153.7	152.1	152.1	153
376	(3,4,5-trimethoxyphenyl)acetonitrile3	N#CCc1cc(OC)[c:1](OC)c(OC)c1	137.9	138.3	137.5	137.2	138.5	138.4
377	N,N-diethyl-3-iodo-2-methylbenzamide0	CCN(CC)C(=O)[c:1]1c(C)c(I)ccc1	137	137.4	139.3	138.4	138	N/A
378	N,N-diethyl-3-iodo-2-methylbenzamide1	CCN(CC)C(=O)c1c(C)c(I)cc[c:1]1	125.6	125.9	128.3	127.4	126	N/A
379	N,N-diethyl-3-iodo-2-methylbenzamide2	CCN(CC)C(=O)c1c(C)c(I)c[c:1]c1	127.6	127.6	126.3	128.3	127.1	N/A
380	N,N-diethyl-3-iodo-2-methylbenzamide3	CCN(CC)C(=O)c1c(C)c(I)[c:1]cc1	139.5	138.9	141.8	141	140.2	N/A
381	N,N-diethyl-3-iodo-2-methylbenzamide4	CCN(CC)C(=O)c1c(C)[c:1](I)ccc1	102.8	101.9	100.9	100.1	98	N/A
382	N,N-diethyl-3-iodo-2-methylbenzamide5	CCN(CC)C(=O)c1[c:1](C)c(I)ccc1	138	138.7	136.6	139.3	145.1	N/A
383	3,5-dimethylbenzamide0	C[c:1]1cc(C(N)=O)cc(c1)C	138.4	138.3	136.3	138.8	138.4	138
384	3,5-dimethylbenzamide1	Cc1cc(C(N)=O)cc([c:1]1)C	133.6	133.8	132.6	133.2	134.3	132.6
385	3,5-dimethylbenzamide2	Cc1cc(C(N)=O)[c:1]c(c1)C	125.1	126	127.3	124	128.4	125.3
386	3,5-dimethylbenzamide3	Cc1c[c:1](C(N)=O)cc(c1)C	133.3	133.5	134.1	133.6	134	134.3
387	3-trifluoromethylbenzamide0	NC([c:1]1cccc(C(F)(F)F)c1)=O	134.2	134.5	134.6	137.4	134.5	134.9
388	3-trifluoromethylbenzamide1	NC(c1[c:1]ccc(C(F)(F)F)c1)=O	130.6	131.3	129.5	129.2	130.8	131.5
389	3-trifluoromethylbenzamide2	NC(c1c[c:1]cc(C(F)(F)F)c1)=O	129.3	129.6	129.2	128.3	129.1	129.3
390	3-trifluoromethylbenzamide3	NC(c1cc[c:1]c(C(F)(F)F)c1)=O	128.6	129.2	127	127.5	128.5	128.6
391	3-trifluoromethylbenzamide4	NC(c1ccc[c:1](C(F)(F)F)c1)=O	131.3	131.7	131	130	131.1	130.9
392	3-trifluoromethylbenzamide5	NC(c1cccc(C(F)(F)F)[c:1]1)=O	124.4	125.5	125.9	125.1	123.8	124.9
393	4-N,N-dimethylaminobenzamide0	CN(C)[c:1]1ccc(cc1)C(N)=O	152.8	153.8	151.8	153.9	154.5	152.9
394	4-N,N-dimethylaminobenzamide1	CN(C)c1ccc(c[c:1]1)C(N)=O	111	111.5	111.7	111.6	111.9	110.3
395	4-N,N-dimethylaminobenzamide2	CN(C)c1ccc([c:1]c1)C(N)=O	129.1	129.6	130.1	128.5	130.3	129.3
396	4-N,N-dimethylaminobenzamide3	CN(C)c1cc[c:1](cc1)C(N)=O	119.9	121.3	123.3	126.9	123.7	121.1
397	N-(3-chloro-4-fluorophenyl)-4-fluorobenzamide0	F[c:1]2ccc(cc2)C(=O)Nc1cc(Cl)c(F)cc1	165.1	165.2	164.9	164.6	166.3	164.7
398	N-(3-chloro-4-fluorophenyl)-4-fluorobenzamide1	Fc2ccc(c[c:1]2)C(=O)Nc1cc(Cl)c(F)cc1	116	115.8	116	115.9	115.6	115.6
399	N-(3-chloro-4-fluorophenyl)-4-fluorobenzamide2	Fc2ccc([c:1]c2)C(=O)Nc1cc(Cl)c(F)cc1	129.5	129.3	129.9	129.5	129.1	130
400	N-(3-chloro-4-fluorophenyl)-4-fluorobenzamide3	Fc2cc[c:1](cc2)C(=O)Nc1cc(Cl)c(F)cc1	130.4	130	130.9	130.8	129.8	131.1
401	N-(3-chloro-4-fluorophenyl)-4-fluorobenzamide4	Fc2ccc(cc2)C(=O)N[c:1]1cc(Cl)c(F)cc1	134.3	133.8	136.6	135.6	134.5	135.5
402	N-(3-chloro-4-fluorophenyl)-4-fluorobenzamide5	Fc2ccc(cc2)C(=O)Nc1cc(Cl)c(F)c[c:1]1	120.1	119.9	120	121	124.2	120.5
403	N-(3-chloro-4-fluorophenyl)-4-fluorobenzamide6	Fc2ccc(cc2)C(=O)Nc1cc(Cl)c(F)[c:1]c1	116.7	116.8	116.4	116.7	113.6	116.5
404	N-(3-chloro-4-fluorophenyl)-4-fluorobenzamide7	Fc2ccc(cc2)C(=O)Nc1cc(Cl)[c:1](F)cc1	155	155.3	152.3	154.4	154.4	155.2
405	N-(3-chloro-4-fluorophenyl)-4-fluorobenzamide8	Fc2ccc(cc2)C(=O)Nc1c[c:1](Cl)c(F)cc1	121.3	121.3	121.1	120.5	120.9	119.8
406	N-(3-chloro-4-fluorophenyl)-4-fluorobenzamide9	Fc2ccc(cc2)C(=O)Nc1[c:1]c(Cl)c(F)cc1	122.7	122.3	121.9	121.6	123.6	121.4
407	2-iodo-N-(2-methoxyphenyl)benzamide0	CO[c:1]2c(cccc2)NC(=O)c1c(I)cccc1	148.3	149.1	150.4	149.6	149.6	N/A
408	2-iodo-N-(2-methoxyphenyl)benzamide1	COc2c(ccc[c:1]2)NC(=O)c1c(I)cccc1	110.2	110.6	113.1	110.7	112.8	N/A
409	2-iodo-N-(2-methoxyphenyl)benzamide2	COc2c(cc[c:1]c2)NC(=O)c1c(I)cccc1	124.4	124.4	122.3	124.9	128.2	N/A
410	2-iodo-N-(2-methoxyphenyl)benzamide3	COc2c(c[c:1]cc2)NC(=O)c1c(I)cccc1	121.3	121	121.1	120.6	121.2	N/A
411	2-iodo-N-(2-methoxyphenyl)benzamide4	COc2c([c:1]ccc2)NC(=O)c1c(I)cccc1	120.1	121.5	120.8	119.4	120.3	N/A
412	2-iodo-N-(2-methoxyphenyl)benzamide5	COc2[c:1](cccc2)NC(=O)c1c(I)cccc1	127.6	127.3	128.4	126.5	124.2	N/A
413	2-iodo-N-(2-methoxyphenyl)benzamide6	COc2c(cccc2)NC(=O)[c:1]1c(I)cccc1	140.3	139.9	140.4	140.2	142.4	N/A
414	2-iodo-N-(2-methoxyphenyl)benzamide7	COc2c(cccc2)NC(=O)c1c(I)ccc[c:1]1	128.5	128.2	128.4	126.5	127.7	N/A
415	2-iodo-N-(2-methoxyphenyl)benzamide8	COc2c(cccc2)NC(=O)c1c(I)cc[c:1]c1	128.4	128.4	129	129.3	130.7	N/A
416	2-iodo-N-(2-methoxyphenyl)benzamide9	COc2c(cccc2)NC(=O)c1c(I)c[c:1]cc1	131.5	131.8	130	131	131.2	N/A
417	2-iodo-N-(2-methoxyphenyl)benzamide10	COc2c(cccc2)NC(=O)c1c(I)[c:1]ccc1	140.3	140.7	140.1	140.1	141.5	N/A
418	2-iodo-N-(2-methoxyphenyl)benzamide11	COc2c(cccc2)NC(=O)c1[c:1](I)cccc1	92.7	92.1	94.2	94	92.8	N/A
419	4-chloro-N-(3-methoxy-4-methylphenyl)benzamide0	Clc(cc2)ccc2C(=O)N[c:1]1cc(OC)c(C)cc1	136.6	136.5	140.2	136.2	135.9	137.6
420	4-chloro-N-(3-methoxy-4-methylphenyl)benzamide1	Clc(cc2)ccc2C(=O)Nc1cc(OC)c(C)c[c:1]1	111.6	112.2	114.1	115.1	113.8	111.7
421	4-chloro-N-(3-methoxy-4-methylphenyl)benzamide2	Clc(cc2)ccc2C(=O)Nc1cc(OC)c(C)[c:1]c1	130.5	130.7	131.3	130.7	130.2	129.8
422	4-chloro-N-(3-methoxy-4-methylphenyl)benzamide3	Clc(cc2)ccc2C(=O)Nc1cc(OC)[c:1](C)cc1	123.2	122.4	122.8	125.4	122.2	122
423	4-chloro-N-(3-methoxy-4-methylphenyl)benzamide4	Clc(cc2)ccc2C(=O)Nc1c[c:1](OC)c(C)cc1	158	158	159.6	157.1	158.8	157.1
424	4-chloro-N-(3-methoxy-4-methylphenyl)benzamide5	Clc(cc2)ccc2C(=O)Nc1[c:1]c(OC)c(C)cc1	103	104.3	103.6	100.1	104.6	103.4
425	4-chloro-N-(3-methoxy-4-methylphenyl)benzamide6	Clc(cc2)cc[c:1]2C(=O)Nc1cc(OC)c(C)cc1	133.4	132.8	133.6	133.6	132.3	133.4
426	4-chloro-N-(3-methoxy-4-methylphenyl)benzamide7	Clc(c[c:1]2)ccc2C(=O)Nc1cc(OC)c(C)cc1	128.4	128	130.2	130.3	130.1	129
427	4-chloro-N-(3-methoxy-4-methylphenyl)benzamide8	Clc([c:1]c2)ccc2C(=O)Nc1cc(OC)c(C)cc1	129	129.1	129.1	128.9	128.9	128.7
428	4-chloro-N-(3-methoxy-4-methylphenyl)benzamide9	Cl[c:1](cc2)ccc2C(=O)Nc1cc(OC)c(C)cc1	138.1	138.4	136.9	136.6	137.7	137.6
429	3-iodobenzamide0	O=C(N)[c:1]1cccc(I)c1	135.2	135.3	135.3	134.4	135.8	N/A
430	3-iodobenzamide1	O=C(N)c1[c:1]ccc(I)c1	126.5	127.5	127	125.3	126.4	N/A
431	3-iodobenzamide2	O=C(N)c1c[c:1]cc(I)c1	130.3	130.1	131.2	130.4	130.4	N/A
432	3-iodobenzamide3	O=C(N)c1cc[c:1]c(I)c1	140.9	141.5	140.3	140	141	N/A
433	3-iodobenzamide4	O=C(N)c1ccc[c:1](I)c1	94.3	93.8	93.4	95.6	96.2	N/A
434	3-iodobenzamide5	O=C(N)c1cccc(I)[c:1]1	136.4	137.1	138	136.5	134.9	N/A
435	3-nitrobenzamide0	O=C(N)[c:1]1cccc([N+]([O-])=O)c1	134.9	134.6	134.7	134.7	135.1	135.7
436	3-nitrobenzamide1	O=C(N)c1[c:1]ccc([N+]([O-])=O)c1	133.5	133.2	133.1	132.9	133.6	134.3
437	3-nitrobenzamide2	O=C(N)c1c[c:1]cc([N+]([O-])=O)c1	130	129.7	130.7	129.3	129.7	130.2
438	3-nitrobenzamide3	O=C(N)c1cc[c:1]c([N+]([O-])=O)c1	126.6	126.5	125.8	126.2	127.3	126.5
439	3-nitrobenzamide4	O=C(N)c1ccc[c:1]([N+]([O-])=O)c1	148.2	148.2	147.6	146.6	148	148.1
440	3-nitrobenzamide5	O=C(N)c1cccc([N+]([O-])=O)[c:1]1	122.3	123.2	123.7	124.1	123.3	122.7
441	2-hydroxy-N-(2-methoxyphenyl)benzamide0	O=C(N[c:1]1ccccc1OC)c2ccccc2O	126.9	126.5	128.8	127.4	124.2	127.7
442	2-hydroxy-N-(2-methoxyphenyl)benzamide1	O=C(Nc1[c:1]cccc1OC)c2ccccc2O	121.4	122.2	121	120.9	120.3	121.7
443	2-hydroxy-N-(2-methoxyphenyl)benzamide2	O=C(Nc1c[c:1]ccc1OC)c2ccccc2O	120.6	121.2	121.1	119.6	121.2	119.6
444	2-hydroxy-N-(2-methoxyphenyl)benzamide3	O=C(Nc1cc[c:1]cc1OC)c2ccccc2O	124.9	124.6	122.3	124.9	128.2	124.7
445	2-hydroxy-N-(2-methoxyphenyl)benzamide4	O=C(Nc1ccc[c:1]c1OC)c2ccccc2O	110.4	110.8	113.1	110.7	112.8	110.9
446	2-hydroxy-N-(2-methoxyphenyl)benzamide5	O=C(Nc1cccc[c:1]1OC)c2ccccc2O	148.7	149.7	150.5	149.6	149.6	149.1
447	2-hydroxy-N-(2-methoxyphenyl)benzamide6	O=C(Nc1ccccc1OC)[c:1]2ccccc2O	115.3	116.2	117.7	117.6	119.8	116.9
448	2-hydroxy-N-(2-methoxyphenyl)benzamide7	O=C(Nc1ccccc1OC)c2[c:1]cccc2O	125.8	127.4	131.4	129.5	128.9	127.8
449	2-hydroxy-N-(2-methoxyphenyl)benzamide8	O=C(Nc1ccccc1OC)c2c[c:1]ccc2O	119.1	119.8	119.6	120.1	121.4	118.6
450	2-hydroxy-N-(2-methoxyphenyl)benzamide9	O=C(Nc1ccccc1OC)c2cc[c:1]cc2O	134.8	134.6	134.1	134.3	133.5	133.9
451	2-hydroxy-N-(2-methoxyphenyl)benzamide10	O=C(Nc1ccccc1OC)c2ccc[c:1]c2O	119.1	118.3	117.6	115.5	117.8	116.9
452	2-hydroxy-N-(2-methoxyphenyl)benzamide11	O=C(Nc1ccccc1OC)c2cccc[c:1]2O	162.2	161	159.3	160	159.4	159.6
453	2-fluorobenzamide0	O=C(N)[c:1]1ccccc1F	120.2	121.3	120.3	120.2	120.2	120.7
454	2-fluorobenzamide1	O=C(N)c1[c:1]cccc1F	132.1	129.9	132.2	129.5	132.1	131.6
455	2-fluorobenzamide2	O=C(N)c1c[c:1]ccc1F	124.7	123.9	124.8	124.2	131.3	124.4
456	2-fluorobenzamide3	O=C(N)c1cc[c:1]cc1F	133.8	133.4	132.5	133.3	133.7	133.2
457	2-fluorobenzamide4	O=C(N)c1ccc[c:1]c1F	116	117.1	116.2	117.2	115.6	116.2
458	2-fluorobenzamide5	O=C(N)c1cccc[c:1]1F	160.9	161.1	161	159.9	159.3	160.8
459	3-methylsulfinyl-N-[(4-methoxyphenyl)methyl]benzamide0	O=C(NC[c:1]1ccc(OC)cc1)c2cccc(S(C)=O)c2	129.9	129.8	133	132.1	130.2	130.6
460	3-methylsulfinyl-N-[(4-methoxyphenyl)methyl]benzamide1	O=C(NCc1[c:1]cc(OC)cc1)c2cccc(S(C)=O)c2	129.5	129.2	129.2	130.5	130.5	128.4
461	3-methylsulfinyl-N-[(4-methoxyphenyl)methyl]benzamide2	O=C(NCc1c[c:1]c(OC)cc1)c2cccc(S(C)=O)c2	114.2	114.5	113.9	114	114.1	113.8
462	3-methylsulfinyl-N-[(4-methoxyphenyl)methyl]benzamide3	O=C(NCc1cc[c:1](OC)cc1)c2cccc(S(C)=O)c2	159.3	159.1	158.9	158.4	158.6	158.8
463	3-methylsulfinyl-N-[(4-methoxyphenyl)methyl]benzamide4	O=C(NCc1ccc(OC)cc1)[c:1]2cccc(S(C)=O)c2	135.8	136.1	134	136.1	135.3	135.8
464	3-methylsulfinyl-N-[(4-methoxyphenyl)methyl]benzamide5	O=C(NCc1ccc(OC)cc1)c2[c:1]ccc(S(C)=O)c2	130.1	129.4	128.2	0	129.9	129.6
465	3-methylsulfinyl-N-[(4-methoxyphenyl)methyl]benzamide6	O=C(NCc1ccc(OC)cc1)c2c[c:1]cc(S(C)=O)c2	129.7	129.4	129.9	128.7	129.9	130.1
466	3-methylsulfinyl-N-[(4-methoxyphenyl)methyl]benzamide7	O=C(NCc1ccc(OC)cc1)c2cc[c:1]c(S(C)=O)c2	126.3	126.7	126.3	126.7	127.5	125.9
467	3-methylsulfinyl-N-[(4-methoxyphenyl)methyl]benzamide8	O=C(NCc1ccc(OC)cc1)c2ccc[c:1](S(C)=O)c2	146.3	146.3	143.7	146.5	145.8	146.9
468	3-methylsulfinyl-N-[(4-methoxyphenyl)methyl]benzamide9	O=C(NCc1ccc(OC)cc1)c2cccc(S(C)=O)[c:1]2	121.7	122.7	125.2	122.4	118.3	122.2
469	3,5-dimethylbenzoyl chloride0	C[c:1]1cc(C(=O)Cl)cc(c1)C	138.6	138.9	137.7	140.6	138.6	139.3
470	3,5-dimethylbenzoyl chloride1	Cc1cc(C(=O)Cl)cc([c:1]1)C	136.9	136.2	134.3	136.8	137.5	136.2
471	3,5-dimethylbenzoyl chloride2	Cc1cc(C(=O)Cl)[c:1]c(c1)C	129	129	129.9	129.6	128.6	128.7
472	3,5-dimethylbenzoyl chloride3	Cc1c[c:1](C(=O)Cl)cc(c1)C	132.9	132.9	134.4	131.6	133	133.4
473	3-iodo-4,6-dimethoxy-2-methylbenzaldehyde0	COc(c(I)c1C)cc(OC)[c:1]1C=O	118.5	118.5	119.8	122.8	114.1	N/A
474	3-iodo-4,6-dimethoxy-2-methylbenzaldehyde1	COc(c(I)c1C)c[c:1](OC)c1C=O	162.4	162.7	161.5	161.9	160.9	N/A
475	3-iodo-4,6-dimethoxy-2-methylbenzaldehyde2	COc(c(I)c1C)[c:1]c(OC)c1C=O	92.7	94.6	93.8	93.9	99.5	N/A
476	3-iodo-4,6-dimethoxy-2-methylbenzaldehyde3	CO[c:1](c(I)c1C)cc(OC)c1C=O	165.4	164	164.1	165.7	168.4	N/A
477	3-iodo-4,6-dimethoxy-2-methylbenzaldehyde4	COc([c:1](I)c1C)cc(OC)c1C=O	87.5	85.4	89.1	88.7	84.7	N/A
478	3-iodo-4,6-dimethoxy-2-methylbenzaldehyde5	COc(c(I)[c:1]1C)cc(OC)c1C=O	146.3	145.2	138.7	144.8	149.8	N/A
479	3-bromo-4,6-dimethoxy-2-methylbenzaldehyde0	COc(c(Br)c1C)cc(OC)[c:1]1C=O	118.3	118.4	120.7	123.8	114.7	N/A
480	3-bromo-4,6-dimethoxy-2-methylbenzaldehyde1	COc(c(Br)c1C)c[c:1](OC)c1C=O	164.2	162.3	161	165.6	161	N/A
481	3-bromo-4,6-dimethoxy-2-methylbenzaldehyde2	COc(c(Br)c1C)[c:1]c(OC)c1C=O	93.4	94.9	97.2	96.8	100.1	N/A
482	3-bromo-4,6-dimethoxy-2-methylbenzaldehyde3	CO[c:1](c(Br)c1C)cc(OC)c1C=O	160.6	161.5	161.4	160.9	164.7	N/A
483	3-bromo-4,6-dimethoxy-2-methylbenzaldehyde4	COc([c:1](Br)c1C)cc(OC)c1C=O	108.5	108.6	112.2	110.3	106.5	N/A
484	3-bromo-4,6-dimethoxy-2-methylbenzaldehyde5	COc(c(Br)[c:1]1C)cc(OC)c1C=O	143	141.1	141.1	140	135.8	N/A
485	3,5-dibromo-2,4,6-trimethylbenzaldehyde0	O=C[c:1]1c(C)c(Br)c(C)c(Br)c1C	135	132.8	136.4	0	134	N/A
486	3,5-dibromo-2,4,6-trimethylbenzaldehyde1	O=Cc1c(C)c(Br)c(C)c(Br)[c:1]1C	137.6	138.1	137.6	134.5	132.6	N/A
487	3,5-dibromo-2,4,6-trimethylbenzaldehyde2	O=Cc1c(C)c(Br)c(C)[c:1](Br)c1C	127.7	126.9	124.9	128.5	127	N/A
488	3,5-dibromo-2,4,6-trimethylbenzaldehyde3	O=Cc1c(C)c(Br)[c:1](C)c(Br)c1C	142.5	142.8	140.1	143.5	140.9	N/A
489	4-iodo-3-methoxybenzaldehyde0	O=Cc(c1)ccc(I)[c:1]1OC	159	159.3	158.3	159.2	159.9	N/A
490	4-iodo-3-methoxybenzaldehyde1	O=Cc([c:1]1)ccc(I)c1OC	108.7	110.5	112.2	112.4	115.6	N/A
491	4-iodo-3-methoxybenzaldehyde2	O=C[c:1](c1)ccc(I)c1OC	137.9	137.3	135.1	137.2	136.8	N/A
492	4-iodo-3-methoxybenzaldehyde3	O=Cc(c1)[c:1]cc(I)c1OC	125.1	124.3	123.8	125.4	123.8	N/A
493	4-iodo-3-methoxybenzaldehyde4	O=Cc(c1)c[c:1]c(I)c1OC	140.4	140.5	139.3	139.2	123	N/A
494	4-iodo-3-methoxybenzaldehyde5	O=Cc(c1)cc[c:1](I)c1OC	95.3	94.3	90	93.2	91.7	N/A
495	2-amino-4,5-dimethoxybenzaldehyde0	O=Cc(c(N)c1)cc(OC)[c:1]1OC	156.1	155.6	154	158.1	156.4	156.9
496	2-amino-4,5-dimethoxybenzaldehyde1	O=Cc(c(N)[c:1]1)cc(OC)c1OC	98.4	98.6	101.6	100.3	100.9	98.3
497	2-amino-4,5-dimethoxybenzaldehyde2	O=Cc([c:1](N)c1)cc(OC)c1OC	147.2	148.6	145.2	147.6	144.1	142.9
498	2-amino-4,5-dimethoxybenzaldehyde3	O=C[c:1](c(N)c1)cc(OC)c1OC	111.3	111.4	118.4	112	123.9	112.7
499	2-amino-4,5-dimethoxybenzaldehyde4	O=Cc(c(N)c1)[c:1]c(OC)c1OC	115.8	114.5	114.9	115.2	115.8	113.3
500	2-amino-4,5-dimethoxybenzaldehyde5	O=Cc(c(N)c1)c[c:1](OC)c1OC	141	141.4	143.4	140.4	140.3	143.1
501	4-fluoro-2-methoxy-6-methylbenzaldehyde0	O=C[c:1]1c(OC)cc(F)cc1C	120	120.1	122.4	121.8	115.8	118.1
502	4-fluoro-2-methoxy-6-methylbenzaldehyde1	O=Cc1c(OC)cc(F)c[c:1]1C	145.3	143	142.8	141.3	142.2	142.9
503	4-fluoro-2-methoxy-6-methylbenzaldehyde2	O=Cc1c(OC)cc(F)[c:1]c1C	111	111.3	113.4	110.8	108.8	110.7
504	4-fluoro-2-methoxy-6-methylbenzaldehyde3	O=Cc1c(OC)c[c:1](F)cc1C	166.1	166.9	166.8	167	169.6	167.6
505	4-fluoro-2-methoxy-6-methylbenzaldehyde4	O=Cc1c(OC)[c:1]c(F)cc1C	97.2	97	99.9	95.8	99.9	97.7
506	4-fluoro-2-methoxy-6-methylbenzaldehyde5	O=Cc1[c:1](OC)cc(F)cc1C	165.1	162.5	162.3	162.3	162.6	164.5
507	2-bromo-6-methoxybenzaldehyde0	CO[c:1]1c(C=O)c(Br)ccc1	162	161.5	161.3	160.1	163.3	N/A
508	2-bromo-6-methoxybenzaldehyde1	COc1c(C=O)c(Br)cc[c:1]1	111	111.1	111.6	111.5	113.8	N/A
509	2-bromo-6-methoxybenzaldehyde2	COc1c(C=O)c(Br)c[c:1]c1	134.8	136.3	133.7	133.4	136.7	N/A
510	2-bromo-6-methoxybenzaldehyde3	COc1c(C=O)c(Br)[c:1]cc1	126.5	125.6	127	125.9	125.5	N/A
511	2-bromo-6-methoxybenzaldehyde4	COc1c(C=O)[c:1](Br)ccc1	123.5	123.6	125.9	123.2	122.2	N/A
512	2-bromo-6-methoxybenzaldehyde5	COc1[c:1](C=O)c(Br)ccc1	124.9	124.1	125.8	125.3	119.3	N/A
513	3,6-dimethoxy-2-methylbenzaldehyde0	CO[c:1]1c(C)c(C=O)c(OC)cc1	152	153.1	153.8	153.3	153.7	152.2
514	3,6-dimethoxy-2-methylbenzaldehyde1	COc1c(C)c(C=O)c(OC)c[c:1]1	116.9	116.3	114.7	116.3	117.8	118
515	3,6-dimethoxy-2-methylbenzaldehyde2	COc1c(C)c(C=O)c(OC)[c:1]c1	108.9	109.9	110.9	113.3	112.8	108.3
516	3,6-dimethoxy-2-methylbenzaldehyde3	COc1c(C)c(C=O)[c:1](OC)cc1	157	156.2	155.3	155	153.3	156.7
517	3,6-dimethoxy-2-methylbenzaldehyde4	COc1c(C)[c:1](C=O)c(OC)cc1	124.5	123.8	125	125.5	121.2	124.3
518	3,6-dimethoxy-2-methylbenzaldehyde5	COc1[c:1](C)c(C=O)c(OC)cc1	130.4	127.4	129.5	130	126.2	129.6
519	3-fluoro-6-methoxy-2-methylbenzaldehyde0	COc([c:1]1C=O)ccc(F)c1C	124.1	124	125.3	124.8	121.8	125.8
520	3-fluoro-6-methoxy-2-methylbenzaldehyde1	CO[c:1](c1C=O)ccc(F)c1C	159.1	157.6	158	156	156.6	159.2
521	3-fluoro-6-methoxy-2-methylbenzaldehyde2	COc(c1C=O)[c:1]cc(F)c1C	109.5	110.4	112.9	113.3	115.1	108.8
522	3-fluoro-6-methoxy-2-methylbenzaldehyde3	COc(c1C=O)c[c:1]c(F)c1C	120.6	120.4	120.6	121.3	122.2	121.9
523	3-fluoro-6-methoxy-2-methylbenzaldehyde4	COc(c1C=O)cc[c:1](F)c1C	155.4	156.1	156.6	155.3	154.3	155
524	3-fluoro-6-methoxy-2-methylbenzaldehyde5	COc(c1C=O)ccc(F)[c:1]1C	127.9	126.3	129.3	129	126.9	128.3
525	3-fluoro-2-hydroxy-5-methoxybenzaldehyde0	COc(cc1C=O)cc(F)[c:1]1O	144.2	144.3	146	144.6	146	140.9
526	3-fluoro-2-hydroxy-5-methoxybenzaldehyde1	COc(c[c:1]1C=O)cc(F)c1O	121.4	121.2	124.1	120.1	131.8	123.3
527	3-fluoro-2-hydroxy-5-methoxybenzaldehyde2	COc([c:1]c1C=O)cc(F)c1O	111.6	111.4	112	111.3	111	109.2
528	3-fluoro-2-hydroxy-5-methoxybenzaldehyde3	CO[c:1](cc1C=O)cc(F)c1O	152.4	153.1	152.9	152.5	155.3	152.7
529	3-fluoro-2-hydroxy-5-methoxybenzaldehyde4	COc(cc1C=O)[c:1]c(F)c1O	110.6	109.1	108.2	108.4	109.6	111.5
530	3-fluoro-2-hydroxy-5-methoxybenzaldehyde5	COc(cc1C=O)c[c:1](F)c1O	151.2	152.3	153.4	151.6	155.2	152.1
531	5-bromo-2-chloro-4-fluorobenzaldehyde0	O=C[c:1]1c(Cl)cc(F)c(Br)c1	130.1	130	131	132.7	135.5	N/A
532	5-bromo-2-chloro-4-fluorobenzaldehyde1	O=Cc1c(Cl)cc(F)c(Br)[c:1]1	134.5	135.3	134.9	133.8	136.4	N/A
533	5-bromo-2-chloro-4-fluorobenzaldehyde2	O=Cc1c(Cl)cc(F)[c:1](Br)c1	109.2	108.6	108.3	109.2	108.7	N/A
534	5-bromo-2-chloro-4-fluorobenzaldehyde3	O=Cc1c(Cl)c[c:1](F)c(Br)c1	162.2	162.9	163.1	161.4	172.6	N/A
535	5-bromo-2-chloro-4-fluorobenzaldehyde4	O=Cc1c(Cl)[c:1]c(F)c(Br)c1	118.8	119.2	119	119.2	120.5	N/A
536	5-bromo-2-chloro-4-fluorobenzaldehyde5	O=Cc1[c:1](Cl)cc(F)c(Br)c1	137.9	137.1	136.7	134.8	135.2	N/A
537	2-chloro-4-methoxy-5-methylbenzaldehyde0	COc(c(c1)C)cc(Cl)[c:1]1C=O	126.6	126.9	129.1	128.8	129.9	125.6
538	2-chloro-4-methoxy-5-methylbenzaldehyde1	COc(c([c:1]1)C)cc(Cl)c1C=O	130.8	132.5	132.3	132	132.5	133.4
539	2-chloro-4-methoxy-5-methylbenzaldehyde2	COc([c:1](c1)C)cc(Cl)c1C=O	125.4	126.2	126.5	128.3	123.1	125.3
540	2-chloro-4-methoxy-5-methylbenzaldehyde3	CO[c:1](c(c1)C)cc(Cl)c1C=O	162.9	161.6	161.5	162.3	165.8	162.6
541	2-chloro-4-methoxy-5-methylbenzaldehyde4	COc(c(c1)C)[c:1]c(Cl)c1C=O	111.4	112.3	113.6	113	115.5	111.3
542	2-chloro-4-methoxy-5-methylbenzaldehyde5	COc(c(c1)C)c[c:1](Cl)c1C=O	137.6	135.9	134.8	134	132.6	136.4
543	6-chloro-2,3-dimethylbenzaldehyde0	O=C[c:1]1c(Cl)ccc(C)c1C	131.3	132.5	135	132.3	137.7	132.8
544	6-chloro-2,3-dimethylbenzaldehyde1	O=Cc1[c:1](Cl)ccc(C)c1C	135.9	132.9	134.3	131	131.5	134.7
545	6-chloro-2,3-dimethylbenzaldehyde2	O=Cc1c(Cl)[c:1]cc(C)c1C	127.5	127.4	128.3	127.5	125.1	129.2
546	6-chloro-2,3-dimethylbenzaldehyde3	O=Cc1c(Cl)c[c:1]c(C)c1C	135	135	133.9	135.3	138.6	135.2
547	6-chloro-2,3-dimethylbenzaldehyde4	O=Cc1c(Cl)cc[c:1](C)c1C	137.3	137	135.7	134.8	135.4	138.2
548	6-chloro-2,3-dimethylbenzaldehyde5	O=Cc1c(Cl)ccc(C)[c:1]1C	140.3	138.9	139	140	140.5	138.5
549	2,6-dimethyl-4-(methylthio)benzaldehyde0	C[c:1]1cc(SC)cc(C)c1C=O	141.9	140.7	141.4	137.3	139.7	142
550	2,6-dimethyl-4-(methylthio)benzaldehyde1	Cc1[c:1]c(SC)cc(C)c1C=O	125.7	126.7	127.5	129	121.6	127.6
551	2,6-dimethyl-4-(methylthio)benzaldehyde2	Cc1c[c:1](SC)cc(C)c1C=O	145.6	143.7	136.2	139.3	142	143.5
552	2,6-dimethyl-4-(methylthio)benzaldehyde3	Cc1cc(SC)cc(C)[c:1]1C=O	128.8	130	132.2	136.8	129	129.4
553	1-(4-fluoro-3-methylphenyl)ethanone0	Fc(cc1)c(C)c[c:1]1C(=O)C	133.4	133	133.4	134	134.7	133.8
554	1-(4-fluoro-3-methylphenyl)ethanone1	Fc(c[c:1]1)c(C)cc1C(=O)C	128.5	127.8	129.1	128.8	127.4	128
555	1-(4-fluoro-3-methylphenyl)ethanone2	Fc([c:1]c1)c(C)cc1C(=O)C	115.3	114.9	115.7	115	115.3	115.8
556	1-(4-fluoro-3-methylphenyl)ethanone3	F[c:1](cc1)c(C)cc1C(=O)C	164.5	164.4	164	165	165.9	164
557	1-(4-fluoro-3-methylphenyl)ethanone4	Fc(cc1)[c:1](C)cc1C(=O)C	125.5	125.7	126.1	124	123.8	126.3
558	1-(4-fluoro-3-methylphenyl)ethanone5	Fc(cc1)c(C)[c:1]c1C(=O)C	132.2	131.7	131.7	130.5	130.6	131.7
559	N-(4-acetyl-2-methylphenyl)acetamide0	CC(=O)c(cc1)cc(C)[c:1]1NC(=O)C	140.4	141.5	141.2	140.3	140.6	141.5
560	N-(4-acetyl-2-methylphenyl)acetamide1	CC(=O)c(c[c:1]1)cc(C)c1NC(=O)C	121.1	120.6	121.1	121.8	108.8	120
561	N-(4-acetyl-2-methylphenyl)acetamide2	CC(=O)c([c:1]c1)cc(C)c1NC(=O)C	128	127.5	130.7	128.5	126	128
562	N-(4-acetyl-2-methylphenyl)acetamide3	CC(=O)[c:1](cc1)cc(C)c1NC(=O)C	133.2	133.1	132.2	133.8	134.7	132.9
563	N-(4-acetyl-2-methylphenyl)acetamide4	CC(=O)c(cc1)[c:1]c(C)c1NC(=O)C	130.6	130.6	129.6	130.8	129.2	130.1
564	N-(4-acetyl-2-methylphenyl)acetamide5	CC(=O)c(cc1)c[c:1](C)c1NC(=O)C	127	127	129.2	128.5	134.2	128.1
565	2,6-difluoro-4-methoxyacetophenone0	CO[c:1]1cc(F)c(c(F)c1)C(=O)C	163.4	164.5	163.8	164.8	168.2	163.9
566	2,6-difluoro-4-methoxyacetophenone1	COc1cc(F)c(c(F)[c:1]1)C(=O)C	98.8	98.8	100.5	100.3	97.9	97.2
567	2,6-difluoro-4-methoxyacetophenone2	COc1cc(F)c([c:1](F)c1)C(=O)C	162.2	162.1	161.4	161.5	161.8	161.3
568	2,6-difluoro-4-methoxyacetophenone3	COc1cc(F)[c:1](c(F)c1)C(=O)C	111	111.5	111.2	102.5	110.6	110.9
569	1-(2-amino-5-bromophenyl)ethan-1-one0	Brc(c1)ccc(N)[c:1]1C(=O)C	119.4	119.9	120.7	119	120.3	N/A
570	1-(2-amino-5-bromophenyl)ethan-1-one1	Brc([c:1]1)ccc(N)c1C(=O)C	134.1	133.2	133.1	132.3	133.1	N/A
571	1-(2-amino-5-bromophenyl)ethan-1-one2	Br[c:1](c1)ccc(N)c1C(=O)C	106.6	108	113.4	112.1	113	N/A
572	1-(2-amino-5-bromophenyl)ethan-1-one3	Brc(c1)[c:1]cc(N)c1C(=O)C	137	137.3	136.1	137	136.8	N/A
573	1-(2-amino-5-bromophenyl)ethan-1-one4	Brc(c1)c[c:1]c(N)c1C(=O)C	119	118.3	117.5	119	118.4	N/A
574	1-(2-amino-5-bromophenyl)ethan-1-one5	Brc(c1)cc[c:1](N)c1C(=O)C	149.1	149.6	148.7	149.2	148.7	N/A
575	1-(4-cyclopropylphenyl)ethan-1-one0	CC(c1cc[c:1](C2CC2)cc1)=O	150.1	149.8	147.9	149.8	150.2	149.2
576	1-(4-cyclopropylphenyl)ethan-1-one1	CC(c1c[c:1]c(C2CC2)cc1)=O	125.3	125.6	126.8	125.3	124.9	125.8
577	1-(4-cyclopropylphenyl)ethan-1-one2	CC(c1[c:1]cc(C2CC2)cc1)=O	128.3	128.5	129.4	128.3	128.2	128.6
578	1-(4-cyclopropylphenyl)ethan-1-one3	CC([c:1]1ccc(C2CC2)cc1)=O	134.5	134.5	135.7	135.5	133.1	134.6
579	2-acetyl-5-methoxyphenyl diphenylphosphinate0	CO[c:1]1cc(OP(c2ccccc2)(c3ccccc3)=O)c(C(C)=O)cc1	163.4	163.7	163.2	166.5	166.4	164.6
580	2-acetyl-5-methoxyphenyl diphenylphosphinate1	COc1[c:1]c(OP(c2ccccc2)(c3ccccc3)=O)c(C(C)=O)cc1	106.8	108.2	103.3	106.2	101.9	105
581	2-acetyl-5-methoxyphenyl diphenylphosphinate2	COc1c[c:1](OP(c2ccccc2)(c3ccccc3)=O)c(C(C)=O)cc1	151.6	148	150.5	155.9	158.4	153.2
582	2-acetyl-5-methoxyphenyl diphenylphosphinate3	COc1cc(OP(c2ccccc2)(c3ccccc3)=O)[c:1](C(C)=O)cc1	123	124.7	121.6	122	114.1	122.6
583	2-acetyl-5-methoxyphenyl diphenylphosphinate4	COc1cc(OP(c2ccccc2)(c3ccccc3)=O)c(C(C)=O)[c:1]c1	132.2	132.7	130.8	0	131.2	131.4
584	2-acetyl-5-methoxyphenyl diphenylphosphinate5	COc1cc(OP(c2ccccc2)(c3ccccc3)=O)c(C(C)=O)c[c:1]1	110.6	110.9	108.4	110	106.8	111.1
585	2-acetyl-5-methoxyphenyl diphenylphosphinate6	COc1cc(OP([c:1]2ccccc2)(c3ccccc3)=O)c(C(C)=O)cc1	130.4	131.8	129.2	131	129.2	130.1
586	2-acetyl-5-methoxyphenyl diphenylphosphinate7	COc1cc(OP(c2[c:1]cccc2)(c3ccccc3)=O)c(C(C)=O)cc1	131.9	132.5	131.7	131.4	130.8	131.6
587	2-acetyl-5-methoxyphenyl diphenylphosphinate8	COc1cc(OP(c2c[c:1]ccc2)(c3ccccc3)=O)c(C(C)=O)cc1	128.7	128.3	128.8	128.3	128.8	128.3
588	2-acetyl-5-methoxyphenyl diphenylphosphinate9	COc1cc(OP(c2cc[c:1]cc2)(c3ccccc3)=O)c(C(C)=O)cc1	132.7	133.1	132.3	132.1	134.2	132.1
589	4-(hydroxymethyl)-2-nitrophenol0	OCc(cc1)cc([N+](=O)[O-])[c:1]1O	154.6	154.2	154.1	154.8	155.1	153.4
590	4-(hydroxymethyl)-2-nitrophenol1	OCc(c[c:1]1)cc([N+](=O)[O-])c1O	120.4	119.7	116	120.1	120.5	119.8
591	4-(hydroxymethyl)-2-nitrophenol2	OCc([c:1]c1)cc([N+](=O)[O-])c1O	136.5	134.5	133.2	133.7	135.8	136.5
592	4-(hydroxymethyl)-2-nitrophenol3	OC[c:1](cc1)cc([N+](=O)[O-])c1O	133.4	133.1	134.1	139	134.7	133.5
593	4-(hydroxymethyl)-2-nitrophenol4	OCc(cc1)[c:1]c([N+](=O)[O-])c1O	123.2	123.3	125.2	124.9	124.9	122.6
594	4-(hydroxymethyl)-2-nitrophenol5	OCc(cc1)c[c:1]([N+](=O)[O-])c1O	133.5	133.3	135.4	134.4	137.2	134.4
595	2-chloro-6-(hydroxymethyl)-4-methoxyphenol0	COc(cc1CO)cc(Cl)[c:1]1O	144.1	144.3	144.9	145.5	140.7	144.6
596	2-chloro-6-(hydroxymethyl)-4-methoxyphenol1	COc(c[c:1]1CO)cc(Cl)c1O	128	127.7	130.5	128.6	131.2	131.1
597	2-chloro-6-(hydroxymethyl)-4-methoxyphenol2	COc([c:1]c1CO)cc(Cl)c1O	113.1	112.8	112.5	110	112.8	111.5
598	2-chloro-6-(hydroxymethyl)-4-methoxyphenol3	CO[c:1](cc1CO)cc(Cl)c1O	153	153.3	152.6	154.2	154.8	152.5
599	2-chloro-6-(hydroxymethyl)-4-methoxyphenol4	COc(cc1CO)[c:1]c(Cl)c1O	113.6	114.5	115.1	113.3	112.6	112.7
600	2-chloro-6-(hydroxymethyl)-4-methoxyphenol5	COc(cc1CO)c[c:1](Cl)c1O	120.4	120.4	121.7	120	125.4	122.5
601	2-amino-4-fluorobenzyl alcohol0	OCc([c:1]1N)ccc(F)c1	147.9	145.7	146.2	146.8	146.1	147.4
602	2-amino-4-fluorobenzyl alcohol1	OCc(c1N)ccc(F)[c:1]1	102.6	102.8	102.7	103.1	105	101.5
603	2-amino-4-fluorobenzyl alcohol2	OCc(c1N)cc[c:1](F)c1	163.7	163	163	160.8	162.6	163.1
604	2-amino-4-fluorobenzyl alcohol3	OCc(c1N)c[c:1]c(F)c1	104.3	105.4	106	107.4	105.7	103.9
605	2-amino-4-fluorobenzyl alcohol4	OCc(c1N)[c:1]cc(F)c1	130.5	129.7	130.5	129.1	129.5	129.5
606	2-amino-4-fluorobenzyl alcohol5	OC[c:1](c1N)ccc(F)c1	120.5	120.4	122.1	121.7	136.1	118.6
607	4-methyl-2-nitrobenzyl alcohol0	OCc([c:1]1[N+](=O)[O-])ccc(c1)C	147.5	147.2	148.4	147.6	147.3	147.3
608	4-methyl-2-nitrobenzyl alcohol1	OCc(c1[N+](=O)[O-])ccc([c:1]1)C	125.2	124.8	124.7	127.3	125.6	125.1
609	4-methyl-2-nitrobenzyl alcohol2	OCc(c1[N+](=O)[O-])cc[c:1](c1)C	139	138.8	137.3	138.4	138.2	138.6
610	4-methyl-2-nitrobenzyl alcohol3	OCc(c1[N+](=O)[O-])c[c:1]c(c1)C	133.8	133.9	134.1	134.5	135.3	134.2
611	4-methyl-2-nitrobenzyl alcohol4	OCc(c1[N+](=O)[O-])[c:1]cc(c1)C	130	129.4	129	129.2	127.9	128.9
612	4-methyl-2-nitrobenzyl alcohol5	OC[c:1](c1[N+](=O)[O-])ccc(c1)C	134.8	133.7	134.3	137.3	135.5	133.8
613	2-amino-5-(trifluoromethyl)benzyl alcohol0	OCc([c:1]1N)cc(cc1)C(F)(F)F	149	148.2	145.8	149	147.8	150
614	2-amino-5-(trifluoromethyl)benzyl alcohol1	OCc(c1N)cc(c[c:1]1)C(F)(F)F	115.2	115.5	115.7	115.3	116.8	113.8
615	2-amino-5-(trifluoromethyl)benzyl alcohol2	OCc(c1N)cc([c:1]c1)C(F)(F)F	126.2	126	126.1	125.2	124.8	125
616	2-amino-5-(trifluoromethyl)benzyl alcohol3	OCc(c1N)c[c:1](cc1)C(F)(F)F	119.5	120.4	123.2	122.5	121.2	118.4
617	2-amino-5-(trifluoromethyl)benzyl alcohol4	OCc(c1N)[c:1]c(cc1)C(F)(F)F	126.5	126.1	125.6	127.6	125.9	124.1
618	2-amino-5-(trifluoromethyl)benzyl alcohol5	OC[c:1](c1N)cc(cc1)C(F)(F)F	123.9	124.8	125.8	123	140.8	123.3
619	(2-bromo-5-methoxyphenyl)methanol0	CO[c:1]1cc(CO)c(Br)cc1	159.2	159	160	158.3	159.8	N/A
620	(2-bromo-5-methoxyphenyl)methanol1	COc1cc(CO)c(Br)c[c:1]1	114.7	114.4	113.1	115.8	117.2	N/A
621	(2-bromo-5-methoxyphenyl)methanol2	COc1cc(CO)c(Br)[c:1]c1	133.1	133.1	133.3	133.7	129.2	N/A
622	(2-bromo-5-methoxyphenyl)methanol3	COc1cc(CO)[c:1](Br)cc1	112.5	113.1	116.2	111.3	119	N/A
623	(2-bromo-5-methoxyphenyl)methanol4	COc1c[c:1](CO)c(Br)cc1	140.7	141.4	140.7	141.3	139.8	N/A
624	(2-bromo-5-methoxyphenyl)methanol5	COc1[c:1]c(CO)c(Br)cc1	114.2	114.2	114.2	113.4	113.4	N/A
625	N-(5-chloro-2-(hydroxymethyl)phenyl)-4-methylbenzenesulfonamide0	Cc(cc2)cc[c:1]2S(=O)(=O)Nc1c(CO)ccc(Cl)c1	137.7	137.1	136.7	133.7	136.7	136.3
626	N-(5-chloro-2-(hydroxymethyl)phenyl)-4-methylbenzenesulfonamide1	Cc(c[c:1]2)ccc2S(=O)(=O)Nc1c(CO)ccc(Cl)c1	127.1	127	127.3	127.1	128.3	126.9
627	N-(5-chloro-2-(hydroxymethyl)phenyl)-4-methylbenzenesulfonamide2	Cc([c:1]c2)ccc2S(=O)(=O)Nc1c(CO)ccc(Cl)c1	130.1	129.8	129.5	130	129.3	129.2
628	N-(5-chloro-2-(hydroxymethyl)phenyl)-4-methylbenzenesulfonamide3	C[c:1](cc2)ccc2S(=O)(=O)Nc1c(CO)ccc(Cl)c1	144.3	144.2	142.5	144	137.6	144
629	N-(5-chloro-2-(hydroxymethyl)phenyl)-4-methylbenzenesulfonamide4	Cc(cc2)ccc2S(=O)(=O)N[c:1]1c(CO)ccc(Cl)c1	136.6	134.6	138.9	136.8	135.6	134.6
630	N-(5-chloro-2-(hydroxymethyl)phenyl)-4-methylbenzenesulfonamide5	Cc(cc2)ccc2S(=O)(=O)Nc1c(CO)ccc(Cl)[c:1]1	122.8	122.5	119.5	120.8	116.9	121.2
631	N-(5-chloro-2-(hydroxymethyl)phenyl)-4-methylbenzenesulfonamide6	Cc(cc2)ccc2S(=O)(=O)Nc1c(CO)cc[c:1](Cl)c1	134.8	134	134.1	0	134	133.8
632	N-(5-chloro-2-(hydroxymethyl)phenyl)-4-methylbenzenesulfonamide7	Cc(cc2)ccc2S(=O)(=O)Nc1c(CO)c[c:1]c(Cl)c1	125.1	125.5	120.1	0	119	125.1
633	N-(5-chloro-2-(hydroxymethyl)phenyl)-4-methylbenzenesulfonamide8	Cc(cc2)ccc2S(=O)(=O)Nc1c(CO)[c:1]cc(Cl)c1	129.5	129.2	131	129.1	129.3	129.8
634	N-(5-chloro-2-(hydroxymethyl)phenyl)-4-methylbenzenesulfonamide9	Cc(cc2)ccc2S(=O)(=O)Nc1[c:1](CO)ccc(Cl)c1	129.9	130.5	129.1	129.4	138.6	126.5
635	(2-bromo-6-fluorophenyl)methanol0	OC[c:1]1c(Br)cccc1F	127.6	127.9	129.8	126.8	131.2	N/A
636	(2-bromo-6-fluorophenyl)methanol1	OCc1c(Br)ccc[c:1]1F	161.4	160.9	161.9	161.9	161.8	N/A
637	(2-bromo-6-fluorophenyl)methanol2	OCc1c(Br)cc[c:1]c1F	115	114.7	114.6	114.3	114.7	N/A
638	(2-bromo-6-fluorophenyl)methanol3	OCc1c(Br)c[c:1]cc1F	130.5	129.9	130.5	128.3	131.4	N/A
639	(2-bromo-6-fluorophenyl)methanol4	OCc1c(Br)[c:1]ccc1F	128.6	128	128.7	127.5	128.5	N/A
640	(2-bromo-6-fluorophenyl)methanol5	OCc1[c:1](Br)cccc1F	125.3	124	124.3	125	123.7	N/A
641	2-amino-5-methoxybenzyl alcohol0	CO[c:1]1cc(CO)c(N)cc1	152.5	151.6	150.1	157.8	150.8	152.8
642	2-amino-5-methoxybenzyl alcohol1	COc1[c:1]c(CO)c(N)cc1	114.4	114.3	113.6	113.1	112	113
643	2-amino-5-methoxybenzyl alcohol2	COc1c[c:1](CO)c(N)cc1	126.7	125.1	127.2	127.2	141.5	125.8
644	2-amino-5-methoxybenzyl alcohol3	COc1cc(CO)[c:1](N)cc1	139.1	138.6	138.7	139.5	136.8	138.4
645	2-amino-5-methoxybenzyl alcohol4	COc1cc(CO)c(N)[c:1]c1	117.4	116.1	115.8	117.5	117.5	117.2
646	2-amino-5-methoxybenzyl alcohol5	COc1cc(CO)c(N)c[c:1]1	114.9	114.6	113.6	114.6	114	113.2
647	4-bromo-2-(hydroxymethyl)benzyl acetate0	CC(OC[c:1]1ccc(Br)cc1CO)=O	132.5	132.3	133.3	135.4	139.4	N/A
648	4-bromo-2-(hydroxymethyl)benzyl acetate1	CC(OCc1[c:1]cc(Br)cc1CO)=O	131.3	131	129.7	128.6	129.5	N/A
649	4-bromo-2-(hydroxymethyl)benzyl acetate2	CC(OCc1c[c:1]c(Br)cc1CO)=O	130.9	130.8	129.7	130.6	130.7	N/A
650	4-bromo-2-(hydroxymethyl)benzyl acetate3	CC(OCc1cc[c:1](Br)cc1CO)=O	122.8	121.9	120.9	122.4	122.2	N/A
651	4-bromo-2-(hydroxymethyl)benzyl acetate4	CC(OCc1ccc(Br)[c:1]c1CO)=O	131.4	131.4	130.7	131	132.1	N/A
652	4-bromo-2-(hydroxymethyl)benzyl acetate5	CC(OCc1ccc(Br)c[c:1]1CO)=O	141.3	140.4	140.1	140.6	142.6	N/A
653	2,5-dibromo-1,4-benzenedimethanethiol0	SC[c:1]1cc(Br)c(CS)cc1Br	141.8	140.5	141.3	136.5	135.7	N/A
654	2,5-dibromo-1,4-benzenedimethanethiol1	SCc1[c:1]c(Br)c(CS)cc1Br	134.4	133.6	133.5	132	134.7	N/A
655	2,5-dibromo-1,4-benzenedimethanethiol2	SCc1c[c:1](Br)c(CS)cc1Br	122.9	122.4	123.3	122.1	121.7	N/A
656	3,5-dimethylbenzylamine0	NCc(cc(c1)C)c[c:1]1C	137.5	137.7	137.7	138.2	138.1	137.6
657	3,5-dimethylbenzylamine1	NCc(cc([c:1]1)C)cc1C	127.9	128.4	127.7	129.1	128.9	128.2
658	3,5-dimethylbenzylamine2	NCc([c:1]c(c1)C)cc1C	124.5	125.2	126.9	125.5	125.8	125.1
659	3,5-dimethylbenzylamine3	NC[c:1](cc(c1)C)cc1C	142.9	143	142.3	148	141.4	143.2
660	5-bromo-3-nitrocatechol0	O[c:1]1c(O)c([N+](=O)[O-])cc(Br)c1	147.3	146.6	148.5	146.4	150.4	N/A
661	5-bromo-3-nitrocatechol1	Oc1c(O)c([N+](=O)[O-])cc(Br)[c:1]1	124.6	125.1	123.1	126	126.7	N/A
662	5-bromo-3-nitrocatechol2	Oc1c(O)c([N+](=O)[O-])c[c:1](Br)c1	111.6	111.2	113.7	112.4	118	N/A
663	5-bromo-3-nitrocatechol3	Oc1c(O)c([N+](=O)[O-])[c:1]c(Br)c1	118	119.5	120.1	118.2	120.7	N/A
664	5-bromo-3-nitrocatechol4	Oc1c(O)[c:1]([N+](=O)[O-])cc(Br)c1	133.8	134.7	136.4	134.3	140.6	N/A
665	5-bromo-3-nitrocatechol5	Oc1[c:1](O)c([N+](=O)[O-])cc(Br)c1	142.1	141.9	142.5	141	138.6	N/A
666	4-bromo-3,5-diisopropylphenol0	CC(C)[c:1]1c(Br)c(C(C)C)cc(O)c1	149.4	149.8	148.7	151.4	144.1	N/A
667	4-bromo-3,5-diisopropylphenol1	CC(C)c1c(Br)c(C(C)C)cc(O)[c:1]1	111.6	111.6	114	113.6	111.2	N/A
668	4-bromo-3,5-diisopropylphenol2	CC(C)c1c(Br)c(C(C)C)c[c:1](O)c1	155.1	154.8	156.3	156.1	154.9	N/A
669	4-bromo-3,5-diisopropylphenol3	CC(C)c1[c:1](Br)c(C(C)C)cc(O)c1	117.1	116.3	120.5	113.9	114.1	N/A
670	2-bromo-3,5-diisopropylphenol0	CC(C)c(c1)c(Br)c(O)c[c:1]1C(C)C	149.9	149.5	148.8	150.5	148.5	N/A
671	2-bromo-3,5-diisopropylphenol1	CC(C)c(c1)c(Br)c(O)[c:1]c1C(C)C	111.3	111.1	113.1	113.6	111.2	N/A
672	2-bromo-3,5-diisopropylphenol2	CC(C)c(c1)c(Br)[c:1](O)cc1C(C)C	152	153.1	152.7	154.1	152.1	N/A
673	2-bromo-3,5-diisopropylphenol3	CC(C)c(c1)[c:1](Br)c(O)cc1C(C)C	109.8	107.7	110.5	108	109.6	N/A
674	2-bromo-3,5-diisopropylphenol4	CC(C)[c:1](c1)c(Br)c(O)cc1C(C)C	147.7	148.7	148.9	148.9	144.1	N/A
675	2-bromo-3,5-diisopropylphenol5	CC(C)c([c:1]1)c(Br)c(O)cc1C(C)C	116.9	117.1	117.7	117.7	119.9	N/A
676	2-fluoro-3-iodo-6-bromophenol0	Brc(cc1)c(O)c(F)[c:1]1I	80.4	81.3	85.7	81	81.5	N/A
677	2-fluoro-3-iodo-6-bromophenol1	Brc(cc1)c(O)[c:1](F)c1I	150.9	150.4	153.4	150.5	160.4	N/A
678	2-fluoro-3-iodo-6-bromophenol2	Brc(cc1)[c:1](O)c(F)c1I	141.7	142	142.1	142.6	144.1	N/A
679	2-fluoro-3-iodo-6-bromophenol3	Br[c:1](cc1)c(O)c(F)c1I	111.2	110.4	110.9	111	114.3	N/A
680	2-fluoro-3-iodo-6-bromophenol4	Brc([c:1]c1)c(O)c(F)c1I	128.9	128.7	132.2	127.9	130.2	N/A
681	2-fluoro-3-iodo-6-bromophenol5	Brc(c[c:1]1)c(O)c(F)c1I	130.3	131.5	130.8	129.4	134	N/A
682	2,4,6-trimethyl-3-bromophenol0	Cc1cc(C)c(Br)c(C)[c:1]1O	150.4	150.7	152.9	153	153.6	N/A
683	2,4,6-trimethyl-3-bromophenol1	C[c:1]1cc(C)c(Br)c(C)c1O	121.7	121.9	122.3	122.2	121.7	N/A
684	2,4,6-trimethyl-3-bromophenol2	Cc1[c:1]c(C)c(Br)c(C)c1O	129.7	130.1	130.1	130.2	131.5	N/A
685	2,4,6-trimethyl-3-bromophenol3	Cc1c[c:1](C)c(Br)c(C)c1O	129.9	129.1	129.8	131.2	126.4	N/A
686	2,4,6-trimethyl-3-bromophenol4	Cc1cc(C)[c:1](Br)c(C)c1O	125.4	124.9	123.9	125.4	125.7	N/A
687	2,4,6-trimethyl-3-bromophenol5	Cc1cc(C)c(Br)[c:1](C)c1O	123.8	123.1	124.7	123.6	126.3	N/A
688	2-bromo-4-chloro-6-nitrophenol0	O[c:1]1c(Br)cc(Cl)cc1[N+](=O)[O-]	151	149.7	149.5	151.2	146.1	N/A
689	2-bromo-4-chloro-6-nitrophenol1	Oc1[c:1](Br)cc(Cl)cc1[N+](=O)[O-]	114.2	114	113.2	109.8	116.1	N/A
690	2-bromo-4-chloro-6-nitrophenol2	Oc1c(Br)[c:1]c(Cl)cc1[N+](=O)[O-]	140.3	138.8	136.2	138.8	140	N/A
691	2-bromo-4-chloro-6-nitrophenol3	Oc1c(Br)c[c:1](Cl)cc1[N+](=O)[O-]	125.3	125.2	125.8	124.7	130	N/A
692	2-bromo-4-chloro-6-nitrophenol4	Oc1c(Br)cc(Cl)[c:1]c1[N+](=O)[O-]	123.8	124.6	124.6	123.6	124.6	N/A
693	2-bromo-4-chloro-6-nitrophenol5	Oc1c(Br)cc(Cl)c[c:1]1[N+](=O)[O-]	133.9	134.4	135.8	134.4	140.6	N/A
694	N-(2-hydroxy-3-nitrophenyl)acetamide0	CC(=O)N[c:1]1c(O)c([N+](=O)[O-])ccc1	129.3	128.7	129.4	129	129.3	129.1
695	N-(2-hydroxy-3-nitrophenyl)acetamide1	CC(=O)Nc1c(O)c([N+](=O)[O-])cc[c:1]1	126.9	127.7	127.1	126.6	126.8	125.7
696	N-(2-hydroxy-3-nitrophenyl)acetamide2	CC(=O)Nc1c(O)c([N+](=O)[O-])c[c:1]c1	118.7	120.9	121.7	121.2	122.4	119
697	N-(2-hydroxy-3-nitrophenyl)acetamide3	CC(=O)Nc1c(O)c([N+](=O)[O-])[c:1]cc1	120.2	120.6	118.2	0	123.9	118
698	N-(2-hydroxy-3-nitrophenyl)acetamide4	CC(=O)Nc1c(O)[c:1]([N+](=O)[O-])ccc1	133.3	132.9	136	135.4	137.3	137.3
699	N-(2-hydroxy-3-nitrophenyl)acetamide5	CC(=O)Nc1[c:1](O)c([N+](=O)[O-])ccc1	144.3	145.4	145	142.4	143.9	145
700	2,4-dibromo-6-chlorophenol0	Brc(cc1Cl)cc(Br)[c:1]1O	148.2	148.1	150.5	148.5	147.2	N/A
701	2,4-dibromo-6-chlorophenol1	Brc(c[c:1]1Cl)cc(Br)c1O	121.5	121.9	122.6	121.2	128.6	N/A
702	2,4-dibromo-6-chlorophenol2	Brc([c:1]c1Cl)cc(Br)c1O	131.4	131.4	131.2	130.7	130.7	N/A
703	2,4-dibromo-6-chlorophenol3	Br[c:1](cc1Cl)cc(Br)c1O	112.2	112.7	114.1	111.9	119.3	N/A
704	2,4-dibromo-6-chlorophenol4	Brc(cc1Cl)[c:1]c(Br)c1O	133.6	133.3	134.5	133.7	134.2	N/A
705	2,4-dibromo-6-chlorophenol5	Brc(cc1Cl)c[c:1](Br)c1O	110.8	111.1	111	111.5	117.4	N/A
706	4-chloro-2,6-dinitrophenol0	O[c:1]1c([N+]([O-])=O)cc(Cl)cc1[N+]([O-])=O	148.2	147.9	148.2	147.1	148.2	148.7
707	4-chloro-2,6-dinitrophenol1	Oc1[c:1]([N+]([O-])=O)cc(Cl)cc1[N+]([O-])=O	138	137.5	138	134.6	138	140.5
708	4-chloro-2,6-dinitrophenol2	Oc1c([N+]([O-])=O)[c:1]c(Cl)cc1[N+]([O-])=O	131.5	131	131.3	130.3	131.7	130.2
709	4-chloro-2,6-dinitrophenol3	Oc1c([N+]([O-])=O)c[c:1](Cl)cc1[N+]([O-])=O	124.6	125.4	124.5	125.2	124.6	122.9
710	2-bromo-6-isopropylphenol0	CC(C)[c:1]1cccc(Br)c1O	136.3	135.6	138.1	137	140.2	N/A
711	2-bromo-6-isopropylphenol1	CC(C)c1[c:1]ccc(Br)c1O	125.9	126.3	126.9	126.7	126.5	N/A
712	2-bromo-6-isopropylphenol2	CC(C)c1c[c:1]cc(Br)c1O	121.4	122	120.8	122.8	121.8	N/A
713	2-bromo-6-isopropylphenol3	CC(C)c1cc[c:1]c(Br)c1O	129	129.4	132.4	131.2	131.4	N/A
714	2-bromo-6-isopropylphenol4	CC(C)c1ccc[c:1](Br)c1O	110.6	109.9	111	110.3	113.5	N/A
715	2-bromo-6-isopropylphenol5	CC(C)c1cccc(Br)[c:1]1O	149.4	149.9	151.8	151	150	N/A
716	2-bromo-4-methoxy-6-(trimethylsilyl)phenol0	O[c:1]1c([Si](C)(C)C)cc(OC)cc1Br	150.2	150.2	150.6	153.4	157.8	N/A
717	2-bromo-4-methoxy-6-(trimethylsilyl)phenol1	Oc1[c:1]([Si](C)(C)C)cc(OC)cc1Br	127.6	124.3	125.2	129.4	130.5	N/A
718	2-bromo-4-methoxy-6-(trimethylsilyl)phenol2	Oc1c([Si](C)(C)C)[c:1]c(OC)cc1Br	120.8	118.8	120.4	119.6	119.4	N/A
719	2-bromo-4-methoxy-6-(trimethylsilyl)phenol3	Oc1c([Si](C)(C)C)c[c:1](OC)cc1Br	153.3	152.7	153.3	154	154.7	N/A
720	2-bromo-4-methoxy-6-(trimethylsilyl)phenol4	Oc1c([Si](C)(C)C)cc(OC)[c:1]c1Br	117.1	118.9	118.8	117.6	122.5	N/A
721	2-bromo-4-methoxy-6-(trimethylsilyl)phenol5	Oc1c([Si](C)(C)C)cc(OC)c[c:1]1Br	109.8	110.5	108.4	110.8	114.1	N/A
722	2-bromo-4-fluoro-6-(trimethylsilyl)phenol0	O[c:1]1c([Si](C)(C)C)cc(F)cc1Br	152.3	152.1	153.3	155.6	161.1	N/A
723	2-bromo-4-fluoro-6-(trimethylsilyl)phenol1	Oc1[c:1]([Si](C)(C)C)cc(F)cc1Br	128.2	125.1	127.9	129.8	131.1	N/A
724	2-bromo-4-fluoro-6-(trimethylsilyl)phenol2	Oc1c([Si](C)(C)C)[c:1]c(F)cc1Br	119.3	119.8	121.3	119.2	120.8	N/A
725	2-bromo-4-fluoro-6-(trimethylsilyl)phenol3	Oc1c([Si](C)(C)C)c[c:1](F)cc1Br	156.1	155.5	155.5	156.8	157	N/A
726	2-bromo-4-fluoro-6-(trimethylsilyl)phenol4	Oc1c([Si](C)(C)C)cc(F)[c:1]c1Br	120.6	121	121.6	120.2	122.5	N/A
727	2-bromo-4-fluoro-6-(trimethylsilyl)phenol5	Oc1c([Si](C)(C)C)cc(F)c[c:1]1Br	109.3	110.1	108.1	109.8	114.7	N/A
728	2,4-dibromo-1-methoxy-3,5-dimethylbenzene0	CO[c:1]1c(Br)c(C)c(Br)c(c1)C	154.8	155.7	155.6	154.3	155.8	N/A
729	2,4-dibromo-1-methoxy-3,5-dimethylbenzene1	COc1c(Br)c(C)c(Br)c([c:1]1)C	112	112	114.8	114.8	114.5	N/A
730	2,4-dibromo-1-methoxy-3,5-dimethylbenzene2	COc1c(Br)c(C)c(Br)[c:1](c1)C	137.9	138.1	138.7	138.1	137.9	N/A
731	2,4-dibromo-1-methoxy-3,5-dimethylbenzene3	COc1c(Br)c(C)[c:1](Br)c(c1)C	118.7	121.4	120.5	122.2	121.8	N/A
732	2,4-dibromo-1-methoxy-3,5-dimethylbenzene4	COc1c(Br)[c:1](C)c(Br)c(c1)C	138.7	138.3	138.8	138.8	143.9	N/A
733	2,4-dibromo-1-methoxy-3,5-dimethylbenzene5	COc1[c:1](Br)c(C)c(Br)c(c1)C	111.5	113.2	117	117.9	112.9	N/A
734	1-bromo-2,4-dimethoxy-5-nitrobenzene0	CO[c:1]1c(Br)cc([N+](=O)[O-])c(c1)OC	160.9	161.3	162	160.2	164.1	N/A
735	1-bromo-2,4-dimethoxy-5-nitrobenzene1	COc1c(Br)cc([N+](=O)[O-])c([c:1]1)OC	96.9	99.3	99.4	99.6	103.5	N/A
736	1-bromo-2,4-dimethoxy-5-nitrobenzene2	COc1c(Br)cc([N+](=O)[O-])[c:1](c1)OC	155.3	154.4	155.3	154.5	155.4	N/A
737	1-bromo-2,4-dimethoxy-5-nitrobenzene3	COc1c(Br)c[c:1]([N+](=O)[O-])c(c1)OC	132.6	132.9	134.6	133.2	135.9	N/A
738	1-bromo-2,4-dimethoxy-5-nitrobenzene4	COc1c(Br)[c:1]c([N+](=O)[O-])c(c1)OC	131	131	129.5	129.3	126.8	N/A
739	1-bromo-2,4-dimethoxy-5-nitrobenzene5	COc1[c:1](Br)cc([N+](=O)[O-])c(c1)OC	101.8	102.3	106.8	103.8	105.4	N/A
740	N-(4-methoxyphenyl)-4-methylbenzenesulfonamide0	CO[c:1]2ccc(cc2)NS(=O)(=O)c1ccc(C)cc1	157.6	157.2	154.8	156.4	153.3	156.8
741	N-(4-methoxyphenyl)-4-methylbenzenesulfonamide1	COc2ccc(c[c:1]2)NS(=O)(=O)c1ccc(C)cc1	114.2	114.4	114.3	114.1	115.1	114.2
742	N-(4-methoxyphenyl)-4-methylbenzenesulfonamide2	COc2ccc([c:1]c2)NS(=O)(=O)c1ccc(C)cc1	124.9	123.4	123.1	122.8	124.5	122.7
743	N-(4-methoxyphenyl)-4-methylbenzenesulfonamide3	COc2cc[c:1](cc2)NS(=O)(=O)c1ccc(C)cc1	129.4	129.4	132.5	129.8	130	129.8
744	N-(4-methoxyphenyl)-4-methylbenzenesulfonamide4	COc2ccc(cc2)NS(=O)(=O)[c:1]1ccc(C)cc1	135.7	136.1	137.2	137.2	136.7	136.2
745	N-(4-methoxyphenyl)-4-methylbenzenesulfonamide5	COc2ccc(cc2)NS(=O)(=O)c1ccc(C)c[c:1]1	127.2	127	127.3	127.3	128.3	126.9
746	N-(4-methoxyphenyl)-4-methylbenzenesulfonamide6	COc2ccc(cc2)NS(=O)(=O)c1ccc(C)[c:1]c1	129	129.9	129.8	129.6	129.3	129.2
747	N-(4-methoxyphenyl)-4-methylbenzenesulfonamide7	COc2ccc(cc2)NS(=O)(=O)c1cc[c:1](C)cc1	143.5	144.1	144.7	143.8	137.6	144
748	1-(bromomethyl)-3-methoxy-2-nitrobenzene0	CO[c:1]1c([N+](=O)[O-])c(CBr)ccc1	151.2	152.3	152	152.8	152.6	N/A
749	1-(bromomethyl)-3-methoxy-2-nitrobenzene1	COc1c([N+](=O)[O-])c(CBr)cc[c:1]1	113.1	114.1	113.2	112	115.4	N/A
750	1-(bromomethyl)-3-methoxy-2-nitrobenzene2	COc1c([N+](=O)[O-])c(CBr)c[c:1]c1	131.7	133.9	133.4	134.5	136.1	N/A
751	1-(bromomethyl)-3-methoxy-2-nitrobenzene3	COc1c([N+](=O)[O-])c(CBr)[c:1]cc1	122.5	124.5	123.3	124.2	122.2	N/A
752	1-(bromomethyl)-3-methoxy-2-nitrobenzene4	COc1c([N+](=O)[O-])[c:1](CBr)ccc1	130.8	132.1	135	132.3	134.1	N/A
753	1-(bromomethyl)-3-methoxy-2-nitrobenzene5	COc1[c:1]([N+](=O)[O-])c(CBr)ccc1	140.7	141.4	136.8	139.5	143.5	N/A
754	2,6-difluoro-4-nitroanisole0	CO[c:1]1c(F)cc([N+](=O)[O-])cc1F	142.3	140.6	142.2	141.8	143.5	141.1
755	2,6-difluoro-4-nitroanisole1	COc1c(F)cc([N+](=O)[O-])c[c:1]1F	153.8	155.4	153.2	154.4	154.6	153.7
756	2,6-difluoro-4-nitroanisole2	COc1c(F)cc([N+](=O)[O-])[c:1]c1F	107.8	107.3	108.1	106.3	107.8	109.4
757	2,6-difluoro-4-nitroanisole3	COc1c(F)c[c:1]([N+](=O)[O-])cc1F	140.8	141.8	142.8	141.1	143.4	140.8
758	4-bromo-3,5-dimethoxyaniline0	CO[c:1]1c(Br)c(OC)cc(N)c1	157.5	158.4	159.5	157.5	158.8	N/A
759	4-bromo-3,5-dimethoxyaniline1	COc1c(Br)c(OC)cc(N)[c:1]1	92.5	93.4	95.6	93.3	93.9	N/A
760	4-bromo-3,5-dimethoxyaniline2	COc1c(Br)c(OC)c[c:1](N)c1	147.2	148.1	148	148.7	149.4	N/A
761	4-bromo-3,5-dimethoxyaniline3	COc1[c:1](Br)c(OC)cc(N)c1	89.1	91.3	95.3	93.9	89.9	N/A
762	1,2,4,5-tetrafluoro-3-methoxy-6-nitrobenzene0	CO[c:1]1c(F)c(F)c([N+](=O)[O-])c(F)c1F	142.1	142.4	141.8	145	145.1	139.1
763	1,2,4,5-tetrafluoro-3-methoxy-6-nitrobenzene1	COc1c(F)c(F)c([N+](=O)[O-])c(F)[c:1]1F	141.5	141.5	137.4	138.2	142.3	138.7
764	1,2,4,5-tetrafluoro-3-methoxy-6-nitrobenzene2	COc1c(F)c(F)c([N+](=O)[O-])[c:1](F)c1F	140.3	140.9	140.6	139.6	142.4	142.7
765	1,2,4,5-tetrafluoro-3-methoxy-6-nitrobenzene3	COc1c(F)c(F)[c:1]([N+](=O)[O-])c(F)c1F	124.7	124	122.7	122.5	117.9	125.6
766	2,3-difluoro-1-methoxy-4-nitrobenzene0	CO[c:1]1c(F)c(F)c([N+](=O)[O-])cc1	154	153.1	152.8	154.4	157.2	152
767	2,3-difluoro-1-methoxy-4-nitrobenzene1	COc1c(F)c(F)c([N+](=O)[O-])c[c:1]1	106.7	108.3	111.4	111.5	112.4	107.1
768	2,3-difluoro-1-methoxy-4-nitrobenzene2	COc1c(F)c(F)c([N+](=O)[O-])[c:1]c1	121.1	121.8	121.2	119.6	122.1	119.1
769	2,3-difluoro-1-methoxy-4-nitrobenzene3	COc1c(F)c(F)[c:1]([N+](=O)[O-])cc1	131.4	132	132.5	130.2	130.8	130.5
770	2,3-difluoro-1-methoxy-4-nitrobenzene4	COc1c(F)[c:1](F)c([N+](=O)[O-])cc1	146.5	145.7	146	145.8	145.2	146.8
771	2,3-difluoro-1-methoxy-4-nitrobenzene5	COc1[c:1](F)c(F)c([N+](=O)[O-])cc1	141.4	141.8	141.4	142.5	145.1	141.1
772	1,2-diiodo-4,5-dimethoxybenzene0	CO[c:1]1c(OC)cc(I)c(I)c1	149.6	149.6	148.1	151.4	150.3	N/A
773	1,2-diiodo-4,5-dimethoxybenzene1	COc1c(OC)cc(I)c(I)[c:1]1	121.7	123	122.1	121.8	123.4	N/A
774	1,2-diiodo-4,5-dimethoxybenzene2	COc1c(OC)cc(I)[c:1](I)c1	96.1	97.7	102.1	95.6	101.4	N/A
775	1-iodo-2,4-dimethoxy-5-nitrobenzene0	CO[c:1]1c(I)cc([N+](=O)[O-])c(c1)OC	163.1	163.8	162.7	165.3	169.3	N/A
776	1-iodo-2,4-dimethoxy-5-nitrobenzene1	COc1c(I)cc([N+](=O)[O-])c([c:1]1)OC	96	98.9	98.1	99	102.9	N/A
777	1-iodo-2,4-dimethoxy-5-nitrobenzene2	COc1c(I)cc([N+](=O)[O-])[c:1](c1)OC	156.3	154.7	155.3	155.7	155.3	N/A
778	1-iodo-2,4-dimethoxy-5-nitrobenzene3	COc1c(I)c[c:1]([N+](=O)[O-])c(c1)OC	133.5	133.6	135.3	134	129.3	N/A
779	1-iodo-2,4-dimethoxy-5-nitrobenzene4	COc1c(I)[c:1]c([N+](=O)[O-])c(c1)OC	136.9	137.7	135.7	134.9	136.4	N/A
780	1-iodo-2,4-dimethoxy-5-nitrobenzene5	COc1[c:1](I)cc([N+](=O)[O-])c(c1)OC	73.4	74	81	81.2	79.1	N/A
781	2-phenoxy-1-iodobenzene0	I[c:1]1ccccc1Oc2ccccc2	89.2	90	88.9	88.1	89.1	N/A
782	2-phenoxy-1-iodobenzene1	Ic1[c:1]cccc1Oc2ccccc2	140.2	140.1	139.7	139.4	138.5	N/A
783	2-phenoxy-1-iodobenzene2	Ic1c[c:1]ccc1Oc2ccccc2	123.8	125.5	125.6	123.2	123.4	N/A
784	2-phenoxy-1-iodobenzene3	Ic1cc[c:1]cc1Oc2ccccc2	130.1	129.5	129.8	129.4	127.3	N/A
785	2-phenoxy-1-iodobenzene4	Ic1ccc[c:1]c1Oc2ccccc2	120	118.4	118.9	119	119.1	N/A
786	2-phenoxy-1-iodobenzene5	Ic1cccc[c:1]1Oc2ccccc2	157.2	155.9	156.5	157.6	165	N/A
787	2-phenoxy-1-iodobenzene6	Ic1ccccc1O[c:1]2ccccc2	156.7	156.7	156.9	156.1	157	N/A
788	2-phenoxy-1-iodobenzene7	Ic1ccccc1Oc2[c:1]cccc2	118.5	117.2	118.5	118	118.9	N/A
789	2-phenoxy-1-iodobenzene8	Ic1ccccc1Oc2c[c:1]ccc2	130.2	129.6	130	129.1	128.4	N/A
790	2-phenoxy-1-iodobenzene9	Ic1ccccc1Oc2cc[c:1]cc2	125.8	123.5	124.6	124.2	121.8	N/A
791	4-bromo-1-methoxy-2-nitrobenzene0	O=[N+]([c:1]1cc(Br)ccc1OC)[O-]	140	139.7	139	138.6	143.6	N/A
792	4-bromo-1-methoxy-2-nitrobenzene1	O=[N+](c1[c:1]c(Br)ccc1OC)[O-]	128.3	128.4	128.7	128.7	127.7	N/A
793	4-bromo-1-methoxy-2-nitrobenzene2	O=[N+](c1c[c:1](Br)ccc1OC)[O-]	111.8	112.4	114.3	113.6	114.9	N/A
794	4-bromo-1-methoxy-2-nitrobenzene3	O=[N+](c1cc(Br)[c:1]cc1OC)[O-]	137	137.2	136.7	137.2	138.7	N/A
795	4-bromo-1-methoxy-2-nitrobenzene4	O=[N+](c1cc(Br)c[c:1]c1OC)[O-]	115.3	115.2	113.9	114.9	122.7	N/A
796	4-bromo-1-methoxy-2-nitrobenzene5	O=[N+](c1cc(Br)cc[c:1]1OC)[O-]	152.2	152.2	152.8	151.7	152	N/A
797	4-iodo-1-methoxy-2-nitrobenzene0	O=[N+]([c:1]1cc(I)ccc1OC)[O-]	140	140.2	138.6	138.6	137	N/A
798	4-iodo-1-methoxy-2-nitrobenzene1	O=[N+](c1[c:1]c(I)ccc1OC)[O-]	133.5	134.4	133.4	133.4	132.4	N/A
799	4-iodo-1-methoxy-2-nitrobenzene2	O=[N+](c1c[c:1](I)ccc1OC)[O-]	80.6	82	85.4	79.4	79.6	N/A
800	4-iodo-1-methoxy-2-nitrobenzene3	O=[N+](c1cc(I)[c:1]cc1OC)[O-]	142.8	143.1	142.4	142.3	144.7	N/A
801	4-iodo-1-methoxy-2-nitrobenzene4	O=[N+](c1cc(I)c[c:1]c1OC)[O-]	115.8	115.4	116.3	115.7	116.8	N/A
802	4-iodo-1-methoxy-2-nitrobenzene5	O=[N+](c1cc(I)cc[c:1]1OC)[O-]	152.6	152.5	152.2	152.9	151.9	N/A
803	tert-butyl 3-methoxyphenylcarbamate0	O=C(OC(C)(C)C)N[c:1]1cccc(OC)c1	139.6	138.6	140.4	139.7	136.9	138.7
804	tert-butyl 3-methoxyphenylcarbamate1	O=C(OC(C)(C)C)Nc1[c:1]ccc(OC)c1	110.7	111.1	113.9	109.4	113.9	110.5
805	tert-butyl 3-methoxyphenylcarbamate2	O=C(OC(C)(C)C)Nc1c[c:1]cc(OC)c1	129.5	129.5	129.8	129.8	129.9	129.5
806	tert-butyl 3-methoxyphenylcarbamate3	O=C(OC(C)(C)C)Nc1cc[c:1]c(OC)c1	108.8	109.3	111.1	111.8	116.4	109.1
807	tert-butyl 3-methoxyphenylcarbamate4	O=C(OC(C)(C)C)Nc1ccc[c:1](OC)c1	160.1	160.5	160.7	160.7	160.8	160
808	tert-butyl 3-methoxyphenylcarbamate5	O=C(OC(C)(C)C)Nc1cccc(OC)[c:1]1	104	105.4	105.9	105.1	110.2	104.6
809	2-methyl-5-nitrobenzenethiol0	S[c:1]1cc([N+]([O-])=O)ccc1C	134.2	133.1	133.8	134.8	134.1	135.5
810	2-methyl-5-nitrobenzenethiol1	Sc1[c:1]c([N+]([O-])=O)ccc1C	124.4	124.7	124.4	125.1	121.1	122.6
811	2-methyl-5-nitrobenzenethiol2	Sc1c[c:1]([N+]([O-])=O)ccc1C	146.8	146.5	146.2	145.3	145.2	147
812	2-methyl-5-nitrobenzenethiol3	Sc1cc([N+]([O-])=O)[c:1]cc1C	120.9	120.8	120.6	120.4	120.6	119.7
813	2-methyl-5-nitrobenzenethiol4	Sc1cc([N+]([O-])=O)c[c:1]c1C	131.2	131	131.1	130	130.2	130.6
814	2-methyl-5-nitrobenzenethiol5	Sc1cc([N+]([O-])=O)cc[c:1]1C	143.6	143.7	141.5	144.4	148.1	143.3
815	o-trifluoromethylphenyl methyl sulfide0	CS[c:1]1c(C(F)(F)F)cccc1	138.5	138.9	136.8	136.1	128.8	137.7
816	o-trifluoromethylphenyl methyl sulfide1	CSc1c(C(F)(F)F)ccc[c:1]1	127.6	128.2	129.6	127.1	125.3	126.7
817	o-trifluoromethylphenyl methyl sulfide2	CSc1c(C(F)(F)F)cc[c:1]c1	132.2	131.8	128.6	129.6	125.4	131.1
818	o-trifluoromethylphenyl methyl sulfide3	CSc1c(C(F)(F)F)c[c:1]cc1	124.9	125.3	127.9	126.5	132.2	124.3
819	o-trifluoromethylphenyl methyl sulfide4	CSc1c(C(F)(F)F)[c:1]ccc1	126.8	127	126.9	126.7	127.1	125.7
820	o-trifluoromethylphenyl methyl sulfide5	CSc1[c:1](C(F)(F)F)cccc1	128.3	127.4	126.9	128	129.1	126.7
821	1,3-difluoro-5-methylsulfanylbenzene0	CS[c:1]1cc(F)cc(F)c1	142.9	142	136.1	139.5	139.6	140.7
822	1,3-difluoro-5-methylsulfanylbenzene1	CSc1cc(F)cc(F)[c:1]1	108.7	110.1	111	108.3	107.6	108
823	1,3-difluoro-5-methylsulfanylbenzene2	CSc1cc(F)c[c:1](F)c1	163.3	162.9	162.6	163.9	164.7	163.9
824	1,3-difluoro-5-methylsulfanylbenzene3	CSc1cc(F)[c:1]c(F)c1	100.4	100.7	103.3	100.6	101.1	99.9
825	N-(4-methylsulfanylphenyl)acetamide0	CS[c:1]1ccc(cc1)NC(=O)C	133.7	133.6	137.5	131.4	135	132.8
826	N-(4-methylsulfanylphenyl)acetamide1	CSc1ccc(c[c:1]1)NC(=O)C	128.1	127.7	127.6	127.8	131.6	127.9
827	N-(4-methylsulfanylphenyl)acetamide2	CSc1ccc([c:1]c1)NC(=O)C	120.6	120.6	121.6	120.6	120.4	120
828	N-(4-methylsulfanylphenyl)acetamide3	CSc1cc[c:1](cc1)NC(=O)C	135.6	135.5	137.2	138.8	134.9	136
829	methyl(2-methyl-5-nitrophenyl)sulfane0	O=[N+]([c:1]1cc(SC)c(C)cc1)[O-]	147	146	145.3	145.4	145.1	146.5
830	methyl(2-methyl-5-nitrophenyl)sulfane1	O=[N+](c1[c:1]c(SC)c(C)cc1)[O-]	119.2	120.8	122.3	121.8	118.5	119.5
831	methyl(2-methyl-5-nitrophenyl)sulfane2	O=[N+](c1c[c:1](SC)c(C)cc1)[O-]	140.7	139.7	137.9	137.4	133.6	140.9
832	methyl(2-methyl-5-nitrophenyl)sulfane3	O=[N+](c1cc(SC)[c:1](C)cc1)[O-]	142.7	143.4	141.7	144.4	142.1	141.8
833	methyl(2-methyl-5-nitrophenyl)sulfane4	O=[N+](c1cc(SC)c(C)[c:1]c1)[O-]	130.1	130.8	131.2	130	130.1	130.4
834	methyl(2-methyl-5-nitrophenyl)sulfane5	O=[N+](c1cc(SC)c(C)c[c:1]1)[O-]	118.1	120.4	122.4	122.2	120.2	119.2
835	(5-(tert-butyl)-2-iodophenyl)(methyl)sulfane0	I[c:1]1ccc(C(C)(C)C)cc1SC	94	93.9	96.6	94	88.6	N/A
836	(5-(tert-butyl)-2-iodophenyl)(methyl)sulfane1	Ic1[c:1]cc(C(C)(C)C)cc1SC	138.7	138.6	139	139.2	137.4	N/A
837	(5-(tert-butyl)-2-iodophenyl)(methyl)sulfane2	Ic1c[c:1]c(C(C)(C)C)cc1SC	123.6	123.8	125.5	128.2	123	N/A
838	(5-(tert-butyl)-2-iodophenyl)(methyl)sulfane3	Ic1cc[c:1](C(C)(C)C)cc1SC	151.7	151.3	150.8	153.2	149.1	N/A
839	(5-(tert-butyl)-2-iodophenyl)(methyl)sulfane4	Ic1ccc(C(C)(C)C)[c:1]c1SC	122.5	123.3	128.8	125.2	121.7	N/A
840	(5-(tert-butyl)-2-iodophenyl)(methyl)sulfane5	Ic1ccc(C(C)(C)C)c[c:1]1SC	141.9	141.5	139.7	140.8	144.1	N/A
841	4-chloro-2-iodo-1-(methylsulfinyl)benzene0	Clc(cc1)cc(I)[c:1]1S(=O)C	147.2	148.9	146.4	146.4	153.1	N/A
842	4-chloro-2-iodo-1-(methylsulfinyl)benzene1	Clc(c[c:1]1)cc(I)c1S(=O)C	127	125.7	128.7	129.2	128.3	N/A
843	4-chloro-2-iodo-1-(methylsulfinyl)benzene2	Clc([c:1]c1)cc(I)c1S(=O)C	130.1	128.9	128.3	129.8	128.8	N/A
844	4-chloro-2-iodo-1-(methylsulfinyl)benzene3	Cl[c:1](cc1)cc(I)c1S(=O)C	137.9	137.3	135.2	137.9	138.3	N/A
845	4-chloro-2-iodo-1-(methylsulfinyl)benzene4	Clc(cc1)[c:1]c(I)c1S(=O)C	138.8	139.7	140.1	137.9	138.9	N/A
846	4-chloro-2-iodo-1-(methylsulfinyl)benzene5	Clc(cc1)c[c:1](I)c1S(=O)C	91.5	90.8	95.7	87.2	93.7	N/A
847	3-(trifluoromethyl)phenyl methyl sulfoxide0	CS(=O)[c:1]1cc(C(F)(F)F)ccc1	147.2	147.1	143.8	145.7	146	147.6
848	3-(trifluoromethyl)phenyl methyl sulfoxide1	CS(=O)c1cc(C(F)(F)F)cc[c:1]1	126.7	127.1	124	126.1	127.4	126.4
849	3-(trifluoromethyl)phenyl methyl sulfoxide2	CS(=O)c1cc(C(F)(F)F)c[c:1]c1	128.8	130.3	130.2	130	130.1	130.4
850	3-(trifluoromethyl)phenyl methyl sulfoxide3	CS(=O)c1cc(C(F)(F)F)[c:1]cc1	127.6	127.9	126.9	127.9	127.5	127.6
851	3-(trifluoromethyl)phenyl methyl sulfoxide4	CS(=O)c1c[c:1](C(F)(F)F)ccc1	131.6	132.2	132	131.5	132.1	132.6
852	3-(trifluoromethyl)phenyl methyl sulfoxide5	CS(=O)c1[c:1]c(C(F)(F)F)ccc1	120.5	120.7	123	121.3	120.8	120.1
853	1-bromo-3-methyl-5-(methylsulfonyl)benzene0	O=S([c:1]1cc(Br)cc(C)c1)(C)=O	142.1	141.4	140.7	140.8	141	N/A
854	1-bromo-3-methyl-5-(methylsulfonyl)benzene1	O=S(c1[c:1]c(Br)cc(C)c1)(C)=O	127.5	127.5	128.2	128	127.5	N/A
855	1-bromo-3-methyl-5-(methylsulfonyl)benzene2	O=S(c1c[c:1](Br)cc(C)c1)(C)=O	123.1	122.8	121.8	119.8	124	N/A
856	1-bromo-3-methyl-5-(methylsulfonyl)benzene3	O=S(c1cc(Br)[c:1]c(C)c1)(C)=O	137.4	137.1	133.7	136.6	137	N/A
857	1-bromo-3-methyl-5-(methylsulfonyl)benzene4	O=S(c1cc(Br)c[c:1](C)c1)(C)=O	141.8	141.1	140.9	139.7	141.6	N/A
858	1-bromo-3-methyl-5-(methylsulfonyl)benzene5	O=S(c1cc(Br)cc(C)[c:1]1)(C)=O	126.5	126.5	126.9	125.9	126.7	N/A
859	4-methylbenzenesulfonyl fluoride0	O=S([c:1]1ccc(C)cc1)(F)=O	130	131.7	130.2	131	128.9	129.7
860	4-methylbenzenesulfonyl fluoride1	O=S(c1[c:1]cc(C)cc1)(F)=O	128.4	129.1	130	129.8	130.2	128
861	4-methylbenzenesulfonyl fluoride2	O=S(c1c[c:1]c(C)cc1)(F)=O	130.5	130.4	129.4	130.9	130.5	130.4
862	4-methylbenzenesulfonyl fluoride3	O=S(c1cc[c:1](C)cc1)(F)=O	147.5	146.5	147.1	146.7	141.9	147.2
863	methyl p-nitrobenzenesulfonate0	O=S([c:1]1ccc([N+]([O-])=O)cc1)(OC)=O	141.1	140	141.1	141.7	153.5	142.1
864	methyl p-nitrobenzenesulfonate1	O=S(c1[c:1]cc([N+]([O-])=O)cc1)(OC)=O	129.5	129.5	129.5	129.7	125.4	128.2
865	methyl p-nitrobenzenesulfonate2	O=S(c1c[c:1]c([N+]([O-])=O)cc1)(OC)=O	124.6	125.2	124.6	124.3	130.3	124.5
866	methyl p-nitrobenzenesulfonate3	O=S(c1cc[c:1]([N+]([O-])=O)cc1)(OC)=O	150.9	151.9	150.9	150.7	153.8	150.4
867	N-(4-bromophenyl)methanesulfonamide0	Brc(cc1)cc[c:1]1NS(=O)(=O)C	135.8	135.1	137.7	136	136.7	N/A
868	N-(4-bromophenyl)methanesulfonamide1	Brc(c[c:1]1)ccc1NS(=O)(=O)C	122.3	121.8	122.6	122.5	120.9	N/A
869	N-(4-bromophenyl)methanesulfonamide2	Brc([c:1]c1)ccc1NS(=O)(=O)C	132.8	131.5	132.9	132.9	132.4	N/A
870	N-(4-bromophenyl)methanesulfonamide3	Br[c:1](cc1)ccc1NS(=O)(=O)C	118.6	117.3	116.1	121.8	116.7	N/A
871	N-(4-fluoro-2-iodophenyl)-4-methylbenzenesulfonamide0	O=S([c:1]1ccc(C)cc1)(Nc2ccc(F)cc2I)=O	135.7	135.8	136.5	135.2	136.7	N/A
872	N-(4-fluoro-2-iodophenyl)-4-methylbenzenesulfonamide1	O=S(c1[c:1]cc(C)cc1)(Nc2ccc(F)cc2I)=O	127.5	127.2	127.3	126.9	128.3	N/A
873	N-(4-fluoro-2-iodophenyl)-4-methylbenzenesulfonamide2	O=S(c1c[c:1]c(C)cc1)(Nc2ccc(F)cc2I)=O	129.7	129.5	129.5	130	129.3	N/A
874	N-(4-fluoro-2-iodophenyl)-4-methylbenzenesulfonamide3	O=S(c1cc[c:1](C)cc1)(Nc2ccc(F)cc2I)=O	144.2	144.2	142.5	144	137.6	N/A
875	N-(4-fluoro-2-iodophenyl)-4-methylbenzenesulfonamide4	O=S(c1ccc(C)cc1)(N[c:1]2ccc(F)cc2I)=O	134	133.5	137.9	132.3	151.2	N/A
876	N-(4-fluoro-2-iodophenyl)-4-methylbenzenesulfonamide5	O=S(c1ccc(C)cc1)(Nc2[c:1]cc(F)cc2I)=O	124.6	123.1	121.9	121.9	119.5	N/A
877	N-(4-fluoro-2-iodophenyl)-4-methylbenzenesulfonamide6	O=S(c1ccc(C)cc1)(Nc2c[c:1]c(F)cc2I)=O	116.5	116.1	116	117.5	115.2	N/A
878	N-(4-fluoro-2-iodophenyl)-4-methylbenzenesulfonamide7	O=S(c1ccc(C)cc1)(Nc2cc[c:1](F)cc2I)=O	159.6	159.6	159.9	158.6	154.5	N/A
879	N-(4-fluoro-2-iodophenyl)-4-methylbenzenesulfonamide8	O=S(c1ccc(C)cc1)(Nc2ccc(F)[c:1]c2I)=O	125.7	126.4	125.1	125.3	126.7	N/A
880	N-(4-fluoro-2-iodophenyl)-4-methylbenzenesulfonamide9	O=S(c1ccc(C)cc1)(Nc2ccc(F)c[c:1]2I)=O	92.8	91.7	91.4	90.9	85.5	N/A
881	dimethyl(phenyl)phosphine oxide0	CP([c:1]1ccccc1)(C)=O	135	134.9	135.2	135.2	135	134.2
882	dimethyl(phenyl)phosphine oxide1	CP(c1[c:1]cccc1)(C)=O	129.6	129.8	130.6	130.5	129.6	130.3
883	dimethyl(phenyl)phosphine oxide2	CP(c1c[c:1]ccc1)(C)=O	128.6	129	129	128.7	128.8	128.2
884	dimethyl(phenyl)phosphine oxide3	CP(c1cc[c:1]cc1)(C)=O	131.5	131.2	131.9	131.3	134.2	131.5
885	diethyl 4-vinylphenylphosphonate0	O=P([c:1]1ccc(C=C)cc1)(OCC)OCC	127.2	127.2	126.9	127.5	133.4	127.6
886	diethyl 4-vinylphenylphosphonate1	O=P(c1[c:1]cc(C=C)cc1)(OCC)OCC	132.1	132.3	132.3	130.7	134.7	131.3
887	diethyl 4-vinylphenylphosphonate2	O=P(c1c[c:1]c(C=C)cc1)(OCC)OCC	126.1	126.6	127.2	126.4	126.2	126.4
888	diethyl 4-vinylphenylphosphonate3	O=P(c1cc[c:1](C=C)cc1)(OCC)OCC	141.4	143.3	138.5	141.6	141.3	141.1
889	dimethyl (4-(trifluoromethyl)phenyl)phosphonate0	FC([c:1]1ccc(P(OC)(OC)=O)cc1)(F)F	134.3	135.2	132.8	134.6	134	133.9
890	dimethyl (4-(trifluoromethyl)phenyl)phosphonate1	FC(c1[c:1]cc(P(OC)(OC)=O)cc1)(F)F	125.4	126	125.9	125.9	125.2	125.7
891	dimethyl (4-(trifluoromethyl)phenyl)phosphonate2	FC(c1c[c:1]c(P(OC)(OC)=O)cc1)(F)F	132.4	132.6	132.2	132.1	132.6	132.7
892	dimethyl (4-(trifluoromethyl)phenyl)phosphonate3	FC(c1cc[c:1](P(OC)(OC)=O)cc1)(F)F	130.5	130.2	128.2	129.5	142.4	130.8
893	bis(4-fluorophenyl)(phenyl)phosphine oxide0	F[c:1]1ccc(P(c2ccccc2)(c3ccc(F)cc3)=O)cc1	165.2	165.2	165.2	166	165.9	164.6
894	bis(4-fluorophenyl)(phenyl)phosphine oxide1	Fc1[c:1]cc(P(c2ccccc2)(c3ccc(F)cc3)=O)cc1	116.1	115.8	115.5	115.8	115.6	115.5
895	bis(4-fluorophenyl)(phenyl)phosphine oxide2	Fc1c[c:1]c(P(c2ccccc2)(c3ccc(F)cc3)=O)cc1	134.6	133.3	134.1	134	133.9	133.6
896	bis(4-fluorophenyl)(phenyl)phosphine oxide3	Fc1cc[c:1](P(c2ccccc2)(c3ccc(F)cc3)=O)cc1	128.5	128.8	126.3	127.8	128.7	129.6
897	bis(4-fluorophenyl)(phenyl)phosphine oxide4	Fc1ccc(P([c:1]2ccccc2)(c3ccc(F)cc3)=O)cc1	132.2	133.2	132	135.4	133.1	133.4
898	bis(4-fluorophenyl)(phenyl)phosphine oxide5	Fc1ccc(P(c2[c:1]cccc2)(c3ccc(F)cc3)=O)cc1	132	131.6	131.8	132.5	132.3	132
899	bis(4-fluorophenyl)(phenyl)phosphine oxide6	Fc1ccc(P(c2c[c:1]ccc2)(c3ccc(F)cc3)=O)cc1	128.8	128.8	128.5	128.6	128.8	128.2
900	bis(4-fluorophenyl)(phenyl)phosphine oxide7	Fc1ccc(P(c2cc[c:1]cc2)(c3ccc(F)cc3)=O)cc1	132.3	132	132.2	131.9	134.2	131.7
901	(3,5-dichlorophenyl)phosphine0	P[c:1]1cc(Cl)cc(Cl)c1	133	132.5	135.3	134.1	134	137.5
902	(3,5-dichlorophenyl)phosphine1	Pc1[c:1]c(Cl)cc(Cl)c1	132.2	129.4	128.9	131.6	127.2	128.9
903	(3,5-dichlorophenyl)phosphine2	Pc1c[c:1](Cl)cc(Cl)c1	134.9	136.5	134.5	143.1	135.7	135.7
904	(3,5-dichlorophenyl)phosphine3	Pc1cc(Cl)[c:1]c(Cl)c1	128.2	127.6	127.9	128.4	129.2	128.3
905	(2-chlorophenyl)phosphonic acid monoethyl ester0	Clc1cccc[c:1]1P(OCC)(O)=O	127.8	127.7	127.7	130.6	135.4	131.3
906	(2-chlorophenyl)phosphonic acid monoethyl ester1	Clc1ccc[c:1]c1P(OCC)(O)=O	134.9	134.2	131.6	129.4	133.7	132.5
907	(2-chlorophenyl)phosphonic acid monoethyl ester2	Clc1cc[c:1]cc1P(OCC)(O)=O	126.3	127.1	126.6	125.8	126.9	127
908	(2-chlorophenyl)phosphonic acid monoethyl ester3	Clc1c[c:1]ccc1P(OCC)(O)=O	133.5	133.9	133.4	133.9	133.1	133
909	(2-chlorophenyl)phosphonic acid monoethyl ester4	Clc1[c:1]cccc1P(OCC)(O)=O	130.7	130.9	130.6	133.9	128.9	130
910	(2-chlorophenyl)phosphonic acid monoethyl ester5	Cl[c:1]1ccccc1P(OCC)(O)=O	136.9	136.1	135.4	137.8	134.9	135
911	(4-chlorophenyl)trimethylsilane0	C[Si](C)(C)c1cc[c:1](Cl)cc1	135.2	135	135.9	135.2	134.7	N/A
912	(4-chlorophenyl)trimethylsilane1	C[Si](C)(C)c1c[c:1]c(Cl)cc1	127.9	127.8	127.8	127.2	128.1	N/A
913	(4-chlorophenyl)trimethylsilane2	C[Si](C)(C)c1[c:1]cc(Cl)cc1	134.3	134.1	134.6	136.1	131.5	N/A
914	(4-chlorophenyl)trimethylsilane3	C[Si](C)(C)[c:1]1ccc(Cl)cc1	138	137.5	139.8	139.5	138.2	N/A
915	trimethyl(m-tolyl)silane0	C[c:1]1cccc([Si](C)(C)C)c1	136.8	136.9	137.5	138.2	137.7	N/A
916	trimethyl(m-tolyl)silane1	Cc1[c:1]ccc([Si](C)(C)C)c1	130	129.9	130.3	130.1	129.4	N/A
917	trimethyl(m-tolyl)silane2	Cc1c[c:1]cc([Si](C)(C)C)c1	128.1	127.4	130	128.5	139.2	N/A
918	trimethyl(m-tolyl)silane3	Cc1cc[c:1]c([Si](C)(C)C)c1	130.8	130.6	130.4	130.7	125.9	N/A
919	trimethyl(m-tolyl)silane4	Cc1ccc[c:1]([Si](C)(C)C)c1	140	139	140.4	140.2	140	N/A
920	trimethyl(m-tolyl)silane5	Cc1cccc([Si](C)(C)C)[c:1]1	134.3	133.7	134.3	133.7	134.1	N/A
921	4-fluoro-3-trimethylsilyl-N,N-dimethylaniline0	CN(C)[c:1]1ccc(F)c([Si](C)(C)C)c1	147.1	146.1	148.7	148	144.5	N/A
922	4-fluoro-3-trimethylsilyl-N,N-dimethylaniline1	CN(C)c1[c:1]cc(F)c([Si](C)(C)C)c1	115.6	115.3	118.1	118.6	116.3	N/A
923	4-fluoro-3-trimethylsilyl-N,N-dimethylaniline2	CN(C)c1c[c:1]c(F)c([Si](C)(C)C)c1	114.7	116	117.4	115.9	115.7	N/A
924	4-fluoro-3-trimethylsilyl-N,N-dimethylaniline3	CN(C)c1cc[c:1](F)c([Si](C)(C)C)c1	160.3	159	159.7	163.1	156.5	N/A
925	4-fluoro-3-trimethylsilyl-N,N-dimethylaniline4	CN(C)c1ccc(F)[c:1]([Si](C)(C)C)c1	125.9	127.8	127.5	126.4	128	N/A
926	4-fluoro-3-trimethylsilyl-N,N-dimethylaniline5	CN(C)c1ccc(F)c([Si](C)(C)C)[c:1]1	118.9	119.6	124.8	119.5	119.6	N/A
927	4-methyl-2-(trimethylsilyl)aniline0	C[Si]([c:1]1c(N)ccc(C)c1)(C)C	122.8	121.2	128.5	120	136.9	N/A
928	4-methyl-2-(trimethylsilyl)aniline1	C[Si](c1[c:1](N)ccc(C)c1)(C)C	148.8	147	148.4	149.4	148.6	N/A
929	4-methyl-2-(trimethylsilyl)aniline2	C[Si](c1c(N)[c:1]cc(C)c1)(C)C	115.5	115.8	116.8	115.6	115.5	N/A
930	4-methyl-2-(trimethylsilyl)aniline3	C[Si](c1c(N)c[c:1]c(C)c1)(C)C	131.1	131.2	131	131.6	130.2	N/A
931	4-methyl-2-(trimethylsilyl)aniline4	C[Si](c1c(N)cc[c:1](C)c1)(C)C	127.2	125.9	130	127.6	127.7	N/A
932	4-methyl-2-(trimethylsilyl)aniline5	C[Si](c1c(N)ccc(C)[c:1]1)(C)C	135.3	134	135.5	135.2	134.9	N/A
933	N,N-dimethyl-4-(trifluoromethyl)aniline0	CN(C)[c:1]1ccc(cc1)C(F)(F)F	152.2	153.3	150.5	153.8	154.4	152.7
934	N,N-dimethyl-4-(trifluoromethyl)aniline1	CN(C)c1ccc(c[c:1]1)C(F)(F)F	111.1	112.3	114.5	111.2	113.2	110.6
935	N,N-dimethyl-4-(trifluoromethyl)aniline2	CN(C)c1ccc([c:1]c1)C(F)(F)F	126.2	125.9	126.8	126.4	126	126.1
936	N,N-dimethyl-4-(trifluoromethyl)aniline3	CN(C)c1cc[c:1](cc1)C(F)(F)F	117.3	118.7	114.5	119.3	126	116.2
937	4-bromo-3-fluoroaniline0	N[c:1]1cc(F)c(Br)cc1	147.6	146.6	148.6	149	149	N/A
938	4-bromo-3-fluoroaniline1	Nc1cc(F)c(Br)c[c:1]1	112	112	113.4	111.9	112.2	N/A
939	4-bromo-3-fluoroaniline2	Nc1cc(F)c(Br)[c:1]c1	133.5	134	134.7	133.1	134	N/A
940	4-bromo-3-fluoroaniline3	Nc1cc(F)[c:1](Br)cc1	96.2	96.8	99.1	100.5	100.1	N/A
941	4-bromo-3-fluoroaniline4	Nc1c[c:1](F)c(Br)cc1	159.6	159.9	160.5	159.5	166.2	N/A
942	4-bromo-3-fluoroaniline5	Nc1[c:1]c(F)c(Br)cc1	103.2	103.4	104.2	104	107	N/A
943	4-bromo-3-trifluoromethylaniline0	N[c:1]1cc(C(F)(F)F)c(Br)cc1	145.7	145.8	146.8	147.8	147.7	N/A
944	4-bromo-3-trifluoromethylaniline1	Nc1cc(C(F)(F)F)c(Br)c[c:1]1	118.9	119.7	119.2	118.7	119.9	N/A
945	4-bromo-3-trifluoromethylaniline2	Nc1cc(C(F)(F)F)c(Br)[c:1]c1	135.5	135.1	134.6	135.9	132.7	N/A
946	4-bromo-3-trifluoromethylaniline3	Nc1cc(C(F)(F)F)[c:1](Br)cc1	106.7	107.6	107.2	111.7	110.1	N/A
947	4-bromo-3-trifluoromethylaniline4	Nc1c[c:1](C(F)(F)F)c(Br)cc1	130.4	130.8	131	131.5	131	N/A
948	4-bromo-3-trifluoromethylaniline5	Nc1[c:1]c(C(F)(F)F)c(Br)cc1	114.1	113.5	113.9	113.5	114.3	N/A
949	4-bromo-3-ethynylaniline0	C#Cc(c(Br)cc1)c[c:1]1N	145.4	146.1	148.6	146.5	145	N/A
950	4-bromo-3-ethynylaniline1	C#Cc(c(Br)c[c:1]1)cc1N	117.3	116.3	118.4	118	116.3	N/A
951	4-bromo-3-ethynylaniline2	C#Cc(c(Br)[c:1]c1)cc1N	132.9	134.1	132.5	133.7	132	N/A
952	4-bromo-3-ethynylaniline3	C#Cc([c:1](Br)cc1)cc1N	113.3	116	116.1	0	116.7	N/A
953	4-bromo-3-ethynylaniline4	C#C[c:1](c(Br)cc1)cc1N	124.4	125	127.1	127	126.4	N/A
954	4-bromo-3-ethynylaniline5	C#Cc(c(Br)cc1)[c:1]c1N	120	118.6	117.6	118.7	123.3	N/A
955	2-bromo-4-nitroaniline0	N[c:1]1c(Br)cc([N+](=O)[O-])cc1	149.9	150.1	151.6	148.9	153.3	N/A
956	2-bromo-4-nitroaniline1	Nc1c(Br)cc([N+](=O)[O-])c[c:1]1	113.5	115.1	113.9	117.7	119.4	N/A
957	2-bromo-4-nitroaniline2	Nc1c(Br)cc([N+](=O)[O-])[c:1]c1	124.9	124.8	125.3	124.7	123.7	N/A
958	2-bromo-4-nitroaniline3	Nc1c(Br)c[c:1]([N+](=O)[O-])cc1	139	139.4	137.2	139.8	140.1	N/A
959	2-bromo-4-nitroaniline4	Nc1c(Br)[c:1]c([N+](=O)[O-])cc1	129.2	128.7	128.6	128.1	129.2	N/A
960	2-bromo-4-nitroaniline5	Nc1[c:1](Br)cc([N+](=O)[O-])cc1	107	108	108.3	109.4	118.2	N/A
961	2,4-dibromo-N-methylaniline0	CN[c:1]1c(Br)cc(Br)cc1	145.1	145.8	146.1	144.8	145.8	N/A
962	2,4-dibromo-N-methylaniline1	CNc1c(Br)cc(Br)c[c:1]1	111.7	112	117.2	114.8	117.9	N/A
963	2,4-dibromo-N-methylaniline2	CNc1c(Br)cc(Br)[c:1]c1	131.3	131.4	132.5	131.9	131.4	N/A
964	2,4-dibromo-N-methylaniline3	CNc1c(Br)c[c:1](Br)cc1	109.8	108.7	113.7	111.6	110.3	N/A
965	2,4-dibromo-N-methylaniline4	CNc1c(Br)[c:1]c(Br)cc1	134.2	134.5	135.6	134	129.2	N/A
966	2,4-dibromo-N-methylaniline5	CNc1[c:1](Br)cc(Br)cc1	107.9	107.3	111.7	110.6	116.7	N/A
967	tert-butyl 4-trifluoromethylphenylcarbamate0	O=C(OC(C)(C)C)N[c:1]1ccc(C(F)(F)F)cc1	141.5	140.9	139.5	141.7	141.3	141.2
968	tert-butyl 4-trifluoromethylphenylcarbamate1	O=C(OC(C)(C)C)Nc1[c:1]cc(C(F)(F)F)cc1	117.9	119.7	119.9	119.7	121.9	118.6
969	tert-butyl 4-trifluoromethylphenylcarbamate2	O=C(OC(C)(C)C)Nc1c[c:1]c(C(F)(F)F)cc1	126.2	126.5	126.8	126.5	125.3	126.1
970	tert-butyl 4-trifluoromethylphenylcarbamate3	O=C(OC(C)(C)C)Nc1cc[c:1](C(F)(F)F)cc1	124.8	126.4	125.4	125.5	132.1	125
971	1,3-diisocyanato-5-nitrobenzene0	O=[N+]([c:1]1cc(N=C=O)cc(N=C=O)c1)[O-]	149.4	149	145.4	148.7	147.6	146.7
972	1,3-diisocyanato-5-nitrobenzene1	O=[N+](c1[c:1]c(N=C=O)cc(N=C=O)c1)[O-]	117.2	117.2	118.9	116.5	118.4	118.1
973	1,3-diisocyanato-5-nitrobenzene2	O=[N+](c1c[c:1](N=C=O)cc(N=C=O)c1)[O-]	136.3	135.2	133.1	135.6	135.6	135.9
974	1,3-diisocyanato-5-nitrobenzene3	O=[N+](c1cc(N=C=O)[c:1]c(N=C=O)c1)[O-]	126.5	126	125.6	124.6	128.5	129.7
975	2-(bromomethyl)-4-chloro-1-nitrobenzene0	Clc(cc1)cc(CBr)[c:1]1[N+](=O)[O-]	146.1	147.1	146.6	146.2	147.4	N/A
976	2-(bromomethyl)-4-chloro-1-nitrobenzene1	Clc(c[c:1]1)cc(CBr)c1[N+](=O)[O-]	127.1	126.1	126.7	125.1	126.9	N/A
977	2-(bromomethyl)-4-chloro-1-nitrobenzene2	Clc([c:1]c1)cc(CBr)c1[N+](=O)[O-]	129.7	129.5	128.9	128.9	129.9	N/A
978	2-(bromomethyl)-4-chloro-1-nitrobenzene3	Cl[c:1](cc1)cc(CBr)c1[N+](=O)[O-]	140.1	139.5	138.2	140.6	140.7	N/A
979	2-(bromomethyl)-4-chloro-1-nitrobenzene4	Clc(cc1)[c:1]c(CBr)c1[N+](=O)[O-]	132.5	132.1	131.1	129.4	129.7	N/A
980	2-(bromomethyl)-4-chloro-1-nitrobenzene5	Clc(cc1)c[c:1](CBr)c1[N+](=O)[O-]	134.8	134.2	136.9	133.5	134.5	N/A
981	3-fluoro-5-nitrobenzyl chloride0	ClCc(c1)cc(F)c[c:1]1[N+](=O)[O-]	149.3	148.9	150.5	149.6	149.7	149.4
982	3-fluoro-5-nitrobenzyl chloride1	ClCc([c:1]1)cc(F)cc1[N+](=O)[O-]	119.3	119.2	120.7	120.8	120.6	118.9
983	3-fluoro-5-nitrobenzyl chloride2	ClC[c:1](c1)cc(F)cc1[N+](=O)[O-]	141.5	141.1	140.3	139.8	140.3	142
984	3-fluoro-5-nitrobenzyl chloride3	ClCc(c1)[c:1]c(F)cc1[N+](=O)[O-]	121.9	121.1	121.2	122.3	121.7	121.8
985	3-fluoro-5-nitrobenzyl chloride4	ClCc(c1)c[c:1](F)cc1[N+](=O)[O-]	162.5	162.1	163.7	162.6	164	162
986	3-fluoro-5-nitrobenzyl chloride5	ClCc(c1)cc(F)[c:1]c1[N+](=O)[O-]	111.4	110.6	111.4	110.1	111.2	111.3
987	2-chloro-1,3-dinitro-5-(trifluoromethyl)benzene0	FC([c:1]1cc([N+]([O-])=O)c(Cl)c([N+]([O-])=O)c1)(F)F	131	132	131.1	132.9	130.9	133.6
988	2-chloro-1,3-dinitro-5-(trifluoromethyl)benzene1	FC(c1[c:1]c([N+]([O-])=O)c(Cl)c([N+]([O-])=O)c1)(F)F	125.1	125.5	125.2	127.1	125.1	125.3
989	2-chloro-1,3-dinitro-5-(trifluoromethyl)benzene2	FC(c1c[c:1]([N+]([O-])=O)c(Cl)c([N+]([O-])=O)c1)(F)F	149.7	150.2	149.9	150.4	148.8	149.5
990	2-chloro-1,3-dinitro-5-(trifluoromethyl)benzene3	FC(c1cc([N+]([O-])=O)[c:1](Cl)c([N+]([O-])=O)c1)(F)F	124.4	123.5	124.1	124.4	124.4	123.1
991	1-iodo-3,5-bis(trifluoromethyl)benzene0	FC(F)(F)[c:1]1cc(I)cc(c1)C(F)(F)F	133.2	133.2	132.2	131.6	132.9	N/A
992	1-iodo-3,5-bis(trifluoromethyl)benzene1	FC(F)(F)c1[c:1]c(I)cc(c1)C(F)(F)F	137.9	137.9	135.4	136.2	137.7	N/A
993	1-iodo-3,5-bis(trifluoromethyl)benzene2	FC(F)(F)c1c[c:1](I)cc(c1)C(F)(F)F	94.1	94.8	94	96.4	94.9	N/A
994	1-iodo-3,5-bis(trifluoromethyl)benzene3	FC(F)(F)c1cc(I)cc([c:1]1)C(F)(F)F	121.9	122.1	123	122.6	122	N/A
995	1,2-difluoro-3,5-diiodobenzene0	Ic(c1)cc(I)c(F)[c:1]1F	149.4	150.6	149.8	150.6	152.7	N/A
996	1,2-difluoro-3,5-diiodobenzene1	Ic([c:1]1)cc(I)c(F)c1F	126.8	126.1	126.4	126.8	126.4	N/A
997	1,2-difluoro-3,5-diiodobenzene2	I[c:1](c1)cc(I)c(F)c1F	86.5	87.5	88.7	87.3	93.1	N/A
998	1,2-difluoro-3,5-diiodobenzene3	Ic(c1)[c:1]c(I)c(F)c1F	141.7	142.5	141.7	144.5	141.1	N/A
999	1,2-difluoro-3,5-diiodobenzene4	Ic(c1)c[c:1](I)c(F)c1F	83.8	84.3	86.2	79.7	84.3	N/A
1000	1,2-difluoro-3,5-diiodobenzene5	Ic(c1)cc(I)[c:1](F)c1F	150.7	150.3	152.6	150.9	148	N/A
1001	1,4-difluoro-2,5-diiodobenzene0	F[c:1]1c(I)cc(F)c(I)c1	158.1	158.3	161.5	157	152.7	N/A
1002	1,4-difluoro-2,5-diiodobenzene1	Fc1c(I)cc(F)c(I)[c:1]1	125.1	127.2	127	126.4	129.1	N/A
1003	1,4-difluoro-2,5-diiodobenzene2	Fc1c(I)cc(F)[c:1](I)c1	80.5	80.2	81.6	78.7	81.6	N/A
1004	1,3,5-trichloro-2-iodobenzene0	Cl[c:1]1cc(Cl)c(I)c(Cl)c1	135.3	135.1	137.9	136.3	136	N/A
1005	1,3,5-trichloro-2-iodobenzene1	Clc1cc(Cl)c(I)c(Cl)[c:1]1	127.4	127.5	128.2	128.3	127.9	N/A
1006	1,3,5-trichloro-2-iodobenzene2	Clc1cc(Cl)c(I)[c:1](Cl)c1	141.4	140.5	140.6	141.3	141.6	N/A
1007	1,3,5-trichloro-2-iodobenzene3	Clc1cc(Cl)[c:1](I)c(Cl)c1	101.7	101.1	104.6	101.6	96.2	N/A
1008	1-cyclopropyl-4-methylbenzene0	Cc1cc[c:1](C2CC2)cc1	140.6	141.6	141.7	141.1	142.8	140.9
1009	1-cyclopropyl-4-methylbenzene1	Cc1c[c:1]c(C2CC2)cc1	125.5	125.7	126.5	125.6	124.9	126.1
1010	1-cyclopropyl-4-methylbenzene2	Cc1[c:1]cc(C2CC2)cc1	128.8	128.6	129.6	128.5	128.4	128.9
1011	1-cyclopropyl-4-methylbenzene3	C[c:1]1ccc(C2CC2)cc1	134.6	135	135.5	136.6	134.8	134.7
			RMSE	0.9	1.9	1.8	3.4	1.1
