# Supplementary material for: Can Graph Machines Accurately Estimate 13C NMR Chemical Shifts of Benzenic Compounds?
Source: Molecules. 2024 Jul 1;29(13):3137. doi: 10.3390/molecules29133137 (PMC11243075; doi:10.3390/molecules29133137)
Supplement: Supplementary file 1 [file molecules-29-03137-s001.zip › CS10577AConstruction-SI.xlsx]

## Sheet: list-281
Table S6. Names and references of the 281 added molecules to form the final 10577-carbon training set
NAMES	REFERENCES
2,4,6-trimethylbenzoic acid	sdbs.db.aist.go.jp
methyl 2,6-dimethoxybenzoate	10.1002/chem.201802247
methyl 2,6-dimethyl benzoate	10.1002/mrc.1414
methyl 2,4,6-trimethyl benzoate	10.1002/mrc.1414
methyl 2,3,5,6-tetramethyl benzoate	10.1002/mrc.1414
2,6-dimethoxy-N,N-dimethylbenzamide	10.1002/mrc.1270120411
N,N-diisopropyl-2,6-dimethoxybenzamide	10.1002/mrc.1270120411
N,N-diisopropyl-2,3-dimethoxybenzamide	10.1002/anie.201809929
2,3-dimethoxy-N-(2-methoxyphenyl)benzamide	10.2174/1570178613666151230210931
3,5-diisopropyl-4-methoxybenzaldehyde	10.1002/chem.201502533
4-hydroxy-3,5-diisopropylbenzaldehyde	10.1002/chem.201502533
2-bromo-4,5-dimethoxybenzaldehyde	10.1016/j.tetlet.2019.151263
2-bromo-5-nitrobenzaldehyde	10.1016/j.tetlet.2019.151263
6-bromo-2, 3-dichlorobenzaldehyde	10.1016/j.tetlet.2019.151263
2,6-dibromo-3,4-dimethoxybenzaldehyde	10.1016/j.tetlet.2019.151263
2,6-dibromo-4-methylbenzaldehyde	10.1016/j.tetlet.2019.151263
2,6-dibromo-4-methoxy-3-methylbenzaldehyde	10.1016/j.tetlet.2019.151263
2,5-dibromo-4-fluorobenzaldehyde	10.1016/j.tetlet.2019.151263
2-bromo-5-chloro-4-fluorobenzaldehyde	10.1016/j.tetlet.2019.151263
5-bromo-3-nitrosalicylaldehyde	10.1016/j.tet.2003.02.005
5-tert-butyl-2-hydroxy-3-nitrobenzaldehyde	10.1039/C0CC04493H
3-methoxy-5-nitrobenzaldehyde	10.1021/ml200108y
4-(diethylamino)-2-hydroxy-3-nitrobenzaldehyde	10.1055/s-1993-25962
2',6'-dimethylacetophenone	10.1002/mrc.1414
2',3',5',6'-tetramethylacetophenone	10.1002/mrc.1414
1-(4-(tert-butyl)phenyl)-3-(4-methoxyphenyl)propane-1,3-dione	10.1016/j.saa.2012.07.109
1-phenyl-3-(p-tolyl)propane-1,3-dione	10.1039/c8ob01861h
1-phenyl-3-(m-tolyl)propane-1,3-dione	10.1039/c8ob01861h
1-(4-pethoxyphenyl)-3-phenylpropane-1,3-dione	10.1039/c8ob01861h
1-(4-fluorophenyl)-3-phenylpropane-1,3-dione	10.1039/c8ob01861h
1-(4-(tert-butyl)phenyl)-3-phenylpropane-1,3-dione	10.1039/c8ob01861h
4-(3-oxo-3-phenylpropanoyl)benzonitrile	10.1039/c8ob01861h
methyl 4-(3-oxo-3-phenylpropanoyl)benzoate	10.1039/c8ob01861h
1-(2-bromophenyl)-3-phenylpropane-1,3-dione	10.1039/c8ob01861h
1-(4-nitrophenyl)-3-phenylpropane-1,3-dione	10.1002/anie.201409361
1,3-bis(4-bromophenyl)propane-1,3-dione	10.1002/anie.201409361
1,3-bis(4-methoxyphenyl)propane-1,3-dione	10.1002/anie.201409361
1-(4-bromophenyl)-3-(4-methoxyphenyl)propane-1,3-dione	10.1002/anie.201409361
1-(4-chlorophenyl)-3-phenylpropane-1,3-dione	10.1002/anie.201409361
2,6-dibromo-4-chloro-3-methylphenol	10.1080/00397911.2014.956367
2,4,6-tribromo-3-methoxyphenol	10.1016/j.tet.2016.02.006
2,4,6-tribromo-3-(dimethylamino)phenol	10.1016/j.tet.2016.02.006
2,3,5,6-tetrabromo-4-nitrophenol	10.1134/s1070428012080064
1,3,5-tribromo-2-methoxy-4-vinylbenzene	10.1016/j.tet.2015.04.091
2,6-dibromoanisole	10.1021/ja2059236
1,3,5-tribromo-2,4,6-trimethoxybenzene	10.1021/jacs.0c00459
2,4,6-tribromo-1-(chlorodifluoromethoxy)benzene	10.1002/ejoc.200800231
2,3,5,6-tetrabromo-4-nitroanisole	10.1134/s1070428012080064
2,4,6-tribromo-3-methoxyaniline	10.1021/acs.joc.8b00188
2,6-dimethylanisole	10.1021/jo00186a010
2,6-diethylanisole	10.1021/jo00186a010
2,6-di-tert-butylanisole	10.1021/jo00186a010
2,6-di-tert-butyl-3-methylanisole	10.1016 j.tet.2009.11.103
2,6-di-tert-butyl-4-iodo-3-methylanisole	10.1016 j.tet.2009.11.103
4-iodo-2,3,5,6-tetramethylanisole	10.1016 j.tet.2009.11.103
2-tert-butyl-4,6-diiodo-3,5-dimethylanisole	10.1016 j.tet.2009.11.103
4,5-dimethoxy-2-nitroaniline	10.1021/acs.orglett.5b03493
N1,N1-dimethyl-3-nitrobenzene-1,4-diamine	scifinder-n.cas.org biorad spectrum
4-tert-butyl-2-nitroaniline	10.1021/ja2063346
4-(tert-butyl)-2-iodo-6-nitroaniline	10.1002/ejoc.201301838
2',6'-dimethylacetanilide	10.1002/mrc.1270140615
diphenyl ether	sdbs.db.aist.go.jp
(benzyloxy)benzene	sdbs.db.aist.go.jp
p-phenoxyaniline	sdbs.db.aist.go.jp
o-phenoxyaniline	sdbs.db.aist.go.jp
p-phenoxyphenol	sdbs.db.aist.go.jp
m-phenoxyphenol	sdbs.db.aist.go.jp
m-phenoxybenzaldehyde	sdbs.db.aist.go.jp
o-(o-tolyloxy)aniline	sdbs.db.aist.go.jp
p-(p-tolyloxy)aniline	sdbs.db.aist.go.jp
m-phenoxybenzyl alcohol	sdbs.db.aist.go.jp
diphenoxymethane	sdbs.db.aist.go.jp
m-(p-fluorophenoxy)toluene	sdbs.db.aist.go.jp
o-phenoxybenzoic acid	sdbs.db.aist.go.jp
p-phenoxybenzoic acid	sdbs.db.aist.go.jp
4-(4-fluorophenoxy)benzaldehyde	sdbs.db.aist.go.jp
p-(p-chlorophenoxy)aniline	sdbs.db.aist.go.jp
2-amino-4-chlorodiphenyl ether	sdbs.db.aist.go.jp
bis(4-formylphenyl) ether	sdbs.db.aist.go.jp
m-(p-methoxyphenoxy)benzaldehyde	sdbs.db.aist.go.jp
m-(p-chlorophenoxy)benzaldehyde	sdbs.db.aist.go.jp
4-(4-chlorophenoxy)benzaldehyde	sdbs.db.aist.go.jp
2-amino-4,4'-dichlorodiphenyl ether	sdbs.db.aist.go.jp
p-diphenoxybenzene	sdbs.db.aist.go.jp
m-diphenoxybenzene	sdbs.db.aist.go.jp
m-(m-(trifluoromethyl)phenoxy)benzaldehyde	sdbs.db.aist.go.jp
4-phenoxybenzophenone	sdbs.db.aist.go.jp
4-(2,4,6-trichlorophenoxy)aniline	sdbs.db.aist.go.jp
2,4-dichloro-1-(3-methoxy-4-nitrophenoxy)benzene	sdbs.db.aist.go.jp
1,3,5-trichloro-2-(4-nitrophenoxy)benzene	sdbs.db.aist.go.jp
N-(4-acetyl-2-(2,4-difluorophenoxy)phenyl)methanesulfonamide	sdbs.db.aist.go.jp
m-toluenethiol	sdbs.db.aist.go.jp
p-toluenethiol	sdbs.db.aist.go.jp
4,4'-thiodibenzenethiol	sdbs.db.aist.go.jp
diethylphenylphosphine	sdbs.db.aist.go.jp
methyldiphenylphosphine	sdbs.db.aist.go.jp
triphenylphosphine	sdbs.db.aist.go.jp
tri(o-tolyl)phosphine	sdbs.db.aist.go.jp
tris(2,6-dimethoxyphenyl)phosphine	sdbs.db.aist.go.jp
chlorodiphenylphosphine	sdbs.db.aist.go.jp
ethyl diphenylphosphinite	sdbs.db.aist.go.jp
dichloro(phenyl)phosphine	sdbs.db.aist.go.jp
dimethyl phenylphosphonite	sdbs.db.aist.go.jp
o-phenylene phosphorochloridite	sdbs.db.aist.go.jp
triphenyl phosphite	sdbs.db.aist.go.jp
methyl(diphenyl)phosphine oxide	sdbs.db.aist.go.jp
triphenylphosphine oxide	sdbs.db.aist.go.jp
triphenylphosphine sulfide	sdbs.db.aist.go.jp
diphenylphosphinic chloride	sdbs.db.aist.go.jp
phenylphosphinic acid	sdbs.db.aist.go.jp
phenylphosphonic dichloride	sdbs.db.aist.go.jp
diphenyl phosphonate	sdbs.db.aist.go.jp
dibenzyl phosphonate	sdbs.db.aist.go.jp
dimethyl phenylphosphonate	sdbs.db.aist.go.jp
diethyl(3-chlorobenzyl)phosphonate	sdbs.db.aist.go.jp
bis(p-nitrophenyl) phenylphosphonate	sdbs.db.aist.go.jp
phenyl dichlorophosphate	sdbs.db.aist.go.jp
o-chlorophenyl dichlorophosphate	sdbs.db.aist.go.jp
o-phenylene phosphorochloridate	sdbs.db.aist.go.jp
bis(2,4-dichlorophenyl) phosphorochloridate	sdbs.db.aist.go.jp
diphenyl hydrogen phosphate	sdbs.db.aist.go.jp
dimethyl (3-methyl-4-(methylthio)phenyl) phosphate	sdbs.db.aist.go.jp
triphenyl phosphate	sdbs.db.aist.go.jp
4-(methylthio)phenyl dipropyl phosphate	sdbs.db.aist.go.jp
O-(4-bromo-2,5-dichlorophenyl) O,O-dimethyl phosphorothioate	sdbs.db.aist.go.jp
O-(2,4-dichlorophenyl) O,O-diethyl phosphorothioate	sdbs.db.aist.go.jp
O,O-dimethyl O-(3-methyl-4-(methylsulfonyl)phenyl) phosphorothioate	sdbs.db.aist.go.jp
O-ethyl S,S-diphenyl phosphorodithioate	sdbs.db.aist.go.jp
(1,2-epoxyethyl)benzene	sdbs.db.aist.go.jp
1,2-epoxy-2-phenylpropane	sdbs.db.aist.go.jp
ethyl 2-ethyl-3-methyl-3-phenyloxirane-2-carboxylate	sdbs.db.aist.go.jp
2-(4-chlorophenyl)-3-phenyloxirane	sdbs.db.aist.go.jp
phenylsilane	10.1135/cccc19750875
diphenylsilane	10.1135/cccc19750875
dimethylphenylsilane	sdbs.db.aist.go.jp
1,2-bis(dimethylsilyl)benzene	sdbs.db.aist.go.jp
trimethylphenylsilane	sdbs.db.aist.go.jp
(4-bromophenyl)trimethylsilane	10.1016/S0022-328X(00)87013-8
(4-methoxyphenyl)trimethylsilane	10.1016/S0022-328X(00)87013-8
trimethyl(3-vinylphenyl)silane	10.1139/v83-411
N,N-dimethyl-4-(trimethylsilyl)aniline	10.1016/S0022-328X(00)87013-8
(4-(tert-butyl)phenyl)trimethylsilane	10.1016/S0022-328X(00)87013-8
(2-((4-fluorophenyl)dimethylsilyl)phenyl)methanol	sdbs.db.aist.go.jp
methyltriphenylsilane	10.1135/cccc19750875
tetraphenylsilane	10.1135/cccc19750875
chlorodimethylphenylsilane	sdbs.db.aist.go.jp
tert-butylchlorodiphenylsilane	sdbs.db.aist.go.jp
triphenylsilyl chloride	sdbs.db.aist.go.jp
trimethyl(phenoxy)silane	10.1002/mrc.1270090413
dimethoxy(methyl)(phenyl)silane	sdbs.db.aist.go.jp
1,2-bis((trimethylsilyl)oxy)benzene	10.1002/mrc.1270090413
1,3-bis((trimethylsilyl)oxy)benzene	10.1002/mrc.1270090413
1,4-bis((trimethylsilyl)oxy)benzene	10.1002/mrc.1270090413
cyclopropylbenzene	10.1002/mrc.1270130516
1-cyclopropyl-4-nitrobenzene	10.1002/mrc.1270130516
4-cyclopropylbenzoyl chloride	10.1002/mrc.1270130516
1-cyclopropyl-4-fluorobenzene	10.1002/mrc.1270130516
methyl phenylcarbamate	sdbs.db.aist.go.jp
ethyl diphenylcarbamate	sdbs.db.aist.go.jp
methyl N-(3,4-dichlorophenyl)carbamate	sdbs.db.aist.go.jp
3,5-dimethylphenyl methylcarbamate	sdbs.db.aist.go.jp
2-(sec-butyl)phenyl methylcarbamate	sdbs.db.aist.go.jp
2-isopropoxyphenyl methylcarbamate	sdbs.db.aist.go.jp
2,2-dimethylbenzo[d][1,3]dioxol-4-yl methylcarbamate	sdbs.db.aist.go.jp
3-((ethoxycarbonyl)amino)phenyl phenylcarbamate	sdbs.db.aist.go.jp
1-(tert-butylsulfinyl)-2-iodo-3-methoxybenzene	10.1021/ol9020755
1-bromo-4-(phenylsulfinyl)benzene	10.1002/mrc.1260270412
1-bromo-3-(phenylsulfonyl)benzene	10.1002/mrc.1260331004
1-fluoro-2-(phenylsulfonyl)benzene	10.1002/mrc.1260331004
2,4,6-trimethylbenzoyl chloride	10.1002/cber.19751080922
2,4,6-tri-tert-butylbenzoyl chloride	10.1002/cber.19751080922
1-(2,4,6-tri-tert-butylphenyl)propan-1-one	10.1002/cber.19751080922
2,4,6-tri-tert-butyl-N,N-dimethylbenzamide	10.1002/cber.19751080922
2,6-xylyl isocyanate	sdbs.db.aist.go.jp
o-bromophenyl isocyanate	sdbs.db.aist.go.jp
N-(4-chloro-2-fluorophenyl)-2-hydroxybenzamide	10.1021/jm5007897
N-(4-(diethylamino)phenyl)-2-hydroxybenzamide	10.1016/j.bmc.2015.11.013
m-chlorostyrene	10.1021/acs.joc.0c01173
1-methoxy-4-(prop-1-en-2-yl)benzene	10.1021/acs.joc.0c01173
diphenylethene	10.1021/acs.joc.0c01173
propylbenzene	sdbs.db.aist.go.jp
p-propyltoluene	sdbs.db.aist.go.jp
o-propyltoluene	sdbs.db.aist.go.jp
butylbenzene	sdbs.db.aist.go.jp
p-butylaniline	sdbs.db.aist.go.jp
p-butylbenzaldehyde	sdbs.db.aist.go.jp
7-methoxy-1-tetralone	sdbs.db.aist.go.jp
5-methoxy-1-tetralone	sdbs.db.aist.go.jp
7-ethyl-1-tetralone	sdbs.db.aist.go.jp
5-bromo-6-methoxy-1-tetralone	10.1016/j.tet.2009.03.034
m-(trifluoromethyl)phenyl isothiocyanate	sdbs.db.aist.go.jp
p-cyanophenyl isothiocyanate	sdbs.db.aist.go.jp
p-bromophenyl isothiocyanate	sdbs.db.aist.go.jp
m-tolyl isothiocyanate	sdbs.db.aist.go.jp
phenylacetic acid	sdbs.db.aist.go.jp
o-tolylacetic acid	sdbs.db.aist.go.jp
p-fluorophenylacetic acid	sdbs.db.aist.go.jp
p-methoxyphenylacetic acid	sdbs.db.aist.go.jp
phenylacetonitrile	10.1021/acs.joc.8b03164
mesitylacetonitrile	sdbs.db.aist.go.jp
(m-tolyl)acetonitrile	sdbs.db.aist.go.jp
(p-nitrophenyl)acetonitrile	sdbs.db.aist.go.jp
2-bromobenzyl cyanide	sdbs.db.aist.go.jp
4-(trifluoromethoxy)phenylacetonitrile	sdbs.db.aist.go.jp
p-chlorobenzyl cyanide	sdbs.db.aist.go.jp
p-fluorophenylacetonitrile	sdbs.db.aist.go.jp
4-hydroxy-3-methoxyphenylacetonitrile	sdbs.db.aist.go.jp
o-chlorophenyl methyl sulfide	10.1002/(SICI)1097-458X(200001)38:1<55::AID-MRC585>3.0.CO;2-M
o-nitrophenyl methyl sulfide	sdbs.db.aist.go.jp
o-methoxyphenyl methyl sulfide	sdbs.db.aist.go.jp
2-aminobenzophenone	sdbs.db.aist.go.jp
2-amino-2'-fluorobenzophenone	sdbs.db.aist.go.jp
2-chloro-4'-fluorobenzophenone	sdbs.db.aist.go.jp
methyl o-benzoylbenzoate	sdbs.db.aist.go.jp
3,3'-dinitrobenzophenone	sdbs.db.aist.go.jp
2,2'-dihydroxy-4-methoxybenzophenone	sdbs.db.aist.go.jp
2-methylamino-5-nitrobenzophenone	sdbs.db.aist.go.jp
o-iodobenzamide	10.1002/macp.201800471
2-iodo-N-methylbenzamide	10.1002/macp.201800471
m-(methylthio)phenol	10.1002/anie.200804898
m-aminobenzonitrile	10.1016/j.tet.2018.03.014
4-aminobenzenethiol	10.1002/adsc.201400941
1-(4-mercaptophenyl)ethanone	10.1002/adsc.201400941
1-(3-mercaptophenyl)ethanone	10.1002/adsc.201400941
1-(2-mercaptophenyl)ethanone	10.1002/adsc.201400941
ethyl 4-mercaptobenzoate	10.1002/adsc.201400941
N-(4-mercaptophenyl)acetamide	10.1002/adsc.201400941
4-mercaptobenzonitrile	10.1002/adsc.201400941
3-mercaptobenzonitrile	10.1002/adsc.201400941
3-mercaptobenzoic acid	10.1002/adsc.201400941
3-chlorobenzenethiol	10.1002/adsc.201400941
2-(trifluoromethyl)benzenethiol	10.1002/adsc.201400941
azidobenzene	sdbs.db.aist.go.jp
2,4,6-trimethylphenyl azide	10.1002/chem.201000971
1-azido-4-(tert-butyl)benzene	10.1002/ejoc.201300343
1-azido-4-methoxybenzene	10.1002/ejoc.201300343
1-azido-2-methoxybenzene	10.1002/ejoc.201300343
4-azido-1,2-dimethoxybenzene	10.1002/ejoc.201300343
2,6-dimethoxylphenyl azide	10.1002/chem.201000971
5-azido-1,2,3-trimethoxybenzene	10.1002/ejoc.201300343
5-azidobenzo[d][1,3]dioxole	10.1002/ejoc.201300343
1-azido-4-fluorobenzene	10.1002/ejoc.201300343
1-azido-3-bromobenzene	10.1002/ejoc.201300343
4-bromophenyl azide	10.1002/chem.201000971
1-azido-3-nitrobenzene	10.1002/ejoc.201300343
1-azido-4-nitrobenzene	10.1002/anie.201603175
4-methiophenyl azide	10.1002/chem.201000971
4-chlorophenyl azide	10.1002/chem.201000971
4-(tert-butoxycarbonylamino)phenyl azide	10.1002/chem.201000971
4-(methoxycarbonyl)phenyl azide	10.1002/chem.201000971
4-cyanophenyl azide	10.1002/chem.201000971
4-acetylphenyl azide	10.1002/chem.201000971
3-formylphenyl azide	10.1002/chem.201000971
4-formylphenyl azide	10.1002/chem.201000971
1-azido-3-iodobenzene	10.1002/ejoc.201200695
1-azido-4-iodobenzene	10.1002/ejoc.201200695
1-azido-3-fluorobenzene	10.1002/ejoc.201200695
1-azido-3-trifluoromethylbenzene	10.1039/C8GC01797B
1-azido-4-trifluoromethylbenzene	10.1039/C8GC01797B
1-azido-3,5-bis(trifluoromethyl)benzene	10.1039/C8GC01797B
1-methoxy-4-(methylsulfinyl)benzene	10.1039/c6cc04142f1
1,2-dimethoxy-4-(methylsulfinyl)benzene	10.1039/c6cc04142f1
1-isopropyl-4-(methylsulfinyl)benzene	10.1039/c6cc04142f1
1-(methylsulfinyl)-4-nitrobenzene	10.1039/c6cc04142f1
1-(methylsulfinyl)-3-nitrobenzene	10.1039/c6cc04142f1
1-(methylsulfinyl)-2-nitrobenzene	10.1039/c6cc04142f1
2-methoxy-1-(methylsulfinyl)-4-nitrobenzene	10.1039/c6cc04142f1
2-chloro-1-(methylsulfinyl)-4-nitrobenzene	10.1039/c6cc04142f1
4-chloro-1-(methylsulfinyl)-2-nitrobenzene	10.1039/c6cc04142f1
2-bromo-4-chloro-1-(methylsulfinyl)benzene	10.1039/c6cc04142f1
5-(methylsulfinyl)benzo[d][1,3]dioxole	10.1039/c6cc04142f1
4-(methylsulfinyl)benzonitrile	10.1039/c6cc04142f1
1-(4-(methylsulfinyl)phenyl)ethanone	10.1039/c6cc04142f1
1-(methylsulfinyl)-4-(phenylsulfonyl)benzene	10.1039/c6cc04142f1
ethyl 4-(methylsulfinyl)benzoate	10.1039/c6cc04142f1
o-fluorophenyl methyl sulfide	10.1002/(SICI)1097-458X(200001)38:1<55::AID-MRC585>3.0.CO;2-M
p-nitrobenzenesulfonyl fluoride	sdbs.db.aist.go.jp
N-(4-fluorophenyl)benzenesulfonamide	10.1021/acs.joc.7b00633
N-(4-methoxyphenyl)benzenesulfonamide	10.1080/00397911.2018.1452262
p-(methylthio)aniline	10.1021/acs.orglett.5b03230
4-methyl-m-phenylene diisocyanate	sdbs.db.aist.go.jp

## Sheet: 6-removed molecules
Table S7. Names, SMILES, and explanation for deletion of six molecules in the 1637-molecule training set
NAMES	SMILES	Explanation for deletion
2-nitro-p-anisidine	Nc1ccc(OC)cc1[N+]([O-])=O	Difficulty learning 2-carbon shifts
2-chloro-2',6'-dimethylacetanilide	ClCC(=O)Nc(c1C)c(C)ccc1	Contradiction with 2',6'-dimethylacetanilide for functional carbon assignment in SDBS
2-nitroresorcinol	[O-][N+](=O)c(c1O)c(O)ccc1	All references other than SDBS are in DMSO
o-methoxyphenyl isocyanate	O=C=Nc(c1OC)cccc1	c-NCO peak does not appear in SDBS spectrum, no other reference available
o-(methylthio)aniline	CSc1c(N)cccc1	Unrecognized conformational effect of SMe in the ortho position of the amino group
2,4,5-trichlorothioanisole	CSc1c(Cl)cc(Cl)c(Cl)c1	Difficulty learning 3-carbon shifts, no other reference available
