# Supplementary material for: Can Graph Machines Accurately Estimate 13C NMR Chemical Shifts of Benzenic Compounds?
Source: Molecules. 2024 Jul 1;29(13):3137. doi: 10.3390/molecules29133137 (PMC11243075; doi:10.3390/molecules29133137)
Supplement: Supplementary file 1 [file molecules-29-03137-s001.zip › CS128-SI.xlsx]

## Sheet: B128
Table S1. Carbon names, carbon SMILES, experimental, Nmrdb-estimated, NMRshiftDB-estimated, NMRshiftDB_NN-estimated, NmrPredict-estimated, Chemdraw-estimated, MestReNova-estimated and ACD-estimated 13C chemical shift values in ppm for the set of 22 molecules
#	C-NAMES	SMILES	CSHIFT	Nmrdb	NMRshiftDB	NMRshiftDB_NN	NmrPredict	Chemdraw	MestReNova	ACD	GM26
1	5-tert-butyl-2-hydroxybenzoic acid0	CC(C)(C)[c:1]1cc(C(O)=O)c(O)cc1	142.4	145.9	148.2	140.7	146.5	146.4	144.2	142.6	142.9
2	5-tert-butyl-2-hydroxybenzoic acid1	CC(C)(C)c1cc(C(O)=O)c(O)c[c:1]1	134.7	127.4	128.7	133	129.5	131.6	130.7	131.4	132.8
3	5-tert-butyl-2-hydroxybenzoic acid2	CC(C)(C)c1cc(C(O)=O)c(O)[c:1]c1	117.4	115	113.1	116.5	117.2	116.5	115.9	115.2	117.6
4	5-tert-butyl-2-hydroxybenzoic acid3	CC(C)(C)c1cc(C(O)=O)[c:1](O)cc1	160.1	161.7	162	159.3	163.5	159.1	163.2	161.6	159.6
5	5-tert-butyl-2-hydroxybenzoic acid4	CC(C)(C)c1c[c:1](C(O)=O)c(O)cc1	110.5	113	118.4	111.7	112.7	111.8	113.3	111.2	111.4
6	5-tert-butyl-2-hydroxybenzoic acid5	CC(C)(C)c1[c:1]c(C(O)=O)c(O)cc1	126.8	127.7	126.1	127.7	125.5	127.9	127.3	129.6	128.3
7	5-acetyloxy-2-hydroxybenzoic acid0	CC(=O)O[c:1]1cc(C(O)=O)c(O)cc1	142.5	150.7	148.7	142.6	147.2	143.8	143.7	143.2	143
8	5-acetyloxy-2-hydroxybenzoic acid1	CC(=O)Oc1cc(C(O)=O)c(O)c[c:1]1	130.6	115.5	116.6	128.4	120.7	128.2	127.7	129	128.9
9	5-acetyloxy-2-hydroxybenzoic acid2	CC(=O)Oc1cc(C(O)=O)c(O)[c:1]c1	118.7	117.6	126.8	117.9	116.1	119.2	117.1	120	118.5
10	5-acetyloxy-2-hydroxybenzoic acid3	CC(=O)Oc1cc(C(O)=O)[c:1](O)cc1	159.9	161.7	162	159.3	156.6	159	156.6	156.8	159.6
11	5-acetyloxy-2-hydroxybenzoic acid4	CC(=O)Oc1c[c:1](C(O)=O)c(O)cc1	111.3	112.8	118.4	113.3	123	114.6	121.4	113.2	112.3
12	5-acetyloxy-2-hydroxybenzoic acid5	CC(=O)Oc1[c:1]c(C(O)=O)c(O)cc1	122.9	112.4	110.1	123.4	123.3	123.1	123.4	123.4	124.3
13	3,5-dimethyl-2-iodobenzoic acid0	C[c:1]1cc(C(O)=O)c(I)c(c1)C	137.8	137.3	136.6	N/A	132	137.1	135.7	139.2	138.1
14	3,5-dimethyl-2-iodobenzoic acid1	Cc1cc(C(O)=O)c(I)c([c:1]1)C	133.9	130.6	127.1	N/A	128.4	137.7	133.9	132.8	134
15	3,5-dimethyl-2-iodobenzoic acid2	Cc1cc(C(O)=O)c(I)[c:1](c1)C	143.6	141.7	128.8	N/A	141.4	141.3	138.7	143.2	143.7
16	3,5-dimethyl-2-iodobenzoic acid3	Cc1cc(C(O)=O)[c:1](I)c(c1)C	96.6	103.7	92.2	N/A	103.7	96.6	101.5	99.8	97.8
17	3,5-dimethyl-2-iodobenzoic acid4	Cc1c[c:1](C(O)=O)c(I)c(c1)C	135.8	136.7	139.2	N/A	143.5	134.4	140.1	138.8	135.3
18	3,5-dimethyl-2-iodobenzoic acid5	Cc1[c:1]c(C(O)=O)c(I)c(c1)C	129.2	123.5	125.9	N/A	129.5	129.1	128.7	130.4	129.5
19	methyl 2-amino-3,5-dibromobenzoate0	COC(=O)[c:1]1c(N)c(Br)cc(Br)c1	112.6	112.8	128.8	N/A	114.8	114.5	115.2	109.9	112.2
20	methyl 2-amino-3,5-dibromobenzoate1	COC(=O)c1c(N)c(Br)cc(Br)[c:1]1	133.1	132.8	131.4	N/A	132.4	133.2	133.6	132.1	132.8
21	methyl 2-amino-3,5-dibromobenzoate2	COC(=O)c1c(N)c(Br)c[c:1](Br)c1	106.5	112.8	121.9	N/A	110.2	113.3	111	109.4	108.2
22	methyl 2-amino-3,5-dibromobenzoate3	COC(=O)c1c(N)c(Br)[c:1]c(Br)c1	139.1	134.5	133.5	N/A	138.3	133.5	138.3	139.6	139.6
23	methyl 2-amino-3,5-dibromobenzoate4	COC(=O)c1c(N)[c:1](Br)cc(Br)c1	111.1	104.6	113.8	N/A	106	119.4	107.5	112.7	110.3
24	methyl 2-amino-3,5-dibromobenzoate5	COC(=O)c1[c:1](N)c(Br)cc(Br)c1	146.6	147	143.1	N/A	147.6	150.2	147.1	148.1	147.5
25	6-chloro-1,3-benzodioxole-5-carbonitrile0	N#Cc([c:1]2Cl)cc1OCOc1c2	131.8	136.6	131.7	131	134.7	128.1	132.9	132.2	130.9
26	6-chloro-1,3-benzodioxole-5-carbonitrile1	N#Cc(c2Cl)cc1OCOc1[c:1]2	110.6	115.4	112	110	109.3	116.8	110.1	110.1	109.9
27	6-chloro-1,3-benzodioxole-5-carbonitrile2	N#Cc(c2Cl)cc1OCO[c:1]1c2	152.3	148.3	147.1	152.2	150.1	154.5	150.1	152.6	151.6
28	6-chloro-1,3-benzodioxole-5-carbonitrile3	N#Cc(c2Cl)c[c:1]1OCOc1c2	146.9	147.4	147.1	147.2	146.6	145.9	148.2	147.5	146.7
29	6-chloro-1,3-benzodioxole-5-carbonitrile4	N#Cc(c2Cl)[c:1]c1OCOc1c2	111.9	110.6	122.6	113.2	113.7	120.3	113	112.9	112.9
30	6-chloro-1,3-benzodioxole-5-carbonitrile5	N#C[c:1](c2Cl)cc1OCOc1c2	105.3	113.3	128.8	105.7	108.5	106.2	106.1	105.6	105.8
31	4-chloro-N-(3-methoxy-4-methylphenyl)benzamide0	Clc(cc2)ccc2C(=O)N[c:1]1cc(OC)c(C)cc1	136.6	139.3	143.1	137.6	138.6	135.9	140.2	136.2	136.5
32	4-chloro-N-(3-methoxy-4-methylphenyl)benzamide1	Clc(cc2)ccc2C(=O)Nc1cc(OC)c(C)c[c:1]1	111.6	117.9	117.5	111.7	114.4	113.8	114.1	115.1	112.6
33	4-chloro-N-(3-methoxy-4-methylphenyl)benzamide2	Clc(cc2)ccc2C(=O)Nc1cc(OC)c(C)[c:1]c1	130.5	130.4	127.4	129.8	131.1	130.2	131.3	130.7	130.5
34	4-chloro-N-(3-methoxy-4-methylphenyl)benzamide3	Clc(cc2)ccc2C(=O)Nc1cc(OC)[c:1](C)cc1	123.2	126.1	123.4	122	122.9	122.2	122.8	125.4	122.4
35	4-chloro-N-(3-methoxy-4-methylphenyl)benzamide4	Clc(cc2)ccc2C(=O)Nc1c[c:1](OC)c(C)cc1	158	152	156.1	157.1	158	158.8	159.6	157.1	157.8
36	4-chloro-N-(3-methoxy-4-methylphenyl)benzamide5	Clc(cc2)ccc2C(=O)Nc1[c:1]c(OC)c(C)cc1	103	103.3	101.1	103.4	103.4	104.6	103.6	100.1	104.4
37	4-chloro-N-(3-methoxy-4-methylphenyl)benzamide6	Clc(cc2)cc[c:1]2C(=O)Nc1cc(OC)c(C)cc1	133.4	133.6	134	133.4	133.7	132.3	133.6	133.6	132
38	4-chloro-N-(3-methoxy-4-methylphenyl)benzamide7	Clc(c[c:1]2)ccc2C(=O)Nc1cc(OC)c(C)cc1	129	128.3	127.4	129	130.3	130.1	130.2	130.3	128.3
39	4-chloro-N-(3-methoxy-4-methylphenyl)benzamide8	Clc([c:1]c2)ccc2C(=O)Nc1cc(OC)c(C)cc1	128.4	128.7	128.6	128.7	128.6	128.9	129.1	128.9	128.8
40	4-chloro-N-(3-methoxy-4-methylphenyl)benzamide9	Cl[c:1](cc2)ccc2C(=O)Nc1cc(OC)c(C)cc1	138.1	133.7	134.7	137.6	137.1	137.7	136.9	136.6	138.5
41	3,5-dimethylbenzoyl chloride0	C[c:1]1cc(C(=O)Cl)cc(c1)C	138.6	137.3	136.6	139.3	135.8	138.6	137.7	140.6	139.1
42	3,5-dimethylbenzoyl chloride1	Cc1cc(C(=O)Cl)cc([c:1]1)C	136.9	127.7	127.2	136.2	132.5	137.5	134.3	136.8	136.1
43	3,5-dimethylbenzoyl chloride2	Cc1cc(C(=O)Cl)[c:1]c(c1)C	129	131.7	125.9	128.7	129.9	128.6	129.9	129.6	129
44	3,5-dimethylbenzoyl chloride3	Cc1c[c:1](C(=O)Cl)cc(c1)C	132.9	136	131.3	133.4	135.1	133	134.4	131.6	132.6
45	4-iodo-3-methoxybenzaldehyde0	O=Cc(c1)ccc(I)[c:1]1OC	159	157.9	153.4	N/A	154.7	159.9	158.3	159.2	159.5
46	4-iodo-3-methoxybenzaldehyde1	O=Cc([c:1]1)ccc(I)c1OC	108.7	110.6	110.1	N/A	111.9	115.6	112.2	112.4	110.7
47	4-iodo-3-methoxybenzaldehyde2	O=C[c:1](c1)ccc(I)c1OC	137.9	130.6	130.6	N/A	130.9	136.8	135.1	137.2	137.2
48	4-iodo-3-methoxybenzaldehyde3	O=Cc(c1)[c:1]cc(I)c1OC	125.1	127.8	127.4	N/A	127.3	123.8	123.8	125.4	124.4
49	4-iodo-3-methoxybenzaldehyde4	O=Cc(c1)c[c:1]c(I)c1OC	140.4	139.3	138.3	N/A	139	123	139.3	139.2	139.8
50	4-iodo-3-methoxybenzaldehyde5	O=Cc(c1)cc[c:1](I)c1OC	95.3	87.5	92.2	N/A	85.3	91.7	90	93.2	95
51	3-fluoro-6-methoxy-2-methylbenzaldehyde0	COc([c:1]1C=O)ccc(F)c1C	124.1	113.7	123.2	125.8	123	121.8	125.3	124.8	125.3
52	3-fluoro-6-methoxy-2-methylbenzaldehyde1	CO[c:1](c1C=O)ccc(F)c1C	159.1	163.1	163.1	159.2	156.3	156.6	158	156	158
53	3-fluoro-6-methoxy-2-methylbenzaldehyde2	COc(c1C=O)[c:1]cc(F)c1C	109.5	118.7	114.2	108.8	113.2	115.1	112.9	113.3	110.3
54	3-fluoro-6-methoxy-2-methylbenzaldehyde3	COc(c1C=O)c[c:1]c(F)c1C	120.6	116.6	115.5	121.9	119.3	122.2	120.6	121.3	120.9
55	3-fluoro-6-methoxy-2-methylbenzaldehyde4	COc(c1C=O)cc[c:1](F)c1C	155.4	161.4	160.5	155	159.7	154.3	156.6	155.3	155.5
56	3-fluoro-6-methoxy-2-methylbenzaldehyde5	COc(c1C=O)ccc(F)[c:1]1C	127.9	125.6	128.8	128.3	129.7	126.9	129.3	129	126.5
57	2-chloro-4-methoxy-5-methylbenzaldehyde0	COc(c(c1)C)cc(Cl)[c:1]1C=O	126.6	131	128.8	125.6	132.1	129.9	129.1	128.8	126.9
58	2-chloro-4-methoxy-5-methylbenzaldehyde1	COc(c([c:1]1)C)cc(Cl)c1C=O	130.8	127.4	125.9	133.4	131.3	132.5	132.3	132	132.8
59	2-chloro-4-methoxy-5-methylbenzaldehyde2	COc([c:1](c1)C)cc(Cl)c1C=O	125.4	124.7	125.5	125.3	125.5	123.1	126.5	128.3	125.7
60	2-chloro-4-methoxy-5-methylbenzaldehyde3	CO[c:1](c(c1)C)cc(Cl)c1C=O	162.9	156.3	156.1	162.6	161	165.8	161.5	162.3	161.8
61	2-chloro-4-methoxy-5-methylbenzaldehyde4	COc(c(c1)C)[c:1]c(Cl)c1C=O	111.4	115.4	112	111.3	113.5	115.5	113.6	113	111.5
62	2-chloro-4-methoxy-5-methylbenzaldehyde5	COc(c(c1)C)c[c:1](Cl)c1C=O	137.6	138.3	131.7	136.4	130.3	132.6	134.8	134	135.9
63	6-chloro-2,3-dimethylbenzaldehyde0	O=C[c:1]1c(Cl)ccc(C)c1C	135	128	130.4	132.8	135.2	137.7	135	132.3	132.5
64	6-chloro-2,3-dimethylbenzaldehyde1	O=Cc1[c:1](Cl)ccc(C)c1C	131.3	132.7	133	134.7	133.9	131.5	134.3	131	133.9
65	6-chloro-2,3-dimethylbenzaldehyde2	O=Cc1c(Cl)[c:1]cc(C)c1C	127.5	127.3	131.1	129.2	128.2	125.1	128.3	127.5	127.2
66	6-chloro-2,3-dimethylbenzaldehyde3	O=Cc1c(Cl)c[c:1]c(C)c1C	135.9	130.8	130.8	135.2	133.2	138.6	133.9	135.3	135.4
67	6-chloro-2,3-dimethylbenzaldehyde4	O=Cc1c(Cl)cc[c:1](C)c1C	137.3	136.1	136.6	138.2	134.4	135.4	135.7	134.8	136.9
68	6-chloro-2,3-dimethylbenzaldehyde5	O=Cc1c(Cl)ccc(C)[c:1]1C	140.3	133.9	137.9	138.5	137	140.5	139	140	139.4
69	2,6-difluoro-4-methoxyacetophenone0	CO[c:1]1cc(F)c(c(F)c1)C(=O)C	163.4	161.8	156.7	163.9	161.7	168.2	163.8	164.8	164.5
70	2,6-difluoro-4-methoxyacetophenone1	COc1cc(F)c(c(F)[c:1]1)C(=O)C	98.8	101.5	93.6	97.2	102.3	97.9	100.5	100.3	98.6
71	2,6-difluoro-4-methoxyacetophenone2	COc1cc(F)c([c:1](F)c1)C(=O)C	162.2	160.9	160.5	161.3	161.7	161.8	161.4	161.5	162.6
72	2,6-difluoro-4-methoxyacetophenone3	COc1cc(F)[c:1](c(F)c1)C(=O)C	111	118.3	128.8	110.9	112.9	110.6	111.2	102.5	111
73	2-chloro-6-(hydroxymethyl)-4-methoxyphenol0	COc(cc1CO)cc(Cl)[c:1]1O	144.1	151.7	153.3	144.6	143.9	140.7	144.9	145.5	144.4
74	2-chloro-6-(hydroxymethyl)-4-methoxyphenol1	COc(c[c:1]1CO)cc(Cl)c1O	128	127.7	134.1	131.1	132	131.2	130.5	128.6	127.8
75	2-chloro-6-(hydroxymethyl)-4-methoxyphenol2	COc([c:1]c1CO)cc(Cl)c1O	113.1	111.5	110.1	111.5	109.2	112.8	112.5	110	112.4
76	2-chloro-6-(hydroxymethyl)-4-methoxyphenol3	CO[c:1](cc1CO)cc(Cl)c1O	153	159.3	156.7	152.5	157.8	154.8	152.6	154.2	153.5
77	2-chloro-6-(hydroxymethyl)-4-methoxyphenol4	COc(cc1CO)[c:1]c(Cl)c1O	113.6	114.5	112	112.7	117.2	112.6	115.1	113.3	114.7
78	2-chloro-6-(hydroxymethyl)-4-methoxyphenol5	COc(cc1CO)c[c:1](Cl)c1O	120.4	122.4	119.2	122.5	121.3	125.4	121.7	120	120.4
79	3,5-dimethylbenzylamine0	NCc(cc(c1)C)c[c:1]1C	137.5	137.3	136.6	137.6	137.5	138.1	137.7	138.2	137.9
80	3,5-dimethylbenzylamine1	NCc(cc([c:1]1)C)cc1C	127.9	127.7	127.2	128.2	127.4	128.9	127.7	129.1	128.3
81	3,5-dimethylbenzylamine2	NCc([c:1]c(c1)C)cc1C	124.5	127.7	126	125.1	125.6	125.8	126.9	125.5	125.1
82	3,5-dimethylbenzylamine3	NC[c:1](cc(c1)C)cc1C	142.9	136.8	138.5	143.2	139.8	141.4	142.3	148	143
83	4-bromo-3,5-diisopropylphenol0	CC(C)[c:1]1c(Br)c(C(C)C)cc(O)c1	149.4	140	128.8	N/A	148.9	144.1	148.7	151.4	149.6
84	4-bromo-3,5-diisopropylphenol1	CC(C)c1c(Br)c(C(C)C)cc(O)[c:1]1	111.6	110.6	110.1	N/A	113	111.2	114	113.6	111.7
85	4-bromo-3,5-diisopropylphenol2	CC(C)c1c(Br)c(C(C)C)c[c:1](O)c1	155.1	155.3	156.6	N/A	158.8	154.9	156.3	156.1	154.6
86	4-bromo-3,5-diisopropylphenol3	CC(C)c1[c:1](Br)c(C(C)C)cc(O)c1	117.1	123.6	117.7	N/A	123.4	114.1	120.5	113.9	116
87	2-fluoro-3-iodo-6-bromophenol0	Brc(cc1)c(O)c(F)[c:1]1I	80.4	79.6	81.2	N/A	91	81.5	85.7	81	81.5
88	2-fluoro-3-iodo-6-bromophenol1	Brc(cc1)c(O)[c:1](F)c1I	150.9	156.1	156.1	N/A	156.6	160.4	153.4	150.5	150.9
89	2-fluoro-3-iodo-6-bromophenol2	Brc(cc1)[c:1](O)c(F)c1I	141.7	153.2	153.5	N/A	139.6	144.1	142.1	142.6	142.1
90	2-fluoro-3-iodo-6-bromophenol3	Br[c:1](cc1)c(O)c(F)c1I	111.2	111.3	111.1	N/A	113.5	114.3	110.9	111	110.5
91	2-fluoro-3-iodo-6-bromophenol4	Brc([c:1]c1)c(O)c(F)c1I	128.9	131.8	133.1	N/A	133.2	130.2	132.2	127.9	128.7
92	2-fluoro-3-iodo-6-bromophenol5	Brc(c[c:1]1)c(O)c(F)c1I	130.3	140.1	140.1	N/A	139	134	130.8	129.4	131.8
93	2-bromo-4-chloro-6-nitrophenol0	O[c:1]1c(Br)cc(Cl)cc1[N+](=O)[O-]	151.2	151.3	153.4	N/A	152.2	146.1	149.5	151.2	150.3
94	2-bromo-4-chloro-6-nitrophenol1	Oc1[c:1](Br)cc(Cl)cc1[N+](=O)[O-]	114.4	111.3	110.6	N/A	114.7	116.1	113.2	109.8	113.9
95	2-bromo-4-chloro-6-nitrophenol2	Oc1c(Br)[c:1]c(Cl)cc1[N+](=O)[O-]	140.5	139.4	122.6	N/A	137.8	140	136.2	138.8	138.5
96	2-bromo-4-chloro-6-nitrophenol3	Oc1c(Br)c[c:1](Cl)cc1[N+](=O)[O-]	125.5	132.7	133.2	N/A	127.7	130	125.8	124.7	125.3
97	2-bromo-4-chloro-6-nitrophenol4	Oc1c(Br)cc(Cl)[c:1]c1[N+](=O)[O-]	124	124.5	122.6	N/A	125.9	124.6	124.6	123.6	124.5
98	2-bromo-4-chloro-6-nitrophenol5	Oc1c(Br)cc(Cl)c[c:1]1[N+](=O)[O-]	134.1	138.3	140.8	N/A	135.6	140.6	135.8	134.4	134.1
99	N-(4-methoxyphenyl)-4-methylbenzenesulfonamide0	CO[c:1]2ccc(cc2)NS(=O)(=O)c1ccc(C)cc1	157.6	159.8	153.6	156.8	157.6	153.3	154.8	156.4	157.3
100	N-(4-methoxyphenyl)-4-methylbenzenesulfonamide1	COc2ccc(c[c:1]2)NS(=O)(=O)c1ccc(C)cc1	114.2	114.5	115.5	114.2	122.7	115.1	114.3	114.1	114.1
101	N-(4-methoxyphenyl)-4-methylbenzenesulfonamide2	COc2ccc([c:1]c2)NS(=O)(=O)c1ccc(C)cc1	124.9	123	117.5	122.7	114.3	124.5	123.1	122.8	122.2
102	N-(4-methoxyphenyl)-4-methylbenzenesulfonamide3	COc2cc[c:1](cc2)NS(=O)(=O)c1ccc(C)cc1	129.4	139.7	143.1	129.8	132.5	130	132.5	129.8	130.5
103	N-(4-methoxyphenyl)-4-methylbenzenesulfonamide4	COc2ccc(cc2)NS(=O)(=O)[c:1]1ccc(C)cc1	135.7	136	136	136.2	142.8	136.7	137.2	137.2	136.6
104	N-(4-methoxyphenyl)-4-methylbenzenesulfonamide5	COc2ccc(cc2)NS(=O)(=O)c1ccc(C)c[c:1]1	127.2	127.2	127.2	126.9	128.9	128.3	127.3	127.3	126.9
105	N-(4-methoxyphenyl)-4-methylbenzenesulfonamide6	COc2ccc(cc2)NS(=O)(=O)c1ccc(C)[c:1]c1	129	129.7	129.8	129.2	129.1	129.3	129.8	129.6	129.7
106	N-(4-methoxyphenyl)-4-methylbenzenesulfonamide7	COc2ccc(cc2)NS(=O)(=O)c1cc[c:1](C)cc1	143.5	141.5	143.8	144	142.3	137.6	144.7	143.8	144.1
107	4-methoxy-3-methylphenyl methyl sulfone0	CO[c:1]1c(C)cc(S(=O)(=O)C)cc1	161.9	157.9	156.1	162	159.1	163.6	161.6	163.9	161.9
108	4-methoxy-3-methylphenyl methyl sulfone1	COc1c(C)cc(S(=O)(=O)C)c[c:1]1	109.7	113.2	114.2	110.2	115.1	115.2	112.9	112.7	110.1
109	4-methoxy-3-methylphenyl methyl sulfone2	COc1c(C)cc(S(=O)(=O)C)[c:1]c1	127.2	129.2	128.4	126.3	128.8	129	126.3	127.2	126.8
110	4-methoxy-3-methylphenyl methyl sulfone3	COc1c(C)c[c:1](S(=O)(=O)C)cc1	131.5	138.3	131.7	133.5	134.4	133.4	135.3	133.8	132.8
111	4-methoxy-3-methylphenyl methyl sulfone4	COc1c(C)[c:1]c(S(=O)(=O)C)cc1	129.4	127.2	122.6	129.4	128.3	128.7	129.2	129.2	130.1
112	4-methoxy-3-methylphenyl methyl sulfone5	COc1[c:1](C)cc(S(=O)(=O)C)cc1	128.1	125.3	125.5	126.9	128.2	125.5	128.1	126.7	127.7
113	4-bromo-3-trifluoromethylaniline0	N[c:1]1cc(C(F)(F)F)c(Br)cc1	145.7	146.6	147	N/A	145.7	147.7	146.8	147.8	145.8
114	4-bromo-3-trifluoromethylaniline1	Nc1cc(C(F)(F)F)c(Br)c[c:1]1	118.9	115.9	114.3	N/A	118.2	119.9	119.2	118.7	119.6
115	4-bromo-3-trifluoromethylaniline2	Nc1cc(C(F)(F)F)c(Br)[c:1]c1	135.5	135	133.6	N/A	134.8	132.7	134.6	135.9	135.1
116	4-bromo-3-trifluoromethylaniline3	Nc1cc(C(F)(F)F)[c:1](Br)cc1	106.7	104.2	104.2	N/A	104.6	110.1	107.2	111.7	107.3
117	4-bromo-3-trifluoromethylaniline4	Nc1c[c:1](C(F)(F)F)c(Br)cc1	130.4	130	130	N/A	130.9	131	131	131.5	130.7
118	4-bromo-3-trifluoromethylaniline5	Nc1[c:1]c(C(F)(F)F)c(Br)cc1	114.1	119.3	117.2	N/A	114.3	114.3	113.9	113.5	113.4
119	4-chloro-2-iodo-1-(methylsulfinyl)benzene0	Clc(cc1)cc(I)[c:1]1S(=O)C	147.2	134.9	131.7	N/A	140.7	153.1	146.4	146.4	149.4
120	4-chloro-2-iodo-1-(methylsulfinyl)benzene1	Clc(c[c:1]1)cc(I)c1S(=O)C	127	129.1	128.4	N/A	126.2	128.3	128.7	129.2	126
121	4-chloro-2-iodo-1-(methylsulfinyl)benzene2	Clc([c:1]c1)cc(I)c1S(=O)C	130.1	127.3	129.5	N/A	124.9	128.8	128.3	129.8	128.5
122	4-chloro-2-iodo-1-(methylsulfinyl)benzene3	Cl[c:1](cc1)cc(I)c1S(=O)C	137.9	134.9	133.2	N/A	132.6	138.3	135.2	137.9	135.8
123	4-chloro-2-iodo-1-(methylsulfinyl)benzene4	Clc(cc1)[c:1]c(I)c1S(=O)C	138.8	133.3	122.6	N/A	139.2	138.9	140.1	137.9	140.7
124	4-chloro-2-iodo-1-(methylsulfinyl)benzene5	Clc(cc1)c[c:1](I)c1S(=O)C	91.5	92.6	92.2	N/A	93.2	93.7	95.7	87.2	87.8
125	1-iodo-3,5-bis(trifluoromethyl)benzene0	FC(F)(F)[c:1]1cc(I)cc(c1)C(F)(F)F	133.2	131.1	130.3	N/A	130.8	132.9	132.2	131.6	133.2
126	1-iodo-3,5-bis(trifluoromethyl)benzene1	FC(F)(F)c1[c:1]c(I)cc(c1)C(F)(F)F	137.9	134.4	139.8	N/A	134.4	137.7	135.4	136.2	137.8
127	1-iodo-3,5-bis(trifluoromethyl)benzene2	FC(F)(F)c1c[c:1](I)cc(c1)C(F)(F)F	94.1	93.4	86.5	N/A	92.3	94.9	94	96.4	94.2
128	1-iodo-3,5-bis(trifluoromethyl)benzene3	FC(F)(F)c1cc(I)cc([c:1]1)C(F)(F)F	121.9	121.4	120.4	N/A	121.5	122	123	122.6	122.2
			RMSE (ppm)	4.7	6.6	1.1	3.8	3.3	2.2	1.9	1.0
