# Supplementary material for: Can Graph Machines Accurately Estimate 13C NMR Chemical Shifts of Benzenic Compounds?
Source: Molecules. 2024 Jul 1;29(13):3137. doi: 10.3390/molecules29133137 (PMC11243075; doi:10.3390/molecules29133137)
Supplement: Supplementary file 1 [file molecules-29-03137-s001.zip › CS8431A-584T-SI.xlsx]

## Sheet: Training-8431
Table S3. Carbon names, carbon SMILES, experimental and GM26-estimated 13C chemical shift values in ppm for the training set of 1637 molecules
#	C-NAMES	SMILES	CSHIFT	CSHIFT GM26
1	benzoic acid0	c(cc1)cc[c:1]1C(O)=O	129.4	129.4
2	benzoic acid1	c(c[c:1]1)ccc1C(O)=O	130.3	130.4
3	benzoic acid2	c([c:1]c1)ccc1C(O)=O	128.5	128.9
4	benzoic acid3	[c:1](cc1)ccc1C(O)=O	133.8	133.5
5	p-tert-butylbenzoic acid0	CC(C)(C)[c:1]1ccc(cc1)C(O)=O	157.6	157
6	p-tert-butylbenzoic acid1	CC(C)(C)c1ccc(c[c:1]1)C(O)=O	125.5	125.5
7	p-tert-butylbenzoic acid2	CC(C)(C)c1ccc([c:1]c1)C(O)=O	130.2	130.2
8	p-tert-butylbenzoic acid3	CC(C)(C)c1cc[c:1](cc1)C(O)=O	126.7	126.4
9	m-fluorobenzoic acid0	OC(=O)[c:1]1cc(F)ccc1	131.8	131.1
10	m-fluorobenzoic acid1	OC(=O)c1cc(F)cc[c:1]1	126.1	126
11	m-fluorobenzoic acid2	OC(=O)c1cc(F)c[c:1]c1	130.2	130.1
12	m-fluorobenzoic acid3	OC(=O)c1cc(F)[c:1]cc1	121	121.2
13	m-fluorobenzoic acid4	OC(=O)c1c[c:1](F)ccc1	162.6	162.4
14	m-fluorobenzoic acid5	OC(=O)c1[c:1]c(F)ccc1	117.1	117.1
15	m-nitrobenzoic acid0	OC(=O)[c:1]1cc([N+](=O)[O-])ccc1	131	130.9
16	m-nitrobenzoic acid1	OC(=O)c1cc([N+](=O)[O-])cc[c:1]1	135.8	135.1
17	m-nitrobenzoic acid2	OC(=O)c1cc([N+](=O)[O-])c[c:1]c1	130	129.7
18	m-nitrobenzoic acid3	OC(=O)c1cc([N+](=O)[O-])[c:1]cc1	128.4	127.8
19	m-nitrobenzoic acid4	OC(=O)c1c[c:1]([N+](=O)[O-])ccc1	148.5	148.3
20	m-nitrobenzoic acid5	OC(=O)c1[c:1]c([N+](=O)[O-])ccc1	125.3	125.5
21	m-toluic acid0	C[c:1]1cc(C(O)=O)ccc1	138.3	139
22	m-toluic acid1	Cc1cc(C(O)=O)cc[c:1]1	134.6	134.3
23	m-toluic acid2	Cc1cc(C(O)=O)c[c:1]c1	128.4	128.6
24	m-toluic acid3	Cc1cc(C(O)=O)[c:1]cc1	127.5	127.7
25	m-toluic acid4	Cc1c[c:1](C(O)=O)ccc1	129.4	129.3
26	m-toluic acid5	Cc1[c:1]c(C(O)=O)ccc1	130.8	130.7
27	o-toluic acid0	OC(=O)c([c:1]1C)cccc1	141.4	140.6
28	o-toluic acid1	OC(=O)c(c1C)ccc[c:1]1	131.9	131.5
29	o-toluic acid2	OC(=O)c(c1C)cc[c:1]c1	132.9	132.3
30	o-toluic acid3	OC(=O)c(c1C)c[c:1]cc1	125.9	126.1
31	o-toluic acid4	OC(=O)c(c1C)[c:1]ccc1	131.6	131.3
32	o-toluic acid5	OC(=O)[c:1](c1C)cccc1	128.5	129.4
33	m-anisic acid0	CO[c:1]1cc(C(O)=O)ccc1	159.7	159.9
34	m-anisic acid1	COc1cc(C(O)=O)cc[c:1]1	120.5	120.1
35	m-anisic acid2	COc1cc(C(O)=O)c[c:1]c1	129.5	129.7
36	m-anisic acid3	COc1cc(C(O)=O)[c:1]cc1	122.7	122.8
37	m-anisic acid4	COc1c[c:1](C(O)=O)ccc1	130.7	130.4
38	m-anisic acid5	COc1[c:1]c(C(O)=O)ccc1	114.5	114.8
39	3-formylsalicylic acid0	O=Cc(ccc1)c(O)[c:1]1C(O)=O	114.6	115.2
40	3-formylsalicylic acid1	O=Cc(cc[c:1]1)c(O)c1C(O)=O	137.1	137.9
41	3-formylsalicylic acid2	O=Cc(c[c:1]c1)c(O)c1C(O)=O	118.8	120.3
42	3-formylsalicylic acid3	O=Cc([c:1]cc1)c(O)c1C(O)=O	134.2	136.1
43	3-formylsalicylic acid4	O=C[c:1](ccc1)c(O)c1C(O)=O	124.2	123.5
44	3-formylsalicylic acid5	O=Cc(ccc1)[c:1](O)c1C(O)=O	164.4	164.5
45	3-methoxysalicylic acid0	CO[c:1]1c(O)c(C(O)=O)ccc1	148.5	148.7
46	3-methoxysalicylic acid1	COc1c(O)c(C(O)=O)cc[c:1]1	117.5	117.4
47	3-methoxysalicylic acid2	COc1c(O)c(C(O)=O)c[c:1]c1	118.9	120
48	3-methoxysalicylic acid3	COc1c(O)c(C(O)=O)[c:1]cc1	122	123.5
49	3-methoxysalicylic acid4	COc1c(O)[c:1](C(O)=O)ccc1	111.8	111.8
50	3-methoxysalicylic acid5	COc1[c:1](O)c(C(O)=O)ccc1	152.5	151.9
51	6-nitro-m-toluic acid0	CC1=CC(C(O)=O)=[C:1]([N+]([O-])=O)C=C1	146.3	146
52	6-nitro-m-toluic acid1	C[C:1]1=CC(C(O)=O)=C(C=C1)[N+]([O-])=O	144.3	144.4
53	6-nitro-m-toluic acid2	CC1=CC(C(O)=O)=C(C=[C:1]1)[N+]([O-])=O	132.9	133.2
54	6-nitro-m-toluic acid3	CC1=[C:1]C(C(O)=O)=C(C=C1)[N+]([O-])=O	130.6	131.2
55	6-nitro-m-toluic acid4	CC1=C[C:1](C(O)=O)=C(C=C1)[N+]([O-])=O	126.3	126.3
56	6-nitro-m-toluic acid5	CC1=CC(C(O)=O)=C([C:1]=C1)[N+]([O-])=O	124.1	124.5
57	2,4-dimethylbenzoic acid0	C[c:1]1cc(C)c(cc1)C(O)=O	143.6	142.8
58	2,4-dimethylbenzoic acid1	Cc1cc(C)c(c[c:1]1)C(O)=O	126.6	126.7
59	2,4-dimethylbenzoic acid2	Cc1cc(C)c([c:1]c1)C(O)=O	131.8	131.3
60	2,4-dimethylbenzoic acid3	Cc1cc(C)[c:1](cc1)C(O)=O	125.5	126.3
61	2,4-dimethylbenzoic acid4	Cc1c[c:1](C)c(cc1)C(O)=O	141.5	140.5
62	2,4-dimethylbenzoic acid5	Cc1[c:1]c(C)c(cc1)C(O)=O	132.7	132
63	2,5-dimethylbenzoic acid0	C[c:1]1cc(C(O)=O)c(C)cc1	135.4	135.9
64	2,5-dimethylbenzoic acid1	Cc1cc(C(O)=O)c(C)c[c:1]1	133.8	134.1
65	2,5-dimethylbenzoic acid2	Cc1cc(C(O)=O)c(C)[c:1]c1	131.9	131.2
66	2,5-dimethylbenzoic acid3	Cc1cc(C(O)=O)[c:1](C)cc1	138.3	137.5
67	2,5-dimethylbenzoic acid4	Cc1c[c:1](C(O)=O)c(C)cc1	128.1	128.9
68	2,5-dimethylbenzoic acid5	Cc1[c:1]c(C(O)=O)c(C)cc1	132	131.7
69	3,4-dimethylbenzoic acid0	C[c:1]1c(C)cc(cc1)C(O)=O	143.3	143.3
70	3,4-dimethylbenzoic acid1	Cc1c(C)cc(c[c:1]1)C(O)=O	129.8	129.9
71	3,4-dimethylbenzoic acid2	Cc1c(C)cc([c:1]c1)C(O)=O	127.9	127.7
72	3,4-dimethylbenzoic acid3	Cc1c(C)c[c:1](cc1)C(O)=O	127.1	126.8
73	3,4-dimethylbenzoic acid4	Cc1c(C)[c:1]c(cc1)C(O)=O	131.3	131.4
74	3,4-dimethylbenzoic acid5	Cc1[c:1](C)cc(cc1)C(O)=O	136.9	137.1
75	3,5-dimethylbenzoic acid0	C[c:1]1cc(C(O)=O)cc(c1)C	138.2	138.6
76	3,5-dimethylbenzoic acid1	Cc1cc(C(O)=O)cc([c:1]1)C	135.5	134.8
77	3,5-dimethylbenzoic acid2	Cc1cc(C(O)=O)[c:1]c(c1)C	128	128.1
78	3,5-dimethylbenzoic acid3	Cc1c[c:1](C(O)=O)cc(c1)C	129.3	129.1
79	2,6-dimethylbenzoic acid0	OC(=O)c([c:1]1C)c(C)ccc1	135.7	137.9
80	2,6-dimethylbenzoic acid1	OC(=O)c(c1C)c(C)cc[c:1]1	127.9	128.7
81	2,6-dimethylbenzoic acid2	OC(=O)c(c1C)c(C)c[c:1]c1	129.9	132
82	2,6-dimethylbenzoic acid3	OC(=O)[c:1](c1C)c(C)ccc1	132.4	130.9
83	p-ethylbenzoic acid0	CC[c:1]1ccc(cc1)C(O)=O	150.8	150.7
84	p-ethylbenzoic acid1	CCc1ccc(c[c:1]1)C(O)=O	128	128
85	p-ethylbenzoic acid2	CCc1ccc([c:1]c1)C(O)=O	130.4	130.6
86	p-ethylbenzoic acid3	CCc1cc[c:1](cc1)C(O)=O	126.9	126.6
87	o-ethoxybenzoic acid0	CCO[c:1]1c(C(O)=O)cccc1	157.7	158.7
88	o-ethoxybenzoic acid1	CCOc1c(C(O)=O)ccc[c:1]1	113.1	113.1
89	o-ethoxybenzoic acid2	CCOc1c(C(O)=O)cc[c:1]c1	135.2	134.4
90	o-ethoxybenzoic acid3	CCOc1c(C(O)=O)c[c:1]cc1	122	120.8
91	o-ethoxybenzoic acid4	CCOc1c(C(O)=O)[c:1]ccc1	133.4	132.5
92	o-ethoxybenzoic acid5	CCOc1[c:1](C(O)=O)cccc1	117.9	118.4
93	3-methoxy-4-methylbenzoic acid0	CO[c:1]1c(C)ccc(c1)C(O)=O	157.7	157.5
94	3-methoxy-4-methylbenzoic acid1	COc1c(C)ccc([c:1]1)C(O)=O	110.8	111.1
95	3-methoxy-4-methylbenzoic acid2	COc1c(C)cc[c:1](c1)C(O)=O	128	127.8
96	3-methoxy-4-methylbenzoic acid3	COc1c(C)c[c:1]c(c1)C(O)=O	122.7	122.8
97	3-methoxy-4-methylbenzoic acid4	COc1c(C)[c:1]cc(c1)C(O)=O	130.5	130.7
98	3-methoxy-4-methylbenzoic acid5	COc1[c:1](C)ccc(c1)C(O)=O	133.7	133.5
99	4-bromo-2-chlorobenzoic acid0	Brc(cc1)cc(Cl)[c:1]1C(O)=O	127.8	128.1
100	4-bromo-2-chlorobenzoic acid1	Brc(c[c:1]1)cc(Cl)c1C(O)=O	134.3	133.4
101	4-bromo-2-chlorobenzoic acid2	Brc([c:1]c1)cc(Cl)c1C(O)=O	130.2	130.2
102	4-bromo-2-chlorobenzoic acid3	Br[c:1](cc1)cc(Cl)c1C(O)=O	127.2	127.3
103	4-bromo-2-chlorobenzoic acid4	Brc(cc1)[c:1]c(Cl)c1C(O)=O	133.5	133.7
104	4-bromo-2-chlorobenzoic acid5	Brc(cc1)c[c:1](Cl)c1C(O)=O	136	135.6
105	5-bromo-2-chlorobenzoic acid0	Brc(c1)ccc(Cl)[c:1]1C(O)=O	129.9	130.2
106	5-bromo-2-chlorobenzoic acid1	Brc([c:1]1)ccc(Cl)c1C(O)=O	135.2	134.9
107	5-bromo-2-chlorobenzoic acid2	Br[c:1](c1)ccc(Cl)c1C(O)=O	120.3	120.5
108	5-bromo-2-chlorobenzoic acid3	Brc(c1)[c:1]cc(Cl)c1C(O)=O	136.5	137.1
109	5-bromo-2-chlorobenzoic acid4	Brc(c1)c[c:1]c(Cl)c1C(O)=O	132.9	132.1
110	5-bromo-2-chlorobenzoic acid5	Brc(c1)cc[c:1](Cl)c1C(O)=O	133.9	133.4
111	2,5-dibromobenzoic acid0	Brc(c1)ccc(Br)[c:1]1C(O)=O	131.9	132.2
112	2,5-dibromobenzoic acid1	Brc([c:1]1)ccc(Br)c1C(O)=O	135.2	135
113	2,5-dibromobenzoic acid2	Br[c:1](c1)ccc(Br)c1C(O)=O	121.1	121.3
114	2,5-dibromobenzoic acid3	Brc(c1)[c:1]cc(Br)c1C(O)=O	136.5	137.4
115	2,5-dibromobenzoic acid4	Brc(c1)c[c:1]c(Br)c1C(O)=O	136.2	135.2
116	2,5-dibromobenzoic acid5	Brc(c1)cc[c:1](Br)c1C(O)=O	121.3	121.2
117	p-isopropylbenzoic acid0	CC(C)[c:1]1ccc(cc1)C(O)=O	155.4	155.1
118	p-isopropylbenzoic acid1	CC(C)c1ccc(c[c:1]1)C(O)=O	126.7	126.4
119	p-isopropylbenzoic acid2	CC(C)c1ccc([c:1]c1)C(O)=O	130.5	130.8
120	p-isopropylbenzoic acid3	CC(C)c1cc[c:1](cc1)C(O)=O	127.2	126.6
121	3,5-di-tert-butylbenzoic acid0	CC(C)(C)[c:1]1cc(C(C)(C)C)cc(c1)C(O)=O	151.2	151
122	3,5-di-tert-butylbenzoic acid1	CC(C)(C)c1cc(C(C)(C)C)cc([c:1]1)C(O)=O	124.5	124.3
123	3,5-di-tert-butylbenzoic acid2	CC(C)(C)c1cc(C(C)(C)C)c[c:1](c1)C(O)=O	128.8	128.6
124	3,5-di-tert-butylbenzoic acid3	CC(C)(C)c1[c:1]c(C(C)(C)C)cc(c1)C(O)=O	128.1	127.3
125	3,5-di-tert-butyl-4-hydroxybenzoic acid0	CC(C)(C)[c:1]1c(O)c(C(C)(C)C)cc(c1)C(O)=O	135.9	136
126	3,5-di-tert-butyl-4-hydroxybenzoic acid1	CC(C)(C)c1c(O)c(C(C)(C)C)cc([c:1]1)C(O)=O	127.9	127.4
127	3,5-di-tert-butyl-4-hydroxybenzoic acid2	CC(C)(C)c1c(O)c(C(C)(C)C)c[c:1](c1)C(O)=O	120.4	120.4
128	3,5-di-tert-butyl-4-hydroxybenzoic acid3	CC(C)(C)c1[c:1](O)c(C(C)(C)C)cc(c1)C(O)=O	159	158.8
129	o-iodobenzoic acid0	OC(=O)[c:1]1c(I)cccc1	133.3	134
130	o-iodobenzoic acid1	OC(=O)c1c(I)ccc[c:1]1	132.1	131.8
131	o-iodobenzoic acid2	OC(=O)c1c(I)cc[c:1]c1	128.1	128.2
132	o-iodobenzoic acid3	OC(=O)c1c(I)c[c:1]cc1	133.6	133.2
133	o-iodobenzoic acid4	OC(=O)c1c(I)[c:1]ccc1	142	140.9
134	o-iodobenzoic acid5	OC(=O)c1[c:1](I)cccc1	94.7	94.7
135	3,4-difluorobenzoic acid0	Fc(cc1)c(F)c[c:1]1C(O)=O	126.3	125.6
136	3,4-difluorobenzoic acid1	Fc(c[c:1]1)c(F)cc1C(O)=O	127.4	127.9
137	3,4-difluorobenzoic acid2	Fc([c:1]c1)c(F)cc1C(O)=O	117.6	117.7
138	3,4-difluorobenzoic acid3	F[c:1](cc1)c(F)cc1C(O)=O	154.4	154.1
139	3,4-difluorobenzoic acid4	Fc(cc1)[c:1](F)cc1C(O)=O	150.3	150.4
140	3,4-difluorobenzoic acid5	Fc(cc1)c(F)[c:1]c1C(O)=O	119.7	119.3
141	2,5-difluorobenzoic acid0	Fc(c1)ccc(F)[c:1]1C(O)=O	118.6	118.1
142	2,5-difluorobenzoic acid1	Fc([c:1]1)ccc(F)c1C(O)=O	118.3	118.5
143	2,5-difluorobenzoic acid2	F[c:1](c1)ccc(F)c1C(O)=O	158.1	158.3
144	2,5-difluorobenzoic acid3	Fc(c1)[c:1]cc(F)c1C(O)=O	122.4	122.3
145	2,5-difluorobenzoic acid4	Fc(c1)c[c:1]c(F)c1C(O)=O	118.6	118.4
146	2,5-difluorobenzoic acid5	Fc(c1)cc[c:1](F)c1C(O)=O	158.8	158.6
147	3,5-difluorobenzoic acid0	OC(=O)[c:1]1cc(F)cc(F)c1	132.4	132.3
148	3,5-difluorobenzoic acid1	OC(=O)c1cc(F)cc(F)[c:1]1	113.3	113
149	3,5-difluorobenzoic acid2	OC(=O)c1cc(F)c[c:1](F)c1	162.9	162.5
150	3,5-difluorobenzoic acid3	OC(=O)c1cc(F)[c:1]c(F)c1	109.5	109.3
151	2,4,5-trifluorobenzoic acid0	Fc(c(F)c1)cc(F)[c:1]1C(O)=O	113.9	113
152	2,4,5-trifluorobenzoic acid1	Fc(c(F)[c:1]1)cc(F)c1C(O)=O	120.6	120.5
153	2,4,5-trifluorobenzoic acid2	Fc([c:1](F)c1)cc(F)c1C(O)=O	146.6	146.6
154	2,4,5-trifluorobenzoic acid3	F[c:1](c(F)c1)cc(F)c1C(O)=O	154.1	153.9
155	2,4,5-trifluorobenzoic acid4	Fc(c(F)c1)[c:1]c(F)c1C(O)=O	107.4	107.1
156	2,4,5-trifluorobenzoic acid5	Fc(c(F)c1)c[c:1](F)c1C(O)=O	158.8	159.2
157	2,3,4,5-tetrafluorobenzoic acid0	OC(=O)[c:1]1c(F)c(F)c(F)c(F)c1	113.8	114.7
158	2,3,4,5-tetrafluorobenzoic acid1	OC(=O)c1c(F)c(F)c(F)c(F)[c:1]1	113.8	114.8
159	2,3,4,5-tetrafluorobenzoic acid2	OC(=O)c1c(F)c(F)c(F)[c:1](F)c1	146.8	146.9
160	2,3,4,5-tetrafluorobenzoic acid3	OC(=O)c1c(F)c(F)[c:1](F)c(F)c1	144.5	143.9
161	2,3,4,5-tetrafluorobenzoic acid4	OC(=O)c1c(F)[c:1](F)c(F)c(F)c1	141.7	141.2
162	2,3,4,5-tetrafluorobenzoic acid5	OC(=O)c1[c:1](F)c(F)c(F)c(F)c1	148.9	148.2
163	o-(trifluoromethyl)benzoic acid0	OC(=O)[c:1]1c(C(F)(F)F)cccc1	129.7	130
164	o-(trifluoromethyl)benzoic acid1	OC(=O)c1c(C(F)(F)F)ccc[c:1]1	131.2	131.6
165	o-(trifluoromethyl)benzoic acid2	OC(=O)c1c(C(F)(F)F)cc[c:1]c1	131.8	131.9
166	o-(trifluoromethyl)benzoic acid3	OC(=O)c1c(C(F)(F)F)c[c:1]cc1	132.2	132.4
167	o-(trifluoromethyl)benzoic acid4	OC(=O)c1c(C(F)(F)F)[c:1]ccc1	127	127.3
168	o-(trifluoromethyl)benzoic acid5	OC(=O)c1[c:1](C(F)(F)F)cccc1	129.6	130.2
169	m-(trifluoromethyl)benzoic acid0	OC(=O)[c:1]1cc(C(F)(F)F)ccc1	130.2	130.6
170	m-(trifluoromethyl)benzoic acid1	OC(=O)c1cc(C(F)(F)F)cc[c:1]1	133.5	133.4
171	m-(trifluoromethyl)benzoic acid2	OC(=O)c1cc(C(F)(F)F)c[c:1]c1	129.3	129.6
172	m-(trifluoromethyl)benzoic acid3	OC(=O)c1cc(C(F)(F)F)[c:1]cc1	130.5	130.2
173	m-(trifluoromethyl)benzoic acid4	OC(=O)c1c[c:1](C(F)(F)F)ccc1	131.5	131.8
174	m-(trifluoromethyl)benzoic acid5	OC(=O)c1[c:1]c(C(F)(F)F)ccc1	127.3	127.6
175	p-(trifluoromethoxy)benzoic acid0	OC(=O)[c:1]1ccc(cc1)OC(F)(F)F	127.8	127.7
176	p-(trifluoromethoxy)benzoic acid1	OC(=O)c1ccc(c[c:1]1)OC(F)(F)F	132.4	132.3
177	p-(trifluoromethoxy)benzoic acid2	OC(=O)c1ccc([c:1]c1)OC(F)(F)F	120.4	121.5
178	p-(trifluoromethoxy)benzoic acid3	OC(=O)c1cc[c:1](cc1)OC(F)(F)F	153.5	153.5
179	3-methoxy-2,4,5-trifluorobenzoic acid0	CO[c:1]1c(F)c(F)cc(C(O)=O)c1F	138.9	138.9
180	3-methoxy-2,4,5-trifluorobenzoic acid1	COc1[c:1](F)c(F)cc(C(O)=O)c1F	148.3	148.3
181	3-methoxy-2,4,5-trifluorobenzoic acid2	COc1c(F)[c:1](F)cc(C(O)=O)c1F	146.9	146.7
182	3-methoxy-2,4,5-trifluorobenzoic acid3	COc1c(F)c(F)[c:1]c(C(O)=O)c1F	112.6	112.2
183	3-methoxy-2,4,5-trifluorobenzoic acid4	COc1c(F)c(F)c[c:1](C(O)=O)c1F	113.3	113.8
184	3-methoxy-2,4,5-trifluorobenzoic acid5	COc1c(F)c(F)cc(C(O)=O)[c:1]1F	153	152.8
185	2-(trifluoromethoxy)benzoic acid0	OC(=O)[c:1]1c(OC(F)(F)F)cccc1	123.7	123.2
186	2-(trifluoromethoxy)benzoic acid1	OC(=O)c1c(OC(F)(F)F)ccc[c:1]1	132.9	132.7
187	2-(trifluoromethoxy)benzoic acid2	OC(=O)c1c(OC(F)(F)F)cc[c:1]c1	127.1	127
188	2-(trifluoromethoxy)benzoic acid3	OC(=O)c1c(OC(F)(F)F)c[c:1]cc1	134.7	134.7
189	2-(trifluoromethoxy)benzoic acid4	OC(=O)c1c(OC(F)(F)F)[c:1]ccc1	122.8	122.5
190	2-(trifluoromethoxy)benzoic acid5	OC(=O)c1[c:1](OC(F)(F)F)cccc1	148.6	149
191	3-(trifluoromethoxy)benzoic acid0	OC(=O)[c:1]1cc(OC(F)(F)F)ccc1	131.4	131.2
192	3-(trifluoromethoxy)benzoic acid1	OC(=O)c1cc(OC(F)(F)F)cc[c:1]1	128.6	128.5
193	3-(trifluoromethoxy)benzoic acid2	OC(=O)c1cc(OC(F)(F)F)c[c:1]c1	130.2	130.3
194	3-(trifluoromethoxy)benzoic acid3	OC(=O)c1cc(OC(F)(F)F)[c:1]cc1	126.4	126.4
195	3-(trifluoromethoxy)benzoic acid4	OC(=O)c1c[c:1](OC(F)(F)F)ccc1	149.4	149.5
196	3-(trifluoromethoxy)benzoic acid5	OC(=O)c1[c:1]c(OC(F)(F)F)ccc1	122.7	122.7
197	2-fluoro-6-(trifluoromethyl)benzoic acid0	OC(=O)[c:1]1c(F)cccc1C(F)(F)F	119.8	119.4
198	2-fluoro-6-(trifluoromethyl)benzoic acid1	OC(=O)c1[c:1](F)cccc1C(F)(F)F	159.5	160.1
199	2-fluoro-6-(trifluoromethyl)benzoic acid2	OC(=O)c1c(F)[c:1]ccc1C(F)(F)F	119.9	120.5
200	2-fluoro-6-(trifluoromethyl)benzoic acid3	OC(=O)c1c(F)c[c:1]cc1C(F)(F)F	132.3	133.5
201	2-fluoro-6-(trifluoromethyl)benzoic acid4	OC(=O)c1c(F)cc[c:1]c1C(F)(F)F	122.2	122.5
202	2-fluoro-6-(trifluoromethyl)benzoic acid5	OC(=O)c1c(F)ccc[c:1]1C(F)(F)F	129.8	130
203	3-nitro-5-(trifluoromethyl)benzoic acid0	OC(=O)[c:1]1cc([N+](=O)[O-])cc(c1)C(F)(F)F	132.2	131.9
204	3-nitro-5-(trifluoromethyl)benzoic acid1	OC(=O)c1[c:1]c([N+](=O)[O-])cc(c1)C(F)(F)F	128.2	128.2
205	3-nitro-5-(trifluoromethyl)benzoic acid2	OC(=O)c1c[c:1]([N+](=O)[O-])cc(c1)C(F)(F)F	148.7	148.7
206	3-nitro-5-(trifluoromethyl)benzoic acid3	OC(=O)c1cc([N+](=O)[O-])[c:1]c(c1)C(F)(F)F	125.6	125.1
207	3-nitro-5-(trifluoromethyl)benzoic acid4	OC(=O)c1cc([N+](=O)[O-])c[c:1](c1)C(F)(F)F	133.3	133.2
208	3-nitro-5-(trifluoromethyl)benzoic acid5	OC(=O)c1cc([N+](=O)[O-])cc([c:1]1)C(F)(F)F	132.5	132.3
209	o-acetoxybenzoic acid0	CC(=O)O[c:1]1c(C(O)=O)cccc1	151.3	150.8
210	o-acetoxybenzoic acid1	CC(=O)Oc1c(C(O)=O)ccc[c:1]1	124	123.9
211	o-acetoxybenzoic acid2	CC(=O)Oc1c(C(O)=O)cc[c:1]c1	134.9	134.4
212	o-acetoxybenzoic acid3	CC(=O)Oc1c(C(O)=O)c[c:1]cc1	126.2	126.1
213	o-acetoxybenzoic acid4	CC(=O)Oc1c(C(O)=O)[c:1]ccc1	132.5	132.2
214	o-acetoxybenzoic acid5	CC(=O)Oc1[c:1](C(O)=O)cccc1	122.3	121.9
215	3,5-dimethoxybenzoic acid0	CO[c:1]1cc(OC)cc(c1)C(O)=O	160.8	160.8
216	3,5-dimethoxybenzoic acid1	COc1[c:1]c(OC)cc(c1)C(O)=O	106.7	105.9
217	3,5-dimethoxybenzoic acid2	COc1cc(OC)[c:1]c(c1)C(O)=O	107.7	107.5
218	3,5-dimethoxybenzoic acid3	COc1cc(OC)c[c:1](c1)C(O)=O	131	131.3
219	veratric acid0	CO[c:1]1c(OC)cc(cc1)C(O)=O	153.9	153.9
220	veratric acid1	COc1c(OC)cc(c[c:1]1)C(O)=O	110.5	111
221	veratric acid2	COc1c(OC)cc([c:1]c1)C(O)=O	124.7	124.7
222	veratric acid3	COc1c(OC)c[c:1](cc1)C(O)=O	121.9	122.7
223	veratric acid4	COc1c(OC)[c:1]c(cc1)C(O)=O	112.6	112.7
224	veratric acid5	COc1[c:1](OC)cc(cc1)C(O)=O	148.8	148.9
225	p-propylbenzoic acid0	CCC[c:1]1ccc(cc1)C(O)=O	149.3	149.3
226	p-propylbenzoic acid1	CCCc1ccc(c[c:1]1)C(O)=O	128.6	128.4
227	p-propylbenzoic acid2	CCCc1ccc([c:1]c1)C(O)=O	130.3	130.5
228	p-propylbenzoic acid3	CCCc1cc[c:1](cc1)C(O)=O	127	126.7
229	p-isopropoxybenzoic acid0	CC(C)O[c:1]1ccc(cc1)C(O)=O	162.8	162.7
230	p-isopropoxybenzoic acid1	CC(C)Oc1ccc(c[c:1]1)C(O)=O	115.3	115.8
231	p-isopropoxybenzoic acid2	CC(C)Oc1ccc([c:1]c1)C(O)=O	132.4	132.3
232	p-isopropoxybenzoic acid3	CC(C)Oc1cc[c:1](cc1)C(O)=O	121.5	121.3
233	3,4,5-trimethoxybenzoic acid0	COc([c:1]1OC)c(OC)cc(c1)C(O)=O	153	153.2
234	3,4,5-trimethoxybenzoic acid1	COc(c1OC)c(OC)cc([c:1]1)C(O)=O	107.6	107.6
235	3,4,5-trimethoxybenzoic acid2	COc(c1OC)c(OC)c[c:1](c1)C(O)=O	124.2	123.4
236	3,4,5-trimethoxybenzoic acid3	CO[c:1](c1OC)c(OC)cc(c1)C(O)=O	143.1	143.1
237	2,3,4-trimethoxybenzoic acid0	CO[c:1]1c(OC)c(OC)c(cc1)C(O)=O	158.3	157.6
238	2,3,4-trimethoxybenzoic acid1	COc1c(OC)c(OC)c(c[c:1]1)C(O)=O	108	105.7
239	2,3,4-trimethoxybenzoic acid2	COc1c(OC)c(OC)c([c:1]c1)C(O)=O	128.3	127
240	2,3,4-trimethoxybenzoic acid3	COc1c(OC)c(OC)[c:1](cc1)C(O)=O	114.8	115.5
241	2,3,4-trimethoxybenzoic acid4	COc1c(OC)[c:1](OC)c(cc1)C(O)=O	153.4	154.7
242	2,3,4-trimethoxybenzoic acid5	COc1[c:1](OC)c(OC)c(cc1)C(O)=O	141.7	142
243	2,4,5-trimethoxybenzoic acid0	CO[c:1]1c(OC)cc(C(O)=O)c(c1)OC	154	155
244	2,4,5-trimethoxybenzoic acid1	COc1c(OC)cc(C(O)=O)c([c:1]1)OC	96.6	97.3
245	2,4,5-trimethoxybenzoic acid2	COc1c(OC)cc(C(O)=O)[c:1](c1)OC	154.5	155.7
246	2,4,5-trimethoxybenzoic acid3	COc1c(OC)c[c:1](C(O)=O)c(c1)OC	108.8	109.7
247	2,4,5-trimethoxybenzoic acid4	COc1c(OC)[c:1]c(C(O)=O)c(c1)OC	114.4	114.6
248	2,4,5-trimethoxybenzoic acid5	COc1[c:1](OC)cc(C(O)=O)c(c1)OC	143.9	142.9
249	p-butylbenzoic acid0	CCCC[c:1]1ccc(cc1)C(O)=O	149.5	149.3
250	p-butylbenzoic acid1	CCCCc1ccc(c[c:1]1)C(O)=O	128.6	128.4
251	p-butylbenzoic acid2	CCCCc1ccc([c:1]c1)C(O)=O	130.3	130.5
252	p-butylbenzoic acid3	CCCCc1cc[c:1](cc1)C(O)=O	126.9	126.7
253	4-(diethylamino)salicylic acid0	CCN(CC)[c:1]1cc(O)c(cc1)C(O)=O	154.2	153.9
254	4-(diethylamino)salicylic acid1	CCN(CC)c1cc(O)c(c[c:1]1)C(O)=O	104.3	103.9
255	4-(diethylamino)salicylic acid2	CCN(CC)c1cc(O)c([c:1]c1)C(O)=O	132.4	133.3
256	4-(diethylamino)salicylic acid3	CCN(CC)c1cc(O)[c:1](cc1)C(O)=O	99.1	99.5
257	4-(diethylamino)salicylic acid4	CCN(CC)c1c[c:1](O)c(cc1)C(O)=O	164.2	163.9
258	4-(diethylamino)salicylic acid5	CCN(CC)c1[c:1]c(O)c(cc1)C(O)=O	97.1	98.5
259	3,4-diethoxybenzoic acid0	CCO[c:1]1c(OCC)cc(cc1)C(O)=O	153.5	153.5
260	3,4-diethoxybenzoic acid1	CCOc1c(OCC)cc(c[c:1]1)C(O)=O	111.6	111.8
261	3,4-diethoxybenzoic acid2	CCOc1c(OCC)cc([c:1]c1)C(O)=O	124.5	125
262	3,4-diethoxybenzoic acid3	CCOc1c(OCC)c[c:1](cc1)C(O)=O	121.5	122.7
263	3,4-diethoxybenzoic acid4	CCOc1c(OCC)[c:1]c(cc1)C(O)=O	114.1	113.4
264	3,4-diethoxybenzoic acid5	CCOc1[c:1](OCC)cc(cc1)C(O)=O	148.1	148.5
265	3,5-diacetoxybenzoic acid0	CC(=O)O[c:1]1cc(OC(=O)C)cc(c1)C(O)=O	151.1	151.1
266	3,5-diacetoxybenzoic acid1	CC(=O)Oc1[c:1]c(OC(=O)C)cc(c1)C(O)=O	121	120.4
267	3,5-diacetoxybenzoic acid2	CC(=O)Oc1cc(OC(=O)C)[c:1]c(c1)C(O)=O	120.8	120.6
268	3,5-diacetoxybenzoic acid3	CC(=O)Oc1cc(OC(=O)C)c[c:1](c1)C(O)=O	131.4	131.2
269	3,4,5-triethoxybenzoic acid0	CCOc([c:1]1OCC)c(OCC)cc(c1)C(O)=O	152.8	152.8
270	3,4,5-triethoxybenzoic acid1	CCOc(c1OCC)c(OCC)cc([c:1]1)C(O)=O	108.9	108.3
271	3,4,5-triethoxybenzoic acid2	CCOc(c1OCC)c(OCC)c[c:1](c1)C(O)=O	124	123.6
272	3,4,5-triethoxybenzoic acid3	CCO[c:1](c1OCC)c(OCC)cc(c1)C(O)=O	143	142.9
273	3-chloro-4-hydroxybenzoic acid0	Oc(cc1)c(Cl)c[c:1]1C(O)=O	122.6	121.9
274	3-chloro-4-hydroxybenzoic acid1	Oc(c[c:1]1)c(Cl)cc1C(O)=O	129.8	131.1
275	3-chloro-4-hydroxybenzoic acid2	Oc([c:1]c1)c(Cl)cc1C(O)=O	116.3	116
276	3-chloro-4-hydroxybenzoic acid3	O[c:1](cc1)c(Cl)cc1C(O)=O	157.2	156.7
277	3-chloro-4-hydroxybenzoic acid4	Oc(cc1)[c:1](Cl)cc1C(O)=O	119.7	120.3
278	3-chloro-4-hydroxybenzoic acid5	Oc(cc1)c(Cl)[c:1]c1C(O)=O	131.1	132.2
279	2,5-dichlorobenzoic acid0	Clc(c1)ccc(Cl)[c:1]1C(O)=O	129.6	130
280	2,5-dichlorobenzoic acid1	Clc([c:1]1)ccc(Cl)c1C(O)=O	132.7	132
281	2,5-dichlorobenzoic acid2	Cl[c:1](c1)ccc(Cl)c1C(O)=O	132.8	132.9
282	2,5-dichlorobenzoic acid3	Clc(c1)[c:1]cc(Cl)c1C(O)=O	133.6	134.3
283	2,5-dichlorobenzoic acid4	Clc(c1)c[c:1]c(Cl)c1C(O)=O	132.3	131.7
284	2,5-dichlorobenzoic acid5	Clc(c1)cc[c:1](Cl)c1C(O)=O	133.2	132.8
285	2-chloro-4,5-difluorobenzoic acid0	Fc(c(F)c1)cc(Cl)[c:1]1C(O)=O	124.6	124.8
286	2-chloro-4,5-difluorobenzoic acid1	Fc(c(F)[c:1]1)cc(Cl)c1C(O)=O	121.6	121
287	2-chloro-4,5-difluorobenzoic acid2	Fc([c:1](F)c1)cc(Cl)c1C(O)=O	148.6	148.7
288	2-chloro-4,5-difluorobenzoic acid3	F[c:1](c(F)c1)cc(Cl)c1C(O)=O	152.8	153.7
289	2-chloro-4,5-difluorobenzoic acid4	Fc(c(F)c1)[c:1]c(Cl)c1C(O)=O	120.9	120.1
290	2-chloro-4,5-difluorobenzoic acid5	Fc(c(F)c1)c[c:1](Cl)c1C(O)=O	131.4	131.2
291	5-chloro-2-nitrobenzoic acid0	Clc(c1)ccc([N+](=O)[O-])[c:1]1C(O)=O	127.7	127.5
292	5-chloro-2-nitrobenzoic acid1	Clc([c:1]1)ccc([N+](=O)[O-])c1C(O)=O	130.4	131
293	5-chloro-2-nitrobenzoic acid2	Cl[c:1](c1)ccc([N+](=O)[O-])c1C(O)=O	139.6	139.6
294	5-chloro-2-nitrobenzoic acid3	Clc(c1)[c:1]cc([N+](=O)[O-])c1C(O)=O	132.7	132.9
295	5-chloro-2-nitrobenzoic acid4	Clc(c1)c[c:1]c([N+](=O)[O-])c1C(O)=O	125.6	125.6
296	5-chloro-2-nitrobenzoic acid5	Clc(c1)cc[c:1]([N+](=O)[O-])c1C(O)=O	147	146.6
297	2-chloro-4-nitrobenzoic acid0	OC(=O)[c:1]1c(Cl)cc([N+](=O)[O-])cc1	133.9	133.8
298	2-chloro-4-nitrobenzoic acid1	OC(=O)c1c(Cl)cc([N+](=O)[O-])c[c:1]1	133.2	132.9
299	2-chloro-4-nitrobenzoic acid2	OC(=O)c1c(Cl)cc([N+](=O)[O-])[c:1]c1	121.6	122.1
300	2-chloro-4-nitrobenzoic acid3	OC(=O)c1c(Cl)c[c:1]([N+](=O)[O-])cc1	150.2	150.3
301	2-chloro-4-nitrobenzoic acid4	OC(=O)c1c(Cl)[c:1]c([N+](=O)[O-])cc1	126.5	126.1
302	2-chloro-4-nitrobenzoic acid5	OC(=O)c1[c:1](Cl)cc([N+](=O)[O-])cc1	136	135.6
303	2-chloro-5-methylbenzoic acid0	C[c:1]1cc(C(O)=O)c(Cl)cc1	136.8	137.1
304	2-chloro-5-methylbenzoic acid1	Cc1cc(C(O)=O)c(Cl)c[c:1]1	134.4	135
305	2-chloro-5-methylbenzoic acid2	Cc1cc(C(O)=O)c(Cl)[c:1]c1	131.2	130.5
306	2-chloro-5-methylbenzoic acid3	Cc1cc(C(O)=O)[c:1](Cl)cc1	131.7	131.6
307	2-chloro-5-methylbenzoic acid4	Cc1c[c:1](C(O)=O)c(Cl)cc1	128	128.6
308	2-chloro-5-methylbenzoic acid5	Cc1[c:1]c(C(O)=O)c(Cl)cc1	132.9	132.5
309	5-chloro-2-methoxybenzoic acid0	CO[c:1]1c(C(O)=O)cc(Cl)cc1	156.9	158
310	5-chloro-2-methoxybenzoic acid1	COc1c(C(O)=O)cc(Cl)c[c:1]1	113.4	113.3
311	5-chloro-2-methoxybenzoic acid2	COc1c(C(O)=O)cc(Cl)[c:1]c1	134.7	134.1
312	5-chloro-2-methoxybenzoic acid3	COc1c(C(O)=O)c[c:1](Cl)cc1	127.3	125.8
313	5-chloro-2-methoxybenzoic acid4	COc1c(C(O)=O)[c:1]c(Cl)cc1	133.1	132
314	5-chloro-2-methoxybenzoic acid5	COc1[c:1](C(O)=O)cc(Cl)cc1	119.2	118.8
315	2-chloro-5-(methylthio)benzoic acid0	CS[c:1]1cc(C(O)=O)c(Cl)cc1	138.2	138
316	2-chloro-5-(methylthio)benzoic acid1	CSc1cc(C(O)=O)c(Cl)c[c:1]1	131.7	132.1
317	2-chloro-5-(methylthio)benzoic acid2	CSc1cc(C(O)=O)c(Cl)[c:1]c1	129.9	130.9
318	2-chloro-5-(methylthio)benzoic acid3	CSc1cc(C(O)=O)[c:1](Cl)cc1	131.2	131
319	2-chloro-5-(methylthio)benzoic acid4	CSc1c[c:1](C(O)=O)c(Cl)cc1	128.9	129
320	2-chloro-5-(methylthio)benzoic acid5	CSc1[c:1]c(C(O)=O)c(Cl)cc1	131.5	130.3
321	methyl benzoate0	O=C(OC)C1=CC=[C:1]C=C1	132.9	133
322	methyl benzoate1	O=C(OC)[C:1]1=CC=CC=C1	130.3	130.4
323	methyl benzoate2	O=C(OC)C1=[C:1]C=CC=C1	129.6	129.6
324	methyl benzoate3	O=C(OC)C1=C[C:1]=CC=C1	128.4	128.5
325	isopropyl benzoate0	CC(C)OC(=O)[c:1]1ccccc1	131.1	130.7
326	isopropyl benzoate1	CC(C)OC(=O)c1cccc[c:1]1	129.5	129.4
327	isopropyl benzoate2	CC(C)OC(=O)c1ccc[c:1]c1	128.3	128.4
328	isopropyl benzoate3	CC(C)OC(=O)c1cc[c:1]cc1	132.7	132.9
329	tert-butyl benzoate0	c(cc1)cc[c:1]1C(=O)OC(C)(C)C	132.1	132.3
330	tert-butyl benzoate1	c(c[c:1]1)ccc1C(=O)OC(C)(C)C	129.4	129.4
331	tert-butyl benzoate2	c([c:1]c1)ccc1C(=O)OC(C)(C)C	128.1	128.7
332	tert-butyl benzoate3	[c:1](cc1)ccc1C(=O)OC(C)(C)C	132.4	133.2
333	methyl anthranilate0	COC(=O)[c:1]1c(N)cccc1	110.7	110.4
334	methyl anthranilate1	COC(=O)c1c(N)ccc[c:1]1	131.3	131
335	methyl anthranilate2	COC(=O)c1c(N)cc[c:1]c1	116.7	116.6
336	methyl anthranilate3	COC(=O)c1c(N)c[c:1]cc1	134.1	134.7
337	methyl anthranilate4	COC(=O)c1c(N)[c:1]ccc1	116.2	116.5
338	methyl anthranilate5	COC(=O)c1[c:1](N)cccc1	150.6	151
339	methyl m-aminobenzoate0	COC(=O)[c:1]1cc(N)ccc1	131.1	131
340	methyl m-aminobenzoate1	COC(=O)c1cc(N)cc[c:1]1	119.4	119.3
341	methyl m-aminobenzoate2	COC(=O)c1cc(N)c[c:1]c1	129.2	129.4
342	methyl m-aminobenzoate3	COC(=O)c1cc(N)[c:1]cc1	119.4	119.1
343	methyl m-aminobenzoate4	COC(=O)c1c[c:1](N)ccc1	146.9	146.8
344	methyl m-aminobenzoate5	COC(=O)c1[c:1]c(N)ccc1	115.7	115.3
345	methyl p-aminobenzoate0	COC(=O)[c:1]1ccc(N)cc1	119.3	119.6
346	methyl p-aminobenzoate1	COC(=O)c1ccc(N)c[c:1]1	131.6	132.1
347	methyl p-aminobenzoate2	COC(=O)c1ccc(N)[c:1]c1	113.8	114.2
348	methyl p-aminobenzoate3	COC(=O)c1cc[c:1](N)cc1	151.4	151.3
349	methyl p-hydroxybenzoate0	COC(=O)[c:1]1ccc(O)cc1	122.1	122.4
350	methyl p-hydroxybenzoate1	COC(=O)c1ccc(O)c[c:1]1	132	132.3
351	methyl p-hydroxybenzoate2	COC(=O)c1ccc(O)[c:1]c1	115.4	115.3
352	methyl p-hydroxybenzoate3	COC(=O)c1cc[c:1](O)cc1	160.6	160.4
353	methyl p-nitrobenzoate0	COC(=O)[c:1]1ccc([N+](=O)[O-])cc1	135.6	135.6
354	methyl p-nitrobenzoate1	COC(=O)c1ccc([N+](=O)[O-])c[c:1]1	130.8	130.2
355	methyl p-nitrobenzoate2	COC(=O)c1ccc([N+](=O)[O-])[c:1]c1	123.6	123.7
356	methyl p-nitrobenzoate3	COC(=O)c1cc[c:1]([N+](=O)[O-])cc1	150.6	150.7
357	methyl m-nitrobenzoate0	COC(=O)[c:1]1cc([N+](=O)[O-])ccc1	131.9	131.9
358	methyl m-nitrobenzoate1	COC(=O)c1cc([N+](=O)[O-])cc[c:1]1	135.3	134.3
359	methyl m-nitrobenzoate2	COC(=O)c1cc([N+](=O)[O-])c[c:1]c1	129.8	129.3
360	methyl m-nitrobenzoate3	COC(=O)c1cc([N+](=O)[O-])[c:1]cc1	127.4	127.3
361	methyl m-nitrobenzoate4	COC(=O)c1c[c:1]([N+](=O)[O-])ccc1	148.3	148.1
362	methyl m-nitrobenzoate5	COC(=O)c1[c:1]c([N+](=O)[O-])ccc1	124.6	124.7
363	methyl o-nitrobenzoate0	COC(=O)[c:1]1c([N+](=O)[O-])cccc1	127.5	127.1
364	methyl o-nitrobenzoate1	COC(=O)c1c([N+](=O)[O-])ccc[c:1]1	129.9	130.3
365	methyl o-nitrobenzoate2	COC(=O)c1c([N+](=O)[O-])cc[c:1]c1	133.1	132.4
366	methyl o-nitrobenzoate3	COC(=O)c1c([N+](=O)[O-])c[c:1]cc1	132	132.4
367	methyl o-nitrobenzoate4	COC(=O)c1c([N+](=O)[O-])[c:1]ccc1	123.9	124.3
368	methyl o-nitrobenzoate5	COC(=O)c1[c:1]([N+](=O)[O-])cccc1	148.3	148
369	ethyl benzoate0	CCOC(=O)[c:1]1ccccc1	130.6	130.7
370	ethyl benzoate1	CCOC(=O)c1cccc[c:1]1	129.6	129.7
371	ethyl benzoate2	CCOC(=O)c1ccc[c:1]c1	128.3	128.5
372	ethyl benzoate3	CCOC(=O)c1cc[c:1]cc1	132.8	133
373	methyl m-toluate0	COC(=O)[c:1]1cc(C)ccc1	130.2	130.3
374	methyl m-toluate1	COC(=O)c1cc(C)cc[c:1]1	126.8	126.9
375	methyl m-toluate2	COC(=O)c1cc(C)c[c:1]c1	128.3	128.2
376	methyl m-toluate3	COC(=O)c1cc(C)[c:1]cc1	133.7	133.5
377	methyl m-toluate4	COC(=O)c1c[c:1](C)ccc1	138.1	138.5
378	methyl m-toluate5	COC(=O)c1[c:1]c(C)ccc1	130.2	130
379	methyl p-toluate0	COC(=O)[c:1]1ccc(C)cc1	127.5	127.6
380	methyl p-toluate1	COC(=O)c1ccc(C)c[c:1]1	129.6	129.6
381	methyl p-toluate2	COC(=O)c1ccc(C)[c:1]c1	129.1	129
382	methyl p-toluate3	COC(=O)c1cc[c:1](C)cc1	143.5	143.8
383	ethyl p-aminobenzoate0	CCOC(=O)[c:1]1ccc(N)cc1	119.6	119.9
384	ethyl p-aminobenzoate1	CCOC(=O)c1ccc(N)c[c:1]1	131.6	132.2
385	ethyl p-aminobenzoate2	CCOC(=O)c1ccc(N)[c:1]c1	113.7	114.2
386	ethyl p-aminobenzoate3	CCOC(=O)c1cc[c:1](N)cc1	151.4	151.3
387	methyl o-(methylamino)benzoate0	COC(=O)c([c:1]1NC)cccc1	152	152.1
388	methyl o-(methylamino)benzoate1	COC(=O)c(c1NC)ccc[c:1]1	110.7	110.7
389	methyl o-(methylamino)benzoate2	COC(=O)c(c1NC)cc[c:1]c1	134.6	134.6
390	methyl o-(methylamino)benzoate3	COC(=O)c(c1NC)c[c:1]cc1	114.3	115.1
391	methyl o-(methylamino)benzoate4	COC(=O)c(c1NC)[c:1]ccc1	131.6	131.5
392	methyl o-(methylamino)benzoate5	COC(=O)[c:1](c1NC)cccc1	109.9	110.5
393	ethyl anthranilate0	CCOC(=O)[c:1]1c(N)cccc1	111	110.7
394	ethyl anthranilate1	CCOC(=O)c1c(N)ccc[c:1]1	131.2	131.2
395	ethyl anthranilate2	CCOC(=O)c1c(N)cc[c:1]c1	116.7	116.6
396	ethyl anthranilate3	CCOC(=O)c1c(N)c[c:1]cc1	134	134.7
397	ethyl anthranilate4	CCOC(=O)c1c(N)[c:1]ccc1	116.2	116.5
398	ethyl anthranilate5	CCOC(=O)c1[c:1](N)cccc1	150.6	151.1
399	ethyl m-aminobenzoate0	CCOC(=O)[c:1]1cc(N)ccc1	131.5	131.3
400	ethyl m-aminobenzoate1	CCOC(=O)c1cc(N)cc[c:1]1	119.4	119.4
401	ethyl m-aminobenzoate2	CCOC(=O)c1cc(N)c[c:1]c1	129.2	129.4
402	ethyl m-aminobenzoate3	CCOC(=O)c1cc(N)[c:1]cc1	119.5	119.1
403	ethyl m-aminobenzoate4	CCOC(=O)c1c[c:1](N)ccc1	146.8	146.8
404	ethyl m-aminobenzoate5	CCOC(=O)c1[c:1]c(N)ccc1	115.7	115.4
405	methyl 3-amino-p-toluate0	Cc1ccc(C(OC)=O)c[c:1]1N	144.7	144.5
406	methyl 3-amino-p-toluate1	Cc1[c:1]cc(C(OC)=O)cc1N	130.4	130.1
407	methyl 3-amino-p-toluate2	C[c:1]1ccc(C(OC)=O)cc1N	129	128.1
408	methyl 3-amino-p-toluate3	Cc1cc[c:1](C(OC)=O)cc1N	127.6	128.3
409	methyl 3-amino-p-toluate4	Cc1c[c:1]c(C(OC)=O)cc1N	119.8	119.3
410	methyl 3-amino-p-toluate5	Cc1ccc(C(OC)=O)[c:1]c1N	115.6	115.1
411	methyl 4-amino-3-methylbenzoate0	COC(=O)[c:1]1cc(C)c(N)cc1	119.7	119.6
412	methyl 4-amino-3-methylbenzoate1	COC(=O)c1cc(C)c(N)c[c:1]1	129.3	129.3
413	methyl 4-amino-3-methylbenzoate2	COC(=O)c1cc(C)c(N)[c:1]c1	113.7	113.7
414	methyl 4-amino-3-methylbenzoate3	COC(=O)c1cc(C)[c:1](N)cc1	149.2	149
415	methyl 4-amino-3-methylbenzoate4	COC(=O)c1c[c:1](C)c(N)cc1	121	121.6
416	methyl 4-amino-3-methylbenzoate5	COC(=O)c1[c:1]c(C)c(N)cc1	132.3	132.4
417	methyl anisate0	COc(cc1)cc[c:1]1C(=O)OC	122.8	122.4
418	methyl anisate1	COc(c[c:1]1)ccc1C(=O)OC	131.6	131.7
419	methyl anisate2	COc([c:1]c1)ccc1C(=O)OC	113.7	113.3
420	methyl anisate3	CO[c:1](cc1)ccc1C(=O)OC	163.5	163.7
421	methyl m-methoxybenzoate0	COc(ccc1)c[c:1]1C(=O)OC	131.5	131.4
422	methyl m-methoxybenzoate1	COc(cc[c:1]1)cc1C(=O)OC	122	122
423	methyl m-methoxybenzoate2	COc(c[c:1]c1)cc1C(=O)OC	129.4	129.3
424	methyl m-methoxybenzoate3	COc([c:1]cc1)cc1C(=O)OC	119.5	119.5
425	methyl m-methoxybenzoate4	CO[c:1](ccc1)cc1C(=O)OC	159.6	159.6
426	methyl m-methoxybenzoate5	COc(ccc1)[c:1]c1C(=O)OC	114.1	113.9
427	methyl o-methoxybenzoate0	COC(=O)[c:1]1c(OC)cccc1	120.2	119.4
428	methyl o-methoxybenzoate1	COC(=O)c1c(OC)ccc[c:1]1	131.6	131.4
429	methyl o-methoxybenzoate2	COC(=O)c1c(OC)cc[c:1]c1	120.1	120.3
430	methyl o-methoxybenzoate3	COC(=O)c1c(OC)c[c:1]cc1	133.5	133.8
431	methyl o-methoxybenzoate4	COC(=O)c1c(OC)[c:1]ccc1	112.2	112.1
432	methyl o-methoxybenzoate5	COC(=O)c1[c:1](OC)cccc1	159.1	159.4
433	ethyl m-hydroxybenzoate0	CCOC(=O)[c:1]1cc(O)ccc1	131.5	131.7
434	ethyl m-hydroxybenzoate1	CCOC(=O)c1cc(O)cc[c:1]1	121.7	121.9
435	ethyl m-hydroxybenzoate2	CCOC(=O)c1cc(O)c[c:1]c1	129.8	129.9
436	ethyl m-hydroxybenzoate3	CCOC(=O)c1cc(O)[c:1]cc1	120.6	119.9
437	ethyl m-hydroxybenzoate4	CCOC(=O)c1c[c:1](O)ccc1	156.4	156
438	ethyl m-hydroxybenzoate5	CCOC(=O)c1[c:1]c(O)ccc1	116.5	116.2
439	methyl 3-amino-4-methoxybenzoate0	COc(cc1)c(N)c[c:1]1C(=O)OC	122.9	123
440	methyl 3-amino-4-methoxybenzoate1	COc(c[c:1]1)c(N)cc1C(=O)OC	121	121
441	methyl 3-amino-4-methoxybenzoate2	COc([c:1]c1)c(N)cc1C(=O)OC	109.5	110.4
442	methyl 3-amino-4-methoxybenzoate3	CO[c:1](cc1)c(N)cc1C(=O)OC	151	151.1
443	methyl 3-amino-4-methoxybenzoate4	COc(cc1)[c:1](N)cc1C(=O)OC	136	136.2
444	methyl 3-amino-4-methoxybenzoate5	COc(cc1)c(N)[c:1]c1C(=O)OC	115.6	115.6
445	4-chlorobenzoic acid ethyl ester0	CCOC(=O)[c:1]1ccc(Cl)cc1	129	129
446	4-chlorobenzoic acid ethyl ester1	CCOC(=O)c1ccc(Cl)c[c:1]1	131	130.7
447	4-chlorobenzoic acid ethyl ester2	CCOC(=O)c1ccc(Cl)[c:1]c1	128.7	128.8
448	4-chlorobenzoic acid ethyl ester3	CCOC(=O)c1cc[c:1](Cl)cc1	139.3	139.4
449	ethyl m-nitrobenzoate0	CCOC(=O)[c:1]1cc([N+](=O)[O-])ccc1	132.3	132.2
450	ethyl m-nitrobenzoate1	CCOC(=O)c1cc([N+](=O)[O-])cc[c:1]1	135.3	134.4
451	ethyl m-nitrobenzoate2	CCOC(=O)c1cc([N+](=O)[O-])c[c:1]c1	129.6	129.3
452	ethyl m-nitrobenzoate3	CCOC(=O)c1cc([N+](=O)[O-])[c:1]cc1	127.3	127.5
453	ethyl m-nitrobenzoate4	CCOC(=O)c1c[c:1]([N+](=O)[O-])ccc1	148.3	148.1
454	ethyl m-nitrobenzoate5	CCOC(=O)c1[c:1]c([N+](=O)[O-])ccc1	124.6	124.8
455	ethyl p-nitrobenzoate0	CCOC(=O)[c:1]1ccc([N+](=O)[O-])cc1	136	135.9
456	ethyl p-nitrobenzoate1	CCOC(=O)c1ccc([N+](=O)[O-])c[c:1]1	130.7	130.3
457	ethyl p-nitrobenzoate2	CCOC(=O)c1ccc([N+](=O)[O-])[c:1]c1	123.5	123.7
458	ethyl p-nitrobenzoate3	CCOC(=O)c1cc[c:1]([N+](=O)[O-])cc1	150.6	150.7
459	dimethyl terephthalate0	COC(=O)[c:1]1ccc(cc1)C(=O)OC	134	134.3
460	dimethyl terephthalate1	COC(=O)c1ccc(c[c:1]1)C(=O)OC	129.6	129.5
461	methyl o-(dimethylamino)benzoate0	COC(=O)[c:1]1c(N(C)C)cccc1	121.1	121.5
462	methyl o-(dimethylamino)benzoate1	COC(=O)c1c(N(C)C)ccc[c:1]1	131.6	131.6
463	methyl o-(dimethylamino)benzoate2	COC(=O)c1c(N(C)C)cc[c:1]c1	118.7	119.8
464	methyl o-(dimethylamino)benzoate3	COC(=O)c1c(N(C)C)c[c:1]cc1	132.2	132.3
465	methyl o-(dimethylamino)benzoate4	COC(=O)c1c(N(C)C)[c:1]ccc1	116.7	117.4
466	methyl o-(dimethylamino)benzoate5	COC(=O)c1[c:1](N(C)C)cccc1	152.3	152.3
467	methyl 3,4,5-trimethoxy-2-nitrobenzoate0	COC(=O)[c:1]1c([N+](=O)[O-])c(OC)c(OC)c(c1)OC	117.7	118.6
468	methyl 3,4,5-trimethoxy-2-nitrobenzoate1	COC(=O)c1c([N+](=O)[O-])c(OC)c(OC)c([c:1]1)OC	108.5	106.4
469	methyl 3,4,5-trimethoxy-2-nitrobenzoate2	COC(=O)c1c([N+](=O)[O-])c(OC)c(OC)[c:1](c1)OC	154.1	155.1
470	methyl 3,4,5-trimethoxy-2-nitrobenzoate3	COC(=O)c1c([N+](=O)[O-])c(OC)[c:1](OC)c(c1)OC	145.7	145.6
471	methyl 3,4,5-trimethoxy-2-nitrobenzoate4	COC(=O)c1c([N+](=O)[O-])[c:1](OC)c(OC)c(c1)OC	146.4	146.3
472	methyl 3,4,5-trimethoxy-2-nitrobenzoate5	COC(=O)c1[c:1]([N+](=O)[O-])c(OC)c(OC)c(c1)OC	140.3	139.7
473	methyl m-bromobenzoate0	COC(=O)[c:1]1cc(Br)ccc1	132.1	132.1
474	methyl m-bromobenzoate1	COC(=O)c1cc(Br)cc[c:1]1	128.1	128.2
475	methyl m-bromobenzoate2	COC(=O)c1cc(Br)c[c:1]c1	129.9	129.7
476	methyl m-bromobenzoate3	COC(=O)c1cc(Br)[c:1]cc1	135.8	135.7
477	methyl m-bromobenzoate4	COC(=O)c1c[c:1](Br)ccc1	122.5	122.4
478	methyl m-bromobenzoate5	COC(=O)c1[c:1]c(Br)ccc1	132.6	132.4
479	methyl o-bromobenzoate0	COC(=O)[c:1]1c(Br)cccc1	132.2	131.9
480	methyl o-bromobenzoate1	COC(=O)c1c(Br)ccc[c:1]1	131.3	131.4
481	methyl o-bromobenzoate2	COC(=O)c1c(Br)cc[c:1]c1	127.2	127.1
482	methyl o-bromobenzoate3	COC(=O)c1c(Br)c[c:1]cc1	134.3	132.9
483	methyl o-bromobenzoate4	COC(=O)c1c(Br)[c:1]ccc1	132.5	133.6
484	methyl o-bromobenzoate5	COC(=O)c1[c:1](Br)cccc1	121.6	121.9
485	methyl 5-bromoanthranilate0	COC(=O)[c:1]1c(N)ccc(Br)c1	112.1	111.9
486	methyl 5-bromoanthranilate1	COC(=O)c1c(N)ccc(Br)[c:1]1	133.5	133.4
487	methyl 5-bromoanthranilate2	COC(=O)c1c(N)cc[c:1](Br)c1	107.4	107.5
488	methyl 5-bromoanthranilate3	COC(=O)c1c(N)c[c:1]c(Br)c1	136.7	137.2
489	methyl 5-bromoanthranilate4	COC(=O)c1c(N)[c:1]cc(Br)c1	118.4	117.9
490	methyl 5-bromoanthranilate5	COC(=O)c1[c:1](N)ccc(Br)c1	149.4	149.9
491	methyl 2-bromo-5-nitrobenzoate0	COC(=O)[c:1]1c(Br)ccc(c1)[N+](=O)[O-]	133.3	133.4
492	methyl 2-bromo-5-nitrobenzoate1	COC(=O)c1c(Br)ccc([c:1]1)[N+](=O)[O-]	126.3	126.6
493	methyl 2-bromo-5-nitrobenzoate2	COC(=O)c1c(Br)cc[c:1](c1)[N+](=O)[O-]	146.9	146.7
494	methyl 2-bromo-5-nitrobenzoate3	COC(=O)c1c(Br)c[c:1]c(c1)[N+](=O)[O-]	126.6	128.3
495	methyl 2-bromo-5-nitrobenzoate4	COC(=O)c1c(Br)[c:1]cc(c1)[N+](=O)[O-]	135.7	134.6
496	methyl 2-bromo-5-nitrobenzoate5	COC(=O)c1[c:1](Br)ccc(c1)[N+](=O)[O-]	129.2	128.7
497	methyl 3,5-dibromobenzoate0	COC(=O)[c:1]1cc(Br)cc(Br)c1	133.3	133.3
498	methyl 3,5-dibromobenzoate1	COC(=O)c1cc(Br)cc(Br)[c:1]1	131.4	131.1
499	methyl 3,5-dibromobenzoate2	COC(=O)c1cc(Br)c[c:1](Br)c1	123	123.1
500	methyl 3,5-dibromobenzoate3	COC(=O)c1cc(Br)[c:1]c(Br)c1	138.3	138.3
501	methyl p-(bromomethyl)benzoate0	BrCc(cc1)cc[c:1]1C(=O)OC	130.2	130.2
502	methyl p-(bromomethyl)benzoate1	BrCc(c[c:1]1)ccc1C(=O)OC	130.1	129.9
503	methyl p-(bromomethyl)benzoate2	BrCc([c:1]c1)ccc1C(=O)OC	129	129
504	methyl p-(bromomethyl)benzoate3	BrC[c:1](cc1)ccc1C(=O)OC	142.6	143.2
505	ethyl o-bromobenzoate0	CCOC(=O)[c:1]1c(Br)cccc1	132.8	132.1
506	ethyl o-bromobenzoate1	CCOC(=O)c1c(Br)ccc[c:1]1	131.1	131.5
507	ethyl o-bromobenzoate2	CCOC(=O)c1c(Br)cc[c:1]c1	127.1	127.1
508	ethyl o-bromobenzoate3	CCOC(=O)c1c(Br)c[c:1]cc1	134.2	132.9
509	ethyl o-bromobenzoate4	CCOC(=O)c1c(Br)[c:1]ccc1	132.3	133.5
510	ethyl o-bromobenzoate5	CCOC(=O)c1[c:1](Br)cccc1	121.5	122.1
511	ethyl p-bromobenzoate0	CCOC(=O)[c:1]1ccc(Br)cc1	129.5	129.6
512	ethyl p-bromobenzoate1	CCOC(=O)c1ccc(Br)c[c:1]1	131.1	130.9
513	ethyl p-bromobenzoate2	CCOC(=O)c1ccc(Br)[c:1]c1	131.6	131.7
514	ethyl p-bromobenzoate3	CCOC(=O)c1cc[c:1](Br)cc1	127.9	128
515	ethyl m-bromobenzoate0	CCOC(=O)[c:1]1cc(Br)ccc1	132.5	132.4
516	ethyl m-bromobenzoate1	CCOC(=O)c1cc(Br)cc[c:1]1	128.1	128.3
517	ethyl m-bromobenzoate2	CCOC(=O)c1cc(Br)c[c:1]c1	129.9	129.7
518	ethyl m-bromobenzoate3	CCOC(=O)c1cc(Br)[c:1]cc1	135.7	135.7
519	ethyl m-bromobenzoate4	CCOC(=O)c1c[c:1](Br)ccc1	122.4	122.4
520	ethyl m-bromobenzoate5	CCOC(=O)c1[c:1]c(Br)ccc1	132.5	132.5
521	4-bromo-3-methylbenzoic acid methyl ester0	COC(=O)[c:1]1cc(C)c(Br)cc1	129.3	129.4
522	4-bromo-3-methylbenzoic acid methyl ester1	COC(=O)c1cc(C)c(Br)c[c:1]1	128.3	128.1
523	4-bromo-3-methylbenzoic acid methyl ester2	COC(=O)c1cc(C)c(Br)[c:1]c1	132.5	132.2
524	4-bromo-3-methylbenzoic acid methyl ester3	COC(=O)c1cc(C)[c:1](Br)cc1	130.4	129.7
525	4-bromo-3-methylbenzoic acid methyl ester4	COC(=O)c1c[c:1](C)c(Br)cc1	138.3	138.1
526	4-bromo-3-methylbenzoic acid methyl ester5	COC(=O)c1[c:1]c(C)c(Br)cc1	131.7	131.4
527	3,5-dibromo-4-methylbenzoic acid methyl ester0	COC(=O)[c:1]1cc(Br)c(C)c(Br)c1	130.2	130.5
528	3,5-dibromo-4-methylbenzoic acid methyl ester1	COC(=O)c1cc(Br)c(C)c(Br)[c:1]1	132.7	131.9
529	3,5-dibromo-4-methylbenzoic acid methyl ester2	COC(=O)c1cc(Br)c(C)[c:1](Br)c1	125.2	125.4
530	3,5-dibromo-4-methylbenzoic acid methyl ester3	COC(=O)c1cc(Br)[c:1](C)c(Br)c1	142.7	142.8
531	isopropyl p-aminobenzoate0	Nc(cc1)cc[c:1]1C(=O)OC(C)C	120.1	120.1
532	isopropyl p-aminobenzoate1	Nc(c[c:1]1)ccc1C(=O)OC(C)C	131.5	131.8
533	isopropyl p-aminobenzoate2	Nc([c:1]c1)ccc1C(=O)OC(C)C	113.7	114.1
534	isopropyl p-aminobenzoate3	N[c:1](cc1)ccc1C(=O)OC(C)C	151.2	151.2
535	isopropyl salicylate0	CC(C)OC(=O)[c:1]1c(O)cccc1	113	113.2
536	isopropyl salicylate1	CC(C)OC(=O)c1c(O)ccc[c:1]1	129.9	130.4
537	isopropyl salicylate2	CC(C)OC(=O)c1c(O)cc[c:1]c1	119	119.3
538	isopropyl salicylate3	CC(C)OC(=O)c1c(O)c[c:1]cc1	135.5	135.3
539	isopropyl salicylate4	CC(C)OC(=O)c1c(O)[c:1]ccc1	117.6	117.5
540	isopropyl salicylate5	CC(C)OC(=O)c1[c:1](O)cccc1	161.9	161.5
541	isopropyl p-hydroxybenzoate0	Oc(cc1)cc[c:1]1C(=O)OC(C)C	122.9	122.8
542	isopropyl p-hydroxybenzoate1	Oc(c[c:1]1)ccc1C(=O)OC(C)C	131.9	132
543	isopropyl p-hydroxybenzoate2	Oc([c:1]c1)ccc1C(=O)OC(C)C	115.3	115.2
544	isopropyl p-hydroxybenzoate3	O[c:1](cc1)ccc1C(=O)OC(C)C	160.5	160.3
545	2-isopropoxyethyl benzoate0	CC(C)OCCOC(=O)[c:1]1ccccc1	130.5	130.4
546	2-isopropoxyethyl benzoate1	CC(C)OCCOC(=O)c1cccc[c:1]1	129.7	129.7
547	2-isopropoxyethyl benzoate2	CC(C)OCCOC(=O)c1ccc[c:1]c1	128.4	128.6
548	2-isopropoxyethyl benzoate3	CC(C)OCCOC(=O)c1cc[c:1]cc1	132.9	133.1
549	vinyl p-tert-butylbenzoate0	C=COC(=O)c(cc1)cc[c:1]1C(C)(C)C	157.4	156.8
550	vinyl p-tert-butylbenzoate1	C=COC(=O)c(c[c:1]1)ccc1C(C)(C)C	125.5	125.4
551	vinyl p-tert-butylbenzoate2	C=COC(=O)c([c:1]c1)ccc1C(C)(C)C	130	129.8
552	vinyl p-tert-butylbenzoate3	C=COC(=O)[c:1](cc1)ccc1C(C)(C)C	126.3	126.2
553	methyl p-acetylbenzoate0	COC(=O)[c:1]1ccc(cc1)C(=O)C	133.9	134.2
554	methyl p-acetylbenzoate1	COC(=O)c1ccc(c[c:1]1)C(=O)C	129.8	129.8
555	methyl p-acetylbenzoate2	COC(=O)c1ccc([c:1]c1)C(=O)C	128.2	128.4
556	methyl p-acetylbenzoate3	COC(=O)c1cc[c:1](cc1)C(=O)C	140.3	141.1
557	ethyl p-acetylbenzoate0	CCOC(=O)[c:1]1ccc(cc1)C(=O)C	134.3	134.5
558	ethyl p-acetylbenzoate1	CCOC(=O)c1ccc(c[c:1]1)C(=O)C	129.8	129.9
559	ethyl p-acetylbenzoate2	CCOC(=O)c1ccc([c:1]c1)C(=O)C	128.2	128.3
560	ethyl p-acetylbenzoate3	CCOC(=O)c1cc[c:1](cc1)C(=O)C	140.2	141.1
561	methyl 5-acetyl-2-methoxybenzoate0	COC(=O)[c:1]1c(OC)ccc(c1)C(=O)C	119.8	119.9
562	methyl 5-acetyl-2-methoxybenzoate1	COC(=O)c1c(OC)ccc([c:1]1)C(=O)C	132.7	132.6
563	methyl 5-acetyl-2-methoxybenzoate2	COC(=O)c1c(OC)cc[c:1](c1)C(=O)C	129.5	129.6
564	methyl 5-acetyl-2-methoxybenzoate3	COC(=O)c1c(OC)c[c:1]c(c1)C(=O)C	133.8	134.4
565	methyl 5-acetyl-2-methoxybenzoate4	COC(=O)c1c(OC)[c:1]cc(c1)C(=O)C	111.8	112
566	methyl 5-acetyl-2-methoxybenzoate5	COC(=O)c1[c:1](OC)ccc(c1)C(=O)C	162.6	162.5
567	4-iodobenzoic acid methyl ester0	COC(=O)[c:1]1ccc(I)cc1	129.6	129.9
568	4-iodobenzoic acid methyl ester1	COC(=O)c1ccc(I)c[c:1]1	131	130.7
569	4-iodobenzoic acid methyl ester2	COC(=O)c1ccc(I)[c:1]c1	137.7	137.6
570	4-iodobenzoic acid methyl ester3	COC(=O)c1cc[c:1](I)cc1	100.7	100.6
571	ethyl m-iodobenzoate0	CCOC(=O)[c:1]1cc(I)ccc1	132.4	132.1
572	ethyl m-iodobenzoate1	CCOC(=O)c1cc(I)cc[c:1]1	128.7	128.9
573	ethyl m-iodobenzoate2	CCOC(=O)c1cc(I)c[c:1]c1	130	129.9
574	ethyl m-iodobenzoate3	CCOC(=O)c1cc(I)[c:1]cc1	141.6	141.6
575	ethyl m-iodobenzoate4	CCOC(=O)c1c[c:1](I)ccc1	93.8	93.5
576	ethyl m-iodobenzoate5	CCOC(=O)c1[c:1]c(I)ccc1	138.4	138.5
577	ethyl p-iodobenzoate0	CCOC(=O)[c:1]1ccc(I)cc1	129.9	130.2
578	ethyl p-iodobenzoate1	CCOC(=O)c1ccc(I)c[c:1]1	130.9	130.8
579	ethyl p-iodobenzoate2	CCOC(=O)c1ccc(I)[c:1]c1	137.6	137.6
580	ethyl p-iodobenzoate3	CCOC(=O)c1cc[c:1](I)cc1	100.5	100.6
581	4-iodo-3-methylbenzoic acid methyl ester0	COC(=O)[c:1]1cc(C)c(I)cc1	130.2	130.3
582	4-iodo-3-methylbenzoic acid methyl ester1	COC(=O)c1cc(C)c(I)c[c:1]1	128.1	128.1
583	4-iodo-3-methylbenzoic acid methyl ester2	COC(=O)c1cc(C)c(I)[c:1]c1	139.2	138.6
584	4-iodo-3-methylbenzoic acid methyl ester3	COC(=O)c1cc(C)[c:1](I)cc1	107.4	106.8
585	4-iodo-3-methylbenzoic acid methyl ester4	COC(=O)c1c[c:1](C)c(I)cc1	141.9	141.6
586	4-iodo-3-methylbenzoic acid methyl ester5	COC(=O)c1[c:1]c(C)c(I)cc1	130.3	130.5
587	methyl 4-fluorobenzoate0	COC(=O)[c:1]1ccc(F)cc1	126.5	126.2
588	methyl 4-fluorobenzoate1	COC(=O)c1ccc(F)c[c:1]1	132.2	131.8
589	methyl 4-fluorobenzoate2	COC(=O)c1ccc(F)[c:1]c1	115.5	115.7
590	methyl 4-fluorobenzoate3	COC(=O)c1cc[c:1](F)cc1	165.8	165.8
591	methyl 2,4-difluorobenzoate0	COC(=O)[c:1]1c(F)cc(F)cc1	115.2	114.6
592	methyl 2,4-difluorobenzoate1	COC(=O)c1c(F)cc(F)c[c:1]1	134	133.2
593	methyl 2,4-difluorobenzoate2	COC(=O)c1c(F)cc(F)[c:1]c1	111.6	111.3
594	methyl 2,4-difluorobenzoate3	COC(=O)c1c(F)c[c:1](F)cc1	165.8	165.7
595	methyl 2,4-difluorobenzoate4	COC(=O)c1c(F)[c:1]c(F)cc1	105.3	105.1
596	methyl 2,4-difluorobenzoate5	COC(=O)c1[c:1](F)cc(F)cc1	162.9	162.8
597	pentafluorobenzoic acid methyl ester0	COC(=O)[c:1]1c(F)c(F)c(F)c(F)c1F	108.2	108.2
598	pentafluorobenzoic acid methyl ester1	COC(=O)c1c(F)c(F)c(F)c(F)[c:1]1F	145.5	145.7
599	pentafluorobenzoic acid methyl ester2	COC(=O)c1c(F)c(F)c(F)[c:1](F)c1F	137.8	137.2
600	pentafluorobenzoic acid methyl ester3	COC(=O)c1c(F)c(F)[c:1](F)c(F)c1F	143.3	143.7
601	ethyl p-fluorobenzoate0	CCOC(=O)[c:1]1ccc(F)cc1	126.9	126.5
602	ethyl p-fluorobenzoate1	CCOC(=O)c1ccc(F)c[c:1]1	132.2	131.9
603	ethyl p-fluorobenzoate2	CCOC(=O)c1ccc(F)[c:1]c1	115.5	115.7
604	ethyl p-fluorobenzoate3	CCOC(=O)c1cc[c:1](F)cc1	165.8	165.8
605	ethyl 2-fluorobenzoate0	CCOC(=O)[c:1]1c(F)cccc1	119.2	118.7
606	ethyl 2-fluorobenzoate1	CCOC(=O)c1c(F)ccc[c:1]1	132.1	131.4
607	ethyl 2-fluorobenzoate2	CCOC(=O)c1c(F)cc[c:1]c1	123.9	123.7
608	ethyl 2-fluorobenzoate3	CCOC(=O)c1c(F)c[c:1]cc1	134.3	134.3
609	ethyl 2-fluorobenzoate4	CCOC(=O)c1c(F)[c:1]ccc1	117	116.8
610	ethyl 2-fluorobenzoate5	CCOC(=O)c1[c:1](F)cccc1	162	162.2
611	pentafluorobenzoic acid ethyl ester0	CCOC(=O)[c:1]1c(F)c(F)c(F)c(F)c1F	108.7	108.4
612	pentafluorobenzoic acid ethyl ester1	CCOC(=O)c1c(F)c(F)c(F)c(F)[c:1]1F	144.9	145.8
613	pentafluorobenzoic acid ethyl ester2	CCOC(=O)c1c(F)c(F)c(F)[c:1](F)c1F	136.6	137.2
614	pentafluorobenzoic acid ethyl ester3	CCOC(=O)c1c(F)c(F)[c:1](F)c(F)c1F	141.3	143.7
615	vinyl benzoate0	C=COC(=O)[c:1]1ccccc1	129	129.2
616	vinyl benzoate1	C=COC(=O)c1cccc[c:1]1	130	130.1
617	vinyl benzoate2	C=COC(=O)c1ccc[c:1]c1	128.5	128.7
618	vinyl benzoate3	C=COC(=O)c1cc[c:1]cc1	133.5	133.4
619	vinyl o-chlorobenzoate0	C=COC(=O)c([c:1]1Cl)cccc1	134.5	134.4
620	vinyl o-chlorobenzoate1	C=COC(=O)c(c1Cl)ccc[c:1]1	131.3	130.6
621	vinyl o-chlorobenzoate2	C=COC(=O)c(c1Cl)cc[c:1]c1	133.2	133.1
622	vinyl o-chlorobenzoate3	C=COC(=O)c(c1Cl)c[c:1]cc1	126.6	126.7
623	vinyl o-chlorobenzoate4	C=COC(=O)c(c1Cl)[c:1]ccc1	131.8	131.8
624	vinyl o-chlorobenzoate5	C=COC(=O)[c:1](c1Cl)cccc1	128.6	129
625	methyl 3-amino-4-chlorobenzoate0	COC(=O)[c:1]1cc(N)c(Cl)cc1	129.7	129.6
626	methyl 3-amino-4-chlorobenzoate1	COC(=O)c1cc(N)c(Cl)c[c:1]1	119.9	120.2
627	methyl 3-amino-4-chlorobenzoate2	COC(=O)c1cc(N)c(Cl)[c:1]c1	129.4	129.2
628	methyl 3-amino-4-chlorobenzoate3	COC(=O)c1cc(N)[c:1](Cl)cc1	123.9	123.4
629	methyl 3-amino-4-chlorobenzoate4	COC(=O)c1c[c:1](N)c(Cl)cc1	143	143
630	methyl 3-amino-4-chlorobenzoate5	COC(=O)c1[c:1]c(N)c(Cl)cc1	116.6	115.6
631	methyl 5-chloroanthranilate0	COC(=O)[c:1]1c(N)ccc(Cl)c1	111.6	111.5
632	methyl 5-chloroanthranilate1	COC(=O)c1c(N)ccc(Cl)[c:1]1	130.5	130.5
633	methyl 5-chloroanthranilate2	COC(=O)c1c(N)cc[c:1](Cl)c1	120.7	120.9
634	methyl 5-chloroanthranilate3	COC(=O)c1c(N)c[c:1]c(Cl)c1	134.1	134.4
635	methyl 5-chloroanthranilate4	COC(=O)c1c(N)[c:1]cc(Cl)c1	118	117.5
636	methyl 5-chloroanthranilate5	COC(=O)c1[c:1](N)ccc(Cl)c1	149	149.5
637	methyl 4-chloro-3-nitrobenzoate0	COC(=O)[c:1]1cc([N+](=O)[O-])c(Cl)cc1	130.1	129.9
638	methyl 4-chloro-3-nitrobenzoate1	COC(=O)c1cc([N+](=O)[O-])c(Cl)c[c:1]1	133.6	135.1
639	methyl 4-chloro-3-nitrobenzoate2	COC(=O)c1cc([N+](=O)[O-])c(Cl)[c:1]c1	132.2	132.2
640	methyl 4-chloro-3-nitrobenzoate3	COC(=O)c1cc([N+](=O)[O-])[c:1](Cl)cc1	131.7	132
641	methyl 4-chloro-3-nitrobenzoate4	COC(=O)c1c[c:1]([N+](=O)[O-])c(Cl)cc1	148	147.6
642	methyl 4-chloro-3-nitrobenzoate5	COC(=O)c1[c:1]c([N+](=O)[O-])c(Cl)cc1	126.6	126.8
643	methyl 2-chloro-4-nitrobenzoate0	COC(=O)[c:1]1c(Cl)cc([N+](=O)[O-])cc1	135.8	135
644	methyl 2-chloro-4-nitrobenzoate1	COC(=O)c1c(Cl)cc([N+](=O)[O-])c[c:1]1	132.1	132
645	methyl 2-chloro-4-nitrobenzoate2	COC(=O)c1c(Cl)cc([N+](=O)[O-])[c:1]c1	121.5	121.7
646	methyl 2-chloro-4-nitrobenzoate3	COC(=O)c1c(Cl)c[c:1]([N+](=O)[O-])cc1	149.5	150
647	methyl 2-chloro-4-nitrobenzoate4	COC(=O)c1c(Cl)[c:1]c([N+](=O)[O-])cc1	126.1	125.6
648	methyl 2-chloro-4-nitrobenzoate5	COC(=O)c1[c:1](Cl)cc([N+](=O)[O-])cc1	134.9	134.9
649	methyl o-(chlorosulfonyl)benzoate0	COC(=O)[c:1]1c(S(=O)(=O)Cl)cccc1	132.3	132.4
650	methyl o-(chlorosulfonyl)benzoate1	COC(=O)c1c(S(=O)(=O)Cl)ccc[c:1]1	130.1	130.7
651	methyl o-(chlorosulfonyl)benzoate2	COC(=O)c1c(S(=O)(=O)Cl)cc[c:1]c1	135.3	134.3
652	methyl o-(chlorosulfonyl)benzoate3	COC(=O)c1c(S(=O)(=O)Cl)c[c:1]cc1	131.5	132.3
653	methyl o-(chlorosulfonyl)benzoate4	COC(=O)c1c(S(=O)(=O)Cl)[c:1]ccc1	129.1	128.4
654	methyl o-(chlorosulfonyl)benzoate5	COC(=O)c1[c:1](S(=O)(=O)Cl)cccc1	141.6	141.9
655	methyl 5-chloro-2-methoxybenzoate0	COC(=O)[c:1]1c(OC)ccc(Cl)c1	121.3	120.7
656	methyl 5-chloro-2-methoxybenzoate1	COC(=O)c1c(OC)ccc(Cl)[c:1]1	131.3	131
657	methyl 5-chloro-2-methoxybenzoate2	COC(=O)c1c(OC)cc[c:1](Cl)c1	125.2	125.1
658	methyl 5-chloro-2-methoxybenzoate3	COC(=O)c1c(OC)c[c:1]c(Cl)c1	133.1	133.6
659	methyl 5-chloro-2-methoxybenzoate4	COC(=O)c1c(OC)[c:1]cc(Cl)c1	113.5	113
660	methyl 5-chloro-2-methoxybenzoate5	COC(=O)c1[c:1](OC)ccc(Cl)c1	157.8	157.9
661	ethyl 2,5-dichlorobenzoate0	CCOC(=O)[c:1]1c(Cl)ccc(Cl)c1	131.7	131.5
662	ethyl 2,5-dichlorobenzoate1	CCOC(=O)c1c(Cl)ccc(Cl)[c:1]1	132.2	131.3
663	ethyl 2,5-dichlorobenzoate2	CCOC(=O)c1c(Cl)cc[c:1](Cl)c1	132	132.3
664	ethyl 2,5-dichlorobenzoate3	CCOC(=O)c1c(Cl)c[c:1]c(Cl)c1	132.3	132.7
665	ethyl 2,5-dichlorobenzoate4	CCOC(=O)c1c(Cl)[c:1]cc(Cl)c1	131.2	131.2
666	ethyl 2,5-dichlorobenzoate5	CCOC(=O)c1[c:1](Cl)ccc(Cl)c1	132.6	132.2
667	2-acetamido-5-chlorobenzoic acid methyl ester0	COC(=O)[c:1]1c(NC(=O)C)ccc(Cl)c1	116	117.1
668	2-acetamido-5-chlorobenzoic acid methyl ester1	COC(=O)c1c(NC(=O)C)ccc(Cl)[c:1]1	130.3	130.5
669	2-acetamido-5-chlorobenzoic acid methyl ester2	COC(=O)c1c(NC(=O)C)cc[c:1](Cl)c1	127.5	127.7
670	2-acetamido-5-chlorobenzoic acid methyl ester3	COC(=O)c1c(NC(=O)C)c[c:1]c(Cl)c1	134.5	134.3
671	2-acetamido-5-chlorobenzoic acid methyl ester4	COC(=O)c1c(NC(=O)C)[c:1]cc(Cl)c1	121.8	122.4
672	2-acetamido-5-chlorobenzoic acid methyl ester5	COC(=O)c1[c:1](NC(=O)C)ccc(Cl)c1	140.2	139.7
673	methyl m-hydroxybenzoate0	COC(=O)[c:1]1cc(O)ccc1	131	131.4
674	methyl m-hydroxybenzoate1	COC(=O)c1cc(O)cc[c:1]1	121.8	121.8
675	methyl m-hydroxybenzoate2	COC(=O)c1cc(O)c[c:1]c1	129.8	129.9
676	methyl m-hydroxybenzoate3	COC(=O)c1cc(O)[c:1]cc1	120.7	119.9
677	methyl m-hydroxybenzoate4	COC(=O)c1c[c:1](O)ccc1	156.2	156
678	methyl m-hydroxybenzoate5	COC(=O)c1[c:1]c(O)ccc1	116.5	116.1
679	methyl 2,6-dihydroxybenzoate0	COC(=O)[c:1]1c(O)cccc1O	100.1	99.7
680	methyl 2,6-dihydroxybenzoate1	COC(=O)c1c(O)ccc[c:1]1O	161	161.3
681	methyl 2,6-dihydroxybenzoate2	COC(=O)c1c(O)cc[c:1]c1O	108.3	108.3
682	methyl 2,6-dihydroxybenzoate3	COC(=O)c1c(O)c[c:1]cc1O	136.6	136.5
683	methyl 2,4-dihydroxybenzoate0	COC(=O)[c:1]1c(O)cc(O)cc1	105.9	105.5
684	methyl 2,4-dihydroxybenzoate1	COC(=O)c1c(O)cc(O)c[c:1]1	132	132.6
685	methyl 2,4-dihydroxybenzoate2	COC(=O)c1c(O)cc(O)[c:1]c1	108	106.7
686	methyl 2,4-dihydroxybenzoate3	COC(=O)c1c(O)c[c:1](O)cc1	162.1	161.9
687	methyl 2,4-dihydroxybenzoate4	COC(=O)c1c(O)[c:1]c(O)cc1	103.2	104.1
688	methyl 2,4-dihydroxybenzoate5	COC(=O)c1[c:1](O)cc(O)cc1	163.5	163.6
689	ethyl p-hydroxybenzoate0	CCOC(=O)[c:1]1ccc(O)cc1	122.2	122.7
690	ethyl p-hydroxybenzoate1	CCOC(=O)c1ccc(O)c[c:1]1	132	132.4
691	ethyl p-hydroxybenzoate2	CCOC(=O)c1ccc(O)[c:1]c1	115.4	115.3
692	ethyl p-hydroxybenzoate3	CCOC(=O)c1cc[c:1](O)cc1	160.8	160.4
693	methyl p-(hydroxymethyl)benzoate0	OCc(cc1)cc[c:1]1C(=O)OC	129.2	129.2
694	methyl p-(hydroxymethyl)benzoate1	OCc(c[c:1]1)ccc1C(=O)OC	129.8	129.8
695	methyl p-(hydroxymethyl)benzoate2	OCc([c:1]c1)ccc1C(=O)OC	126.5	126.7
696	methyl p-(hydroxymethyl)benzoate3	OC[c:1](cc1)ccc1C(=O)OC	146.2	146.3
697	methyl 5-formylsalicylate0	O=Cc(c1)ccc(O)[c:1]1C(=O)OC	112.7	113.6
698	methyl 5-formylsalicylate1	O=Cc([c:1]1)ccc(O)c1C(=O)OC	133.8	133.4
699	methyl 5-formylsalicylate2	O=C[c:1](c1)ccc(O)c1C(=O)OC	128.7	128.5
700	methyl 5-formylsalicylate3	O=Cc(c1)[c:1]cc(O)c1C(=O)OC	135.7	136
701	methyl 5-formylsalicylate4	O=Cc(c1)c[c:1]c(O)c1C(=O)OC	118.8	118
702	methyl 5-formylsalicylate5	O=Cc(c1)cc[c:1](O)c1C(=O)OC	166.4	166
703	methyl 2-hydroxy-4-methoxybenzoate0	COc(cc1)cc(O)[c:1]1C(=O)OC	105.5	105.7
704	methyl 2-hydroxy-4-methoxybenzoate1	COc(c[c:1]1)cc(O)c1C(=O)OC	131.2	132.3
705	methyl 2-hydroxy-4-methoxybenzoate2	COc([c:1]c1)cc(O)c1C(=O)OC	107.5	105.1
706	methyl 2-hydroxy-4-methoxybenzoate3	CO[c:1](cc1)cc(O)c1C(=O)OC	165.6	165.4
707	methyl 2-hydroxy-4-methoxybenzoate4	COc(cc1)[c:1]c(O)c1C(=O)OC	100.7	102.3
708	methyl 2-hydroxy-4-methoxybenzoate5	COc(cc1)c[c:1](O)c1C(=O)OC	163.8	163.7
709	methyl 2,6-dihydroxy-4-methylbenzoate0	COC(=O)[c:1]1c(O)cc(C)cc1O	97.7	97.2
710	methyl 2,6-dihydroxy-4-methylbenzoate1	COC(=O)c1c(O)cc(C)c[c:1]1O	160.7	161.2
711	methyl 2,6-dihydroxy-4-methylbenzoate2	COC(=O)c1c(O)cc(C)[c:1]c1O	109.1	109
712	methyl 2,6-dihydroxy-4-methylbenzoate3	COC(=O)c1c(O)c[c:1](C)cc1O	148.4	148.5
713	methyl vanillate0	COC(=O)[c:1]1cc(OC)c(O)cc1	122.4	122.1
714	methyl vanillate1	COC(=O)c1cc(OC)c(O)c[c:1]1	124.3	124.3
715	methyl vanillate2	COC(=O)c1cc(OC)c(O)[c:1]c1	114.2	114.2
716	methyl vanillate3	COC(=O)c1cc(OC)[c:1](O)cc1	150.2	150.6
717	methyl vanillate4	COC(=O)c1c[c:1](OC)c(O)cc1	146.4	146.5
718	methyl vanillate5	COC(=O)c1[c:1]c(OC)c(O)cc1	112	112.5
719	methyl 5-methoxysalicylate0	COc(c1)ccc(O)[c:1]1C(=O)OC	111.9	113.1
720	methyl 5-methoxysalicylate1	COc([c:1]1)ccc(O)c1C(=O)OC	111.9	114.4
721	methyl 5-methoxysalicylate2	CO[c:1](c1)ccc(O)c1C(=O)OC	152.1	152.2
722	methyl 5-methoxysalicylate3	COc(c1)[c:1]cc(O)c1C(=O)OC	124.1	121.7
723	methyl 5-methoxysalicylate4	COc(c1)c[c:1]c(O)c1C(=O)OC	118.6	118.3
724	methyl 5-methoxysalicylate5	COc(c1)cc[c:1](O)c1C(=O)OC	156.1	155.8
725	methyl 3-methoxysalicylate0	COC(=O)[c:1]1c(O)c(OC)ccc1	112.7	113
726	methyl 3-methoxysalicylate1	COC(=O)c1c(O)c(OC)cc[c:1]1	121.1	122.6
727	methyl 3-methoxysalicylate2	COC(=O)c1c(O)c(OC)c[c:1]c1	118.5	119.5
728	methyl 3-methoxysalicylate3	COC(=O)c1c(O)c(OC)[c:1]cc1	116.7	116.9
729	methyl 3-methoxysalicylate4	COC(=O)c1c(O)[c:1](OC)ccc1	148.6	148.3
730	methyl 3-methoxysalicylate5	COC(=O)c1[c:1](O)c(OC)ccc1	152.1	151.7
731	propyl salicylate0	CCCOC(=O)[c:1]1c(O)cccc1	112.7	112.9
732	propyl salicylate1	CCCOC(=O)c1c(O)ccc[c:1]1	129.9	130.7
733	propyl salicylate2	CCCOC(=O)c1c(O)cc[c:1]c1	119.1	119.3
734	propyl salicylate3	CCCOC(=O)c1c(O)c[c:1]cc1	135.6	135.4
735	propyl salicylate4	CCCOC(=O)c1c(O)[c:1]ccc1	117.6	117.6
736	propyl salicylate5	CCCOC(=O)c1[c:1](O)cccc1	161.8	161.5
737	propyl p-hydroxybenzoate0	CCCOC(=O)[c:1]1ccc(O)cc1	122	122.5
738	propyl p-hydroxybenzoate1	CCCOC(=O)c1ccc(O)c[c:1]1	132	132.3
739	propyl p-hydroxybenzoate2	CCCOC(=O)c1ccc(O)[c:1]c1	115.5	115.2
740	propyl p-hydroxybenzoate3	CCCOC(=O)c1cc[c:1](O)cc1	161.1	160.4
741	ethyl 6-methylsalicylate0	CCOC(=O)[c:1]1c(O)cccc1C	112.5	114.7
742	ethyl 6-methylsalicylate1	CCOC(=O)c1c(O)ccc[c:1]1C	141.4	140.2
743	ethyl 6-methylsalicylate2	CCOC(=O)c1c(O)cc[c:1]c1C	122.9	122.1
744	ethyl 6-methylsalicylate3	CCOC(=O)c1c(O)c[c:1]cc1C	134.1	133.3
745	ethyl 6-methylsalicylate4	CCOC(=O)c1c(O)[c:1]ccc1C	115.6	114.7
746	ethyl 6-methylsalicylate5	CCOC(=O)c1[c:1](O)cccc1C	162.9	161
747	ethyl vanillate0	CCOC(=O)[c:1]1cc(OC)c(O)cc1	122.6	122.4
748	ethyl vanillate1	CCOC(=O)c1cc(OC)c(O)c[c:1]1	124.2	124.4
749	ethyl vanillate2	CCOC(=O)c1cc(OC)c(O)[c:1]c1	114.3	114.2
750	ethyl vanillate3	CCOC(=O)c1cc(OC)[c:1](O)cc1	150.2	149.9
751	ethyl vanillate4	CCOC(=O)c1c[c:1](OC)c(O)cc1	146.4	146.5
752	ethyl vanillate5	CCOC(=O)c1[c:1]c(OC)c(O)cc1	111.9	112.6
753	dimethyl 4-hydroxyphthalate0	COC(=O)[c:1]1c(C(=O)OC)cc(O)cc1	121.7	123.7
754	dimethyl 4-hydroxyphthalate1	COC(=O)c1c(C(=O)OC)cc(O)c[c:1]1	131.9	132.4
755	dimethyl 4-hydroxyphthalate2	COC(=O)c1c(C(=O)OC)cc(O)[c:1]c1	117.5	118.2
756	dimethyl 4-hydroxyphthalate3	COC(=O)c1c(C(=O)OC)c[c:1](O)cc1	159.6	158.8
757	dimethyl 4-hydroxyphthalate4	COC(=O)c1c(C(=O)OC)[c:1]c(O)cc1	115.5	116.1
758	dimethyl 4-hydroxyphthalate5	COC(=O)c1[c:1](C(=O)OC)cc(O)cc1	135.7	134.3
759	butyl p-hydroxybenzoate0	CCCCOC(=O)[c:1]1ccc(O)cc1	122	122.4
760	butyl p-hydroxybenzoate1	CCCCOC(=O)c1ccc(O)c[c:1]1	132	132.3
761	butyl p-hydroxybenzoate2	CCCCOC(=O)c1ccc(O)[c:1]c1	115.5	115.2
762	butyl p-hydroxybenzoate3	CCCCOC(=O)c1cc[c:1](O)cc1	161.1	160.4
763	isobutyl p-hydroxybenzoate0	Oc(cc1)cc[c:1]1C(=O)OCC(C)C	122.1	122.3
764	isobutyl p-hydroxybenzoate1	Oc(c[c:1]1)ccc1C(=O)OCC(C)C	132	132.3
765	isobutyl p-hydroxybenzoate2	Oc([c:1]c1)ccc1C(=O)OCC(C)C	115.5	115.2
766	isobutyl p-hydroxybenzoate3	O[c:1](cc1)ccc1C(=O)OCC(C)C	161	160.5
767	sec-butyl p-hydroxybenzoate0	CCC(C)OC(=O)[c:1]1ccc(O)cc1	122.4	122.5
768	sec-butyl p-hydroxybenzoate1	CCC(C)OC(=O)c1ccc(O)c[c:1]1	132	132
769	sec-butyl p-hydroxybenzoate2	CCC(C)OC(=O)c1ccc(O)[c:1]c1	115.5	115.2
770	sec-butyl p-hydroxybenzoate3	CCC(C)OC(=O)c1cc[c:1](O)cc1	161.1	160.3
771	butyl salicylate0	CCCCOC(=O)[c:1]1c(O)cccc1	112.7	112.9
772	butyl salicylate1	CCCCOC(=O)c1c(O)ccc[c:1]1	129.9	130.7
773	butyl salicylate2	CCCCOC(=O)c1c(O)cc[c:1]c1	119.1	119.3
774	butyl salicylate3	CCCCOC(=O)c1c(O)c[c:1]cc1	135.5	135.4
775	butyl salicylate4	CCCCOC(=O)c1c(O)[c:1]ccc1	117.6	117.6
776	butyl salicylate5	CCCCOC(=O)c1[c:1](O)cccc1	161.8	161.5
777	methyl 5-allyl-3-methoxysalicylate0	C=CCc(c1)cc(OC)c(O)[c:1]1C(=O)OC	112.3	112.7
778	methyl 5-allyl-3-methoxysalicylate1	C=CCc([c:1]1)cc(OC)c(O)c1C(=O)OC	120.3	122.3
779	methyl 5-allyl-3-methoxysalicylate2	C=CC[c:1](c1)cc(OC)c(O)c1C(=O)OC	130.3	131.1
780	methyl 5-allyl-3-methoxysalicylate3	C=CCc(c1)[c:1]c(OC)c(O)c1C(=O)OC	117.4	116.4
781	methyl 5-allyl-3-methoxysalicylate4	C=CCc(c1)c[c:1](OC)c(O)c1C(=O)OC	148.5	148.2
782	methyl 5-allyl-3-methoxysalicylate5	C=CCc(c1)cc(OC)[c:1](O)c1C(=O)OC	150.6	150.1
783	methyl 4-methyl-3-nitrobenzoate0	COC(=O)[c:1]1cc([N+](=O)[O-])c(C)cc1	129.5	129
784	methyl 4-methyl-3-nitrobenzoate1	COC(=O)c1cc([N+](=O)[O-])c(C)c[c:1]1	133.4	134.2
785	methyl 4-methyl-3-nitrobenzoate2	COC(=O)c1cc([N+](=O)[O-])c(C)[c:1]c1	133.1	132.8
786	methyl 4-methyl-3-nitrobenzoate3	COC(=O)c1cc([N+](=O)[O-])[c:1](C)cc1	138.4	138.6
787	methyl 4-methyl-3-nitrobenzoate4	COC(=O)c1c[c:1]([N+](=O)[O-])c(C)cc1	149.3	148.9
788	methyl 4-methyl-3-nitrobenzoate5	COC(=O)c1[c:1]c([N+](=O)[O-])c(C)cc1	125.8	125.8
789	2-methoxy-5-nitrobenzoic acid methyl ester0	COC(=O)[c:1]1c(OC)ccc(c1)[N+](=O)[O-]	120.5	120.5
790	2-methoxy-5-nitrobenzoic acid methyl ester1	COC(=O)c1c(OC)ccc([c:1]1)[N+](=O)[O-]	127.8	127.5
791	2-methoxy-5-nitrobenzoic acid methyl ester2	COC(=O)c1c(OC)cc[c:1](c1)[N+](=O)[O-]	140.7	140.7
792	2-methoxy-5-nitrobenzoic acid methyl ester3	COC(=O)c1c(OC)c[c:1]c(c1)[N+](=O)[O-]	128.9	129.5
793	2-methoxy-5-nitrobenzoic acid methyl ester4	COC(=O)c1c(OC)[c:1]cc(c1)[N+](=O)[O-]	112.1	112.2
794	2-methoxy-5-nitrobenzoic acid methyl ester5	COC(=O)c1[c:1](OC)ccc(c1)[N+](=O)[O-]	163.7	163.2
795	ethyl 2-(aminosulfonyl)benzoate0	CCOC(=O)[c:1]1c(S(N)(=O)=O)cccc1	130.4	130.7
796	ethyl 2-(aminosulfonyl)benzoate1	CCOC(=O)c1c(S(N)(=O)=O)ccc[c:1]1	130.6	130.6
797	ethyl 2-(aminosulfonyl)benzoate2	CCOC(=O)c1c(S(N)(=O)=O)cc[c:1]c1	131.9	132.2
798	ethyl 2-(aminosulfonyl)benzoate3	CCOC(=O)c1c(S(N)(=O)=O)c[c:1]cc1	132.4	132.2
799	ethyl 2-(aminosulfonyl)benzoate4	CCOC(=O)c1c(S(N)(=O)=O)[c:1]ccc1	128.3	128
800	ethyl 2-(aminosulfonyl)benzoate5	CCOC(=O)c1[c:1](S(N)(=O)=O)cccc1	141.5	141
801	ethyl p-toluate0	CCOC(=O)[c:1]1ccc(C)cc1	128	127.9
802	ethyl p-toluate1	CCOC(=O)c1ccc(C)c[c:1]1	129.6	129.7
803	ethyl p-toluate2	CCOC(=O)c1ccc(C)[c:1]c1	129	129
804	ethyl p-toluate3	CCOC(=O)c1cc[c:1](C)cc1	143.4	143.8
805	propyl benzoate0	CCCOC(=O)[c:1]1ccccc1	130.7	130.5
806	propyl benzoate1	CCCOC(=O)c1cccc[c:1]1	129.6	129.7
807	propyl benzoate2	CCCOC(=O)c1ccc[c:1]c1	128.3	128.5
808	propyl benzoate3	CCCOC(=O)c1cc[c:1]cc1	132.8	133
809	ethyl o-toluate0	CCOC(=O)[c:1]1c(C)cccc1	130.1	130.4
810	ethyl o-toluate1	CCOC(=O)c1c(C)ccc[c:1]1	131.7	130.6
811	ethyl o-toluate2	CCOC(=O)c1c(C)cc[c:1]c1	125.7	125.7
812	ethyl o-toluate3	CCOC(=O)c1c(C)c[c:1]cc1	131.8	131.9
813	ethyl o-toluate4	CCOC(=O)c1c(C)[c:1]ccc1	130.6	131
814	ethyl o-toluate5	CCOC(=O)c1[c:1](C)cccc1	140	139.9
815	ethyl m-toluate0	CCOC(=O)[c:1]1cc(C)ccc1	130.5	130.6
816	ethyl m-toluate1	CCOC(=O)c1cc(C)cc[c:1]1	126.7	127
817	ethyl m-toluate2	CCOC(=O)c1cc(C)c[c:1]c1	128.2	128.2
818	ethyl m-toluate3	CCOC(=O)c1cc(C)[c:1]cc1	133.6	133.5
819	ethyl m-toluate4	CCOC(=O)c1c[c:1](C)ccc1	138.1	138.5
820	ethyl m-toluate5	CCOC(=O)c1[c:1]c(C)ccc1	130.1	130.1
821	ethyl anisate0	CCOC(=O)[c:1]1ccc(OC)cc1	123	122.7
822	ethyl anisate1	CCOC(=O)c1ccc(OC)c[c:1]1	131.6	131.8
823	ethyl anisate2	CCOC(=O)c1ccc(OC)[c:1]c1	113.6	113.2
824	ethyl anisate3	CCOC(=O)c1cc[c:1](OC)cc1	163.4	163.7
825	methyl 2-ethoxybenzoate0	CCO[c:1]1c(C(=O)OC)cccc1	158.5	158.7
826	methyl 2-ethoxybenzoate1	CCOc1c(C(=O)OC)ccc[c:1]1	113.4	112.9
827	methyl 2-ethoxybenzoate2	CCOc1c(C(=O)OC)cc[c:1]c1	133.3	133.9
828	methyl 2-ethoxybenzoate3	CCOc1c(C(=O)OC)c[c:1]cc1	120.1	120.2
829	methyl 2-ethoxybenzoate4	CCOc1c(C(=O)OC)[c:1]ccc1	131.5	131.5
830	methyl 2-ethoxybenzoate5	CCOc1[c:1](C(=O)OC)cccc1	120.6	119.9
831	methyl o-acetoxybenzoate0	COC(=O)[c:1]1c(OC(=O)C)cccc1	123.3	123.1
832	methyl o-acetoxybenzoate1	COC(=O)c1c(OC(=O)C)ccc[c:1]1	131.7	131.3
833	methyl o-acetoxybenzoate2	COC(=O)c1c(OC(=O)C)cc[c:1]c1	126	125.6
834	methyl o-acetoxybenzoate3	COC(=O)c1c(OC(=O)C)c[c:1]cc1	133.9	133.9
835	methyl o-acetoxybenzoate4	COC(=O)c1c(OC(=O)C)[c:1]ccc1	123.9	123.5
836	methyl o-acetoxybenzoate5	COC(=O)c1[c:1](OC(=O)C)cccc1	150.8	150.6
837	methyl p-acetoxybenzoate0	COC(=O)[c:1]1ccc(cc1)OC(=O)C	127.8	127.8
838	methyl p-acetoxybenzoate1	COC(=O)c1ccc(c[c:1]1)OC(=O)C	131.2	130.9
839	methyl p-acetoxybenzoate2	COC(=O)c1ccc([c:1]c1)OC(=O)C	121.6	121.7
840	methyl p-acetoxybenzoate3	COC(=O)c1cc[c:1](cc1)OC(=O)C	154.4	154.6
841	methyl 4,5-dimethoxy-2-nitrobenzoate0	COC(=O)[c:1]1c([N+](=O)[O-])cc(OC)c(c1)OC	121.6	120.9
842	methyl 4,5-dimethoxy-2-nitrobenzoate1	COC(=O)c1c([N+](=O)[O-])cc(OC)c([c:1]1)OC	110.9	112.4
843	methyl 4,5-dimethoxy-2-nitrobenzoate2	COC(=O)c1c([N+](=O)[O-])cc(OC)[c:1](c1)OC	150.5	151.6
844	methyl 4,5-dimethoxy-2-nitrobenzoate3	COC(=O)c1c([N+](=O)[O-])c[c:1](OC)c(c1)OC	152.5	152.9
845	methyl 4,5-dimethoxy-2-nitrobenzoate4	COC(=O)c1c([N+](=O)[O-])[c:1]c(OC)c(c1)OC	107	106.9
846	methyl 4,5-dimethoxy-2-nitrobenzoate5	COC(=O)c1[c:1]([N+](=O)[O-])cc(OC)c(c1)OC	141.4	142.3
847	ethyl p-(dimethylamino)benzoate0	CCOC(=O)[c:1]1ccc(N(C)C)cc1	117.4	117.5
848	ethyl p-(dimethylamino)benzoate1	CCOC(=O)c1ccc(N(C)C)c[c:1]1	131.2	131.3
849	ethyl p-(dimethylamino)benzoate2	CCOC(=O)c1ccc(N(C)C)[c:1]c1	110.7	111
850	ethyl p-(dimethylamino)benzoate3	CCOC(=O)c1cc[c:1](N(C)C)cc1	153.3	153.7
851	ethyl o-ethoxybenzoate0	CCOC(=O)[c:1]1c(OCC)cccc1	121.4	120.1
852	ethyl o-ethoxybenzoate1	CCOC(=O)c1c(OCC)ccc[c:1]1	131.4	131.6
853	ethyl o-ethoxybenzoate2	CCOC(=O)c1c(OCC)cc[c:1]c1	120.2	120.2
854	ethyl o-ethoxybenzoate3	CCOC(=O)c1c(OCC)c[c:1]cc1	133.1	133.9
855	ethyl o-ethoxybenzoate4	CCOC(=O)c1c(OCC)[c:1]ccc1	113.6	112.9
856	ethyl o-ethoxybenzoate5	CCOC(=O)c1[c:1](OCC)cccc1	158.5	158.8
857	methyl N-propionylanthranilate0	CCC(=O)N[c:1]1c(C(=O)OC)cccc1	141.8	141.4
858	methyl N-propionylanthranilate1	CCC(=O)Nc1c(C(=O)OC)ccc[c:1]1	120.4	121.1
859	methyl N-propionylanthranilate2	CCC(=O)Nc1c(C(=O)OC)cc[c:1]c1	134.7	134.4
860	methyl N-propionylanthranilate3	CCC(=O)Nc1c(C(=O)OC)c[c:1]cc1	122.3	122.6
861	methyl N-propionylanthranilate4	CCC(=O)Nc1c(C(=O)OC)[c:1]ccc1	130.8	130.8
862	methyl N-propionylanthranilate5	CCC(=O)Nc1[c:1](C(=O)OC)cccc1	114.8	115.7
863	methyl 3,4,5-trimethoxybenzoate0	COC(=O)[c:1]1cc(OC)c(OC)c(c1)OC	125.2	124.4
864	methyl 3,4,5-trimethoxybenzoate1	COC(=O)c1cc(OC)c(OC)c([c:1]1)OC	106.9	105.9
865	methyl 3,4,5-trimethoxybenzoate2	COC(=O)c1cc(OC)c(OC)[c:1](c1)OC	153	152.6
866	methyl 3,4,5-trimethoxybenzoate3	COC(=O)c1cc(OC)[c:1](OC)c(c1)OC	142.3	142.6
867	methyl 3,4,5-trimethoxyanthranilate0	COC(=O)[c:1]1c(N)c(OC)c(OC)c(c1)OC	105.1	103.9
868	methyl 3,4,5-trimethoxyanthranilate1	COC(=O)c1c(N)c(OC)c(OC)c([c:1]1)OC	108.8	106.9
869	methyl 3,4,5-trimethoxyanthranilate2	COC(=O)c1c(N)c(OC)c(OC)[c:1](c1)OC	143.7	143.3
870	methyl 3,4,5-trimethoxyanthranilate3	COC(=O)c1c(N)c(OC)[c:1](OC)c(c1)OC	147.6	147
871	methyl 3,4,5-trimethoxyanthranilate4	COC(=O)c1c(N)[c:1](OC)c(OC)c(c1)OC	140.9	140.8
872	methyl 3,4,5-trimethoxyanthranilate5	COC(=O)c1[c:1](N)c(OC)c(OC)c(c1)OC	140.5	140.4
873	methyl 5-(ethylsulfonyl)-2-methoxybenzoate0	CCS(=O)(=O)[c:1]1cc(c(OC)cc1)C(=O)OC	130	130.3
874	methyl 5-(ethylsulfonyl)-2-methoxybenzoate1	CCS(=O)(=O)c1cc(c(OC)c[c:1]1)C(=O)OC	133.6	133.9
875	methyl 5-(ethylsulfonyl)-2-methoxybenzoate2	CCS(=O)(=O)c1cc(c(OC)[c:1]c1)C(=O)OC	112.4	112.4
876	methyl 5-(ethylsulfonyl)-2-methoxybenzoate3	CCS(=O)(=O)c1cc([c:1](OC)cc1)C(=O)OC	162.9	163
877	methyl 5-(ethylsulfonyl)-2-methoxybenzoate4	CCS(=O)(=O)c1c[c:1](c(OC)cc1)C(=O)OC	121	120.4
878	methyl 5-(ethylsulfonyl)-2-methoxybenzoate5	CCS(=O)(=O)c1[c:1]c(c(OC)cc1)C(=O)OC	132.2	131.9
879	ethyl 3,4,5-trimethoxybenzoate0	CCOC(=O)[c:1]1cc(OC)c(OC)c(c1)OC	125.6	124.7
880	ethyl 3,4,5-trimethoxybenzoate1	CCOC(=O)c1cc(OC)c(OC)c([c:1]1)OC	106.9	106
881	ethyl 3,4,5-trimethoxybenzoate2	CCOC(=O)c1cc(OC)c(OC)[c:1](c1)OC	152.9	152.6
882	ethyl 3,4,5-trimethoxybenzoate3	CCOC(=O)c1cc(OC)[c:1](OC)c(c1)OC	142.2	142.6
883	dimethyl 5-nitroisophthalate0	COC(=O)[c:1]1cc([N+](=O)[O-])cc(c1)C(=O)OC	132.6	132.4
884	dimethyl 5-nitroisophthalate1	COC(=O)c1cc([N+](=O)[O-])cc([c:1]1)C(=O)OC	135.8	135.2
885	dimethyl 5-nitroisophthalate2	COC(=O)c1cc([N+](=O)[O-])[c:1]c(c1)C(=O)OC	128.2	128.1
886	dimethyl 5-nitroisophthalate3	COC(=O)c1c[c:1]([N+](=O)[O-])cc(c1)C(=O)OC	148.6	148.1
887	diethyl terephthalate0	CCOC(=O)[c:1]1ccc(cc1)C(=O)OCC	134.3	134.5
888	diethyl terephthalate1	CCOC(=O)c1ccc(c[c:1]1)C(=O)OCC	129.5	129.5
889	benzonitrile0	N#CC1=CC=[C:1]C=C1	132.8	132.9
890	benzonitrile1	N#CC1=[C:1]C=CC=C1	132.1	132.4
891	benzonitrile2	N#CC1=C[C:1]=CC=C1	129.2	129.4
892	benzonitrile3	N#C[C:1]1=CC=CC=C1	112.4	112.4
893	p-bromobenzonitrile0	N#Cc(cc1)cc[c:1]1Br	127.9	127.8
894	p-bromobenzonitrile1	N#Cc(c[c:1]1)ccc1Br	132.6	132.6
895	p-bromobenzonitrile2	N#Cc([c:1]c1)ccc1Br	133.4	133.5
896	p-bromobenzonitrile3	N#C[c:1](cc1)ccc1Br	111.2	111.3
897	o-bromobenzonitrile0	N#Cc([c:1]1Br)cccc1	125.2	126.1
898	o-bromobenzonitrile1	N#Cc(c1Br)ccc[c:1]1	133.2	133.5
899	o-bromobenzonitrile2	N#Cc(c1Br)cc[c:1]c1	134.3	133.7
900	o-bromobenzonitrile3	N#Cc(c1Br)c[c:1]cc1	127.7	128.1
901	o-bromobenzonitrile4	N#Cc(c1Br)[c:1]ccc1	134	134
902	o-bromobenzonitrile5	N#C[c:1](c1Br)cccc1	115.7	115.1
903	m-bromobenzonitrile0	N#Cc(ccc1)c[c:1]1Br	122.9	123.3
904	m-bromobenzonitrile1	N#Cc(cc[c:1]1)cc1Br	136.1	135.9
905	m-bromobenzonitrile2	N#Cc(c[c:1]c1)cc1Br	130.7	130.6
906	m-bromobenzonitrile3	N#Cc([c:1]cc1)cc1Br	130.6	131.1
907	m-bromobenzonitrile4	N#C[c:1](ccc1)cc1Br	114.2	114.3
908	m-bromobenzonitrile5	N#Cc(ccc1)[c:1]c1Br	134.7	135
909	3-bromo-4-hydroxybenzonitrile0	N#Cc(cc1)cc(Br)[c:1]1O	156.3	156.7
910	3-bromo-4-hydroxybenzonitrile1	N#Cc(c[c:1]1)cc(Br)c1O	116.9	116.6
911	3-bromo-4-hydroxybenzonitrile2	N#Cc([c:1]c1)cc(Br)c1O	133.4	133.2
912	3-bromo-4-hydroxybenzonitrile3	N#C[c:1](cc1)cc(Br)c1O	105.5	104.9
913	3-bromo-4-hydroxybenzonitrile4	N#Cc(cc1)[c:1]c(Br)c1O	136.1	136.4
914	3-bromo-4-hydroxybenzonitrile5	N#Cc(cc1)c[c:1](Br)c1O	110.6	110.1
915	3-bromo-4-fluorobenzonitrile0	N#Cc(cc1)cc(Br)[c:1]1F	161.8	162.2
916	3-bromo-4-fluorobenzonitrile1	N#Cc(c[c:1]1)cc(Br)c1F	117.7	117.5
917	3-bromo-4-fluorobenzonitrile2	N#Cc([c:1]c1)cc(Br)c1F	133.3	132.7
918	3-bromo-4-fluorobenzonitrile3	N#C[c:1](cc1)cc(Br)c1F	110	109.2
919	3-bromo-4-fluorobenzonitrile4	N#Cc(cc1)[c:1]c(Br)c1F	137.6	137.2
920	3-bromo-4-fluorobenzonitrile5	N#Cc(cc1)c[c:1](Br)c1F	110.5	110.5
921	4-bromo-2-fluorobenzonitrile0	N#Cc([c:1]1F)ccc(Br)c1	162.8	163.1
922	4-bromo-2-fluorobenzonitrile1	N#Cc(c1F)ccc(Br)[c:1]1	120.5	120.3
923	4-bromo-2-fluorobenzonitrile2	N#Cc(c1F)cc[c:1](Br)c1	128.9	128.9
924	4-bromo-2-fluorobenzonitrile3	N#Cc(c1F)c[c:1]c(Br)c1	128.6	128.2
925	4-bromo-2-fluorobenzonitrile4	N#Cc(c1F)[c:1]cc(Br)c1	134.2	134.7
926	4-bromo-2-fluorobenzonitrile5	N#C[c:1](c1F)ccc(Br)c1	100.7	100.5
927	4-tert-butylbenzonitrile0	N#Cc(cc1)cc[c:1]1C(C)(C)C	156.7	156.2
928	4-tert-butylbenzonitrile1	N#Cc(c[c:1]1)ccc1C(C)(C)C	126.2	126
929	4-tert-butylbenzonitrile2	N#Cc([c:1]c1)ccc1C(C)(C)C	132	132
930	4-tert-butylbenzonitrile3	N#C[c:1](cc1)ccc1C(C)(C)C	109.4	109.2
931	4-tert-butylphthalonitrile0	N#Cc(cc1)c(C#N)c[c:1]1C(C)(C)C	157.8	157
932	4-tert-butylphthalonitrile1	N#Cc(c[c:1]1)c(C#N)cc1C(C)(C)C	130.9	130.3
933	4-tert-butylphthalonitrile2	N#Cc([c:1]c1)c(C#N)cc1C(C)(C)C	133.4	133.6
934	4-tert-butylphthalonitrile3	N#C[c:1](cc1)c(C#N)cc1C(C)(C)C	112.9	112.8
935	4-tert-butylphthalonitrile4	N#Cc(cc1)[c:1](C#N)cc1C(C)(C)C	115.9	115.5
936	4-tert-butylphthalonitrile5	N#Cc(cc1)c(C#N)[c:1]c1C(C)(C)C	130.4	130.5
937	o-fluorobenzonitrile0	N#Cc([c:1]1F)cccc1	163.2	163.3
938	o-fluorobenzonitrile1	N#Cc(c1F)ccc[c:1]1	116.6	116.7
939	o-fluorobenzonitrile2	N#Cc(c1F)cc[c:1]c1	135.4	134.8
940	o-fluorobenzonitrile3	N#Cc(c1F)c[c:1]cc1	125.1	124.8
941	o-fluorobenzonitrile4	N#Cc(c1F)[c:1]ccc1	133.6	133.7
942	o-fluorobenzonitrile5	N#C[c:1](c1F)cccc1	101.5	101.4
943	p-fluorobenzonitrile0	N#Cc(cc1)cc[c:1]1F	165.1	165.7
944	p-fluorobenzonitrile1	N#Cc(c[c:1]1)ccc1F	116.9	116.7
945	p-fluorobenzonitrile2	N#Cc([c:1]c1)ccc1F	134.7	134.1
946	p-fluorobenzonitrile3	N#C[c:1](cc1)ccc1F	108.8	108
947	m-fluorobenzonitrile0	N#Cc(ccc1)c[c:1]1F	162.2	162.6
948	m-fluorobenzonitrile1	N#Cc(cc[c:1]1)cc1F	120.6	120.4
949	m-fluorobenzonitrile2	N#Cc(c[c:1]c1)cc1F	131.2	130.5
950	m-fluorobenzonitrile3	N#Cc([c:1]cc1)cc1F	128.3	128
951	m-fluorobenzonitrile4	N#C[c:1](ccc1)cc1F	113.9	114.2
952	m-fluorobenzonitrile5	N#Cc(ccc1)[c:1]c1F	119.2	119
953	2,6-difluorobenzonitrile0	N#Cc([c:1]1F)c(F)ccc1	163.4	163.5
954	2,6-difluorobenzonitrile1	N#Cc(c1F)c(F)cc[c:1]1	112.3	112.1
955	2,6-difluorobenzonitrile2	N#Cc(c1F)c(F)c[c:1]c1	135.7	135.7
956	2,6-difluorobenzonitrile3	N#C[c:1](c1F)c(F)ccc1	92.6	92.4
957	3,4-difluorobenzonitrile0	N#Cc(cc1)cc(F)[c:1]1F	153.6	153.7
958	3,4-difluorobenzonitrile1	N#Cc(c[c:1]1)cc(F)c1F	118.9	118.2
959	3,4-difluorobenzonitrile2	N#Cc([c:1]c1)cc(F)c1F	129.7	129.4
960	3,4-difluorobenzonitrile3	N#C[c:1](cc1)cc(F)c1F	109.1	108.3
961	3,4-difluorobenzonitrile4	N#Cc(cc1)[c:1]c(F)c1F	121.7	120.9
962	3,4-difluorobenzonitrile5	N#Cc(cc1)c[c:1](F)c1F	150.4	150.6
963	2,4-difluorobenzonitrile0	N#Cc(cc1)c(F)c[c:1]1F	165.9	166.1
964	2,4-difluorobenzonitrile1	N#Cc(c[c:1]1)c(F)cc1F	113	112.3
965	2,4-difluorobenzonitrile2	N#Cc([c:1]c1)c(F)cc1F	135.1	135.2
966	2,4-difluorobenzonitrile3	N#C[c:1](cc1)c(F)cc1F	98.1	97.1
967	2,4-difluorobenzonitrile4	N#Cc(cc1)[c:1](F)cc1F	164.2	163.7
968	2,4-difluorobenzonitrile5	N#Cc(cc1)c(F)[c:1]c1F	105.5	105.2
969	o-tolunitrile0	N#Cc([c:1]1C)cccc1	141.8	142.1
970	o-tolunitrile1	N#Cc(c1C)ccc[c:1]1	130.3	131.1
971	o-tolunitrile2	N#Cc(c1C)cc[c:1]c1	132.4	132.5
972	o-tolunitrile3	N#Cc(c1C)c[c:1]cc1	126.3	126.5
973	o-tolunitrile4	N#Cc(c1C)[c:1]ccc1	132.7	133.1
974	o-tolunitrile5	N#C[c:1](c1C)cccc1	112.8	113
975	m-tolunitrile0	N#Cc(ccc1)c[c:1]1C	139.3	139.5
976	m-tolunitrile1	N#Cc(cc[c:1]1)cc1C	133.7	133.6
977	m-tolunitrile2	N#Cc(c[c:1]c1)cc1C	129.2	129.1
978	m-tolunitrile3	N#Cc([c:1]cc1)cc1C	129.1	129.6
979	m-tolunitrile4	N#C[c:1](ccc1)cc1C	112.3	112.3
980	m-tolunitrile5	N#Cc(ccc1)[c:1]c1C	132.4	132.7
981	p-tolunitrile0	N#Cc(cc1)cc[c:1]1C	143.8	143.5
982	p-tolunitrile1	N#Cc(c[c:1]1)ccc1C	129.9	130
983	p-tolunitrile2	N#Cc([c:1]c1)ccc1C	132	132.2
984	p-tolunitrile3	N#C[c:1](cc1)ccc1C	109.4	109.4
985	o-aminobenzonitrile0	N#Cc([c:1]1N)cccc1	149.9	150
986	o-aminobenzonitrile1	N#Cc(c1N)ccc[c:1]1	115.3	115.7
987	o-aminobenzonitrile2	N#Cc(c1N)cc[c:1]c1	134.1	134.7
988	o-aminobenzonitrile3	N#Cc(c1N)c[c:1]cc1	117.8	117.8
989	o-aminobenzonitrile4	N#Cc(c1N)[c:1]ccc1	132.3	133.4
990	o-aminobenzonitrile5	N#C[c:1](c1N)cccc1	95.6	96
991	p-aminobenzonitrile0	N#Cc(cc1)cc[c:1]1N	150.9	150.9
992	p-aminobenzonitrile1	N#Cc(c[c:1]1)ccc1N	114.4	115.3
993	p-aminobenzonitrile2	N#Cc([c:1]c1)ccc1N	133.7	134.2
994	p-aminobenzonitrile3	N#C[c:1](cc1)ccc1N	99.4	101
995	o-hydroxybenzonitrile0	N#Cc([c:1]1O)cccc1	159.2	159.7
996	o-hydroxybenzonitrile1	N#Cc(c1O)ccc[c:1]1	116.7	116.9
997	o-hydroxybenzonitrile2	N#Cc(c1O)cc[c:1]c1	134.9	135.3
998	o-hydroxybenzonitrile3	N#Cc(c1O)c[c:1]cc1	120.8	120.6
999	o-hydroxybenzonitrile4	N#Cc(c1O)[c:1]ccc1	133.1	133.2
1000	o-hydroxybenzonitrile5	N#C[c:1](c1O)cccc1	99.3	98.5
1001	m-hydroxybenzonitrile0	N#Cc(ccc1)c[c:1]1O	156.6	156.4
1002	m-hydroxybenzonitrile1	N#Cc(cc[c:1]1)cc1O	121.2	120.6
1003	m-hydroxybenzonitrile2	N#Cc(c[c:1]c1)cc1O	130.7	130.8
1004	m-hydroxybenzonitrile3	N#Cc([c:1]cc1)cc1O	124.4	124.5
1005	m-hydroxybenzonitrile4	N#C[c:1](ccc1)cc1O	112.2	113.5
1006	m-hydroxybenzonitrile5	N#Cc(ccc1)[c:1]c1O	118.9	118.8
1007	terephthalonitrile0	N#C[c:1]1ccc(cc1)C#N	117	117.3
1008	terephthalonitrile1	N#Cc1ccc(c[c:1]1)C#N	132.8	133
1009	isophthalonitrile0	N#C[c:1]1cc(C#N)ccc1	114.2	114
1010	isophthalonitrile1	N#Cc1cc(C#N)cc[c:1]1	136.1	136.3
1011	isophthalonitrile2	N#Cc1cc(C#N)c[c:1]c1	130.4	130.3
1012	isophthalonitrile3	N#Cc1[c:1]c(C#N)ccc1	135.5	136
1013	o-formylbenzonitrile0	c(c1)ccc(C#N)[c:1]1C=O	136.8	137.5
1014	o-formylbenzonitrile1	c([c:1]1)ccc(C#N)c1C=O	129.9	130.5
1015	o-formylbenzonitrile2	[c:1](c1)ccc(C#N)c1C=O	134.2	133.3
1016	o-formylbenzonitrile3	c(c1)[c:1]cc(C#N)c1C=O	134.3	134.4
1017	o-formylbenzonitrile4	c(c1)c[c:1]c(C#N)c1C=O	133.3	134
1018	o-formylbenzonitrile5	c(c1)cc[c:1](C#N)c1C=O	113.6	114.3
1019	m-formylbenzonitrile0	N#Cc(ccc1)c[c:1]1C=O	136.9	137.3
1020	m-formylbenzonitrile1	N#Cc(cc[c:1]1)cc1C=O	133.4	133
1021	m-formylbenzonitrile2	N#Cc(c[c:1]c1)cc1C=O	130.2	130.1
1022	m-formylbenzonitrile3	N#Cc([c:1]cc1)cc1C=O	137.2	137.7
1023	m-formylbenzonitrile4	N#C[c:1](ccc1)cc1C=O	113.7	113.7
1024	m-formylbenzonitrile5	N#Cc(ccc1)[c:1]c1C=O	133.1	133.3
1025	2,5-dimethylbenzonitrile0	N#Cc(c(C)cc1)c[c:1]1C	136.1	136.3
1026	2,5-dimethylbenzonitrile1	N#Cc(c(C)c[c:1]1)cc1C	132.7	133.4
1027	2,5-dimethylbenzonitrile2	N#Cc(c(C)[c:1]c1)cc1C	130.2	130.8
1028	2,5-dimethylbenzonitrile3	N#Cc([c:1](C)cc1)cc1C	138.8	139
1029	2,5-dimethylbenzonitrile4	N#C[c:1](c(C)cc1)cc1C	112.6	112.5
1030	2,5-dimethylbenzonitrile5	N#Cc(c(C)cc1)[c:1]c1C	133.6	133.5
1031	2,3-dimethylbenzonitrile0	N#Cc(ccc1)c(C)[c:1]1C	138	138.4
1032	2,3-dimethylbenzonitrile1	N#Cc(cc[c:1]1)c(C)c1C	134	133.9
1033	2,3-dimethylbenzonitrile2	N#Cc(c[c:1]c1)c(C)c1C	126.2	126.2
1034	2,3-dimethylbenzonitrile3	N#Cc([c:1]cc1)c(C)c1C	130.3	130.4
1035	2,3-dimethylbenzonitrile4	N#C[c:1](ccc1)c(C)c1C	113.1	113.3
1036	2,3-dimethylbenzonitrile5	N#Cc(ccc1)[c:1](C)c1C	140.3	140
1037	o-methoxybenzonitrile0	CO[c:1]1c(C#N)cccc1	161.2	161
1038	o-methoxybenzonitrile1	COc1c(C#N)ccc[c:1]1	111.5	111.7
1039	o-methoxybenzonitrile2	COc1c(C#N)cc[c:1]c1	134.6	134.3
1040	o-methoxybenzonitrile3	COc1c(C#N)c[c:1]cc1	120.9	121.1
1041	o-methoxybenzonitrile4	COc1c(C#N)[c:1]ccc1	133.6	133.5
1042	o-methoxybenzonitrile5	COc1[c:1](C#N)cccc1	101.5	101.8
1043	p-(dimethylamino)benzonitrile0	N#Cc(cc1)cc[c:1]1N(C)C	152.5	153.5
1044	p-(dimethylamino)benzonitrile1	N#Cc(c[c:1]1)ccc1N(C)C	111.4	111.9
1045	p-(dimethylamino)benzonitrile2	N#Cc([c:1]c1)ccc1N(C)C	133.3	133.2
1046	p-(dimethylamino)benzonitrile3	N#C[c:1](cc1)ccc1N(C)C	97.1	98.4
1047	piperonylonitrile0	N#C[c:1]2cc1OCOc1cc2	105.1	105.5
1048	piperonylonitrile1	N#Cc2cc1OCOc1c[c:1]2	128.2	127.5
1049	piperonylonitrile2	N#Cc2cc1OCOc1[c:1]c2	109.2	108.5
1050	piperonylonitrile3	N#Cc2cc1OCO[c:1]1cc2	151.6	151.4
1051	piperonylonitrile4	N#Cc2c[c:1]1OCOc1cc2	148.1	148.1
1052	piperonylonitrile5	N#Cc2[c:1]c1OCOc1cc2	111.4	111.3
1053	o-chlorobenzonitrile0	N#Cc([c:1]1Cl)cccc1	136.8	137.3
1054	o-chlorobenzonitrile1	N#Cc(c1Cl)ccc[c:1]1	130.1	130.3
1055	o-chlorobenzonitrile2	N#Cc(c1Cl)cc[c:1]c1	134	133.5
1056	o-chlorobenzonitrile3	N#Cc(c1Cl)c[c:1]cc1	127.3	127.5
1057	o-chlorobenzonitrile4	N#Cc(c1Cl)[c:1]ccc1	134	134
1058	o-chlorobenzonitrile5	N#C[c:1](c1Cl)cccc1	113.3	113
1059	p-chlorobenzonitrile0	N#Cc(cc1)cc[c:1]1Cl	139.5	139.3
1060	p-chlorobenzonitrile1	N#Cc(c[c:1]1)ccc1Cl	129.7	129.7
1061	p-chlorobenzonitrile2	N#Cc([c:1]c1)ccc1Cl	133.4	133.2
1062	p-chlorobenzonitrile3	N#C[c:1](cc1)ccc1Cl	110.8	110.7
1063	m-chlorobenzonitrile0	N#Cc(ccc1)c[c:1]1Cl	135.2	135.3
1064	m-chlorobenzonitrile1	N#Cc(cc[c:1]1)cc1Cl	133.3	133.1
1065	m-chlorobenzonitrile2	N#Cc(c[c:1]c1)cc1Cl	130.6	130.2
1066	m-chlorobenzonitrile3	N#Cc([c:1]cc1)cc1Cl	130.3	130.5
1067	m-chlorobenzonitrile4	N#C[c:1](ccc1)cc1Cl	114	114.1
1068	m-chlorobenzonitrile5	N#Cc(ccc1)[c:1]c1Cl	131.9	132.1
1069	4-amino-3-chlorobenzonitrile0	N#Cc(cc1)cc(Cl)[c:1]1N	147.1	147.3
1070	4-amino-3-chlorobenzonitrile1	N#Cc(c[c:1]1)cc(Cl)c1N	115.1	115.5
1071	4-amino-3-chlorobenzonitrile2	N#Cc([c:1]c1)cc(Cl)c1N	131.9	132.3
1072	4-amino-3-chlorobenzonitrile3	N#C[c:1](cc1)cc(Cl)c1N	100.9	101.4
1073	4-amino-3-chlorobenzonitrile4	N#Cc(cc1)[c:1]c(Cl)c1N	133.2	133.4
1074	4-amino-3-chlorobenzonitrile5	N#Cc(cc1)c[c:1](Cl)c1N	118.5	119.1
1075	3-bromo-5-chlorobenzonitrile0	N#Cc(c1)cc(Br)c[c:1]1Cl	136.2	136
1076	3-bromo-5-chlorobenzonitrile1	N#Cc(c1)cc(Br)[c:1]c1Cl	136.2	135.6
1077	3-bromo-5-chlorobenzonitrile2	N#Cc(c1)c[c:1](Br)cc1Cl	123.5	123.5
1078	3-bromo-5-chlorobenzonitrile3	N#Cc(c1)[c:1]c(Br)cc1Cl	133.1	133.3
1079	3-bromo-5-chlorobenzonitrile4	N#C[c:1](c1)cc(Br)cc1Cl	116	115.5
1080	3-bromo-5-chlorobenzonitrile5	N#Cc([c:1]1)cc(Br)cc1Cl	130.7	130.9
1081	alpha-bromo-m-tolunitrile0	BrC[c:1]1cc(C#N)ccc1	139.3	139.2
1082	alpha-bromo-m-tolunitrile1	BrCc1cc(C#N)cc[c:1]1	133.4	133.4
1083	alpha-bromo-m-tolunitrile2	BrCc1cc(C#N)c[c:1]c1	129.7	129.6
1084	alpha-bromo-m-tolunitrile3	BrCc1cc(C#N)[c:1]cc1	131.9	132.2
1085	alpha-bromo-m-tolunitrile4	BrCc1c[c:1](C#N)ccc1	113	113.1
1086	alpha-bromo-m-tolunitrile5	BrCc1[c:1]c(C#N)ccc1	132.4	132.6
1087	p-acetylbenzonitrile0	N#Cc(cc1)cc[c:1]1C(=O)C	140.1	141.3
1088	p-acetylbenzonitrile1	N#Cc(c[c:1]1)ccc1C(=O)C	128.8	128.8
1089	p-acetylbenzonitrile2	N#Cc([c:1]c1)ccc1C(=O)C	132.6	132.6
1090	p-acetylbenzonitrile3	N#C[c:1](cc1)ccc1C(=O)C	116.4	117.2
1091	2,4,5-trifluorobenzonitrile0	N#Cc(c(F)c1)cc(F)[c:1]1F	153.9	153.4
1092	2,4,5-trifluorobenzonitrile1	N#Cc(c(F)[c:1]1)cc(F)c1F	107.4	106.6
1093	2,4,5-trifluorobenzonitrile2	N#Cc([c:1](F)c1)cc(F)c1F	159.7	159.9
1094	2,4,5-trifluorobenzonitrile3	N#C[c:1](c(F)c1)cc(F)c1F	97.8	96.9
1095	2,4,5-trifluorobenzonitrile4	N#Cc(c(F)c1)[c:1]c(F)c1F	121.4	121.7
1096	2,4,5-trifluorobenzonitrile5	N#Cc(c(F)c1)c[c:1](F)c1F	147.1	147
1097	2,3,6-trifluorobenzonitrile0	N#Cc(c(F)cc1)c(F)[c:1]1F	146.9	147.2
1098	2,3,6-trifluorobenzonitrile1	N#Cc(c(F)c[c:1]1)c(F)c1F	123.1	123.2
1099	2,3,6-trifluorobenzonitrile2	N#Cc(c(F)[c:1]c1)c(F)c1F	112.3	112.6
1100	2,3,6-trifluorobenzonitrile3	N#Cc([c:1](F)cc1)c(F)c1F	158.7	159
1101	2,3,6-trifluorobenzonitrile4	N#C[c:1](c(F)cc1)c(F)c1F	94.2	94.3
1102	2,3,6-trifluorobenzonitrile5	N#Cc(c(F)cc1)[c:1](F)c1F	151.2	151.4
1103	2,3,4,5-tetrafluorobenzonitrile0	N#Cc(c1)c(F)c(F)c(F)[c:1]1F	147.6	147.3
1104	2,3,4,5-tetrafluorobenzonitrile1	N#Cc([c:1]1)c(F)c(F)c(F)c1F	115.2	116.1
1105	2,3,4,5-tetrafluorobenzonitrile2	N#C[c:1](c1)c(F)c(F)c(F)c1F	98	98.5
1106	2,3,4,5-tetrafluorobenzonitrile3	N#Cc(c1)[c:1](F)c(F)c(F)c1F	149.8	148.9
1107	2,3,4,5-tetrafluorobenzonitrile4	N#Cc(c1)c(F)[c:1](F)c(F)c1F	141.5	141
1108	2,3,4,5-tetrafluorobenzonitrile5	N#Cc(c1)c(F)c(F)[c:1](F)c1F	144.6	144
1109	5-fluoro-2-methoxybenzonitrile0	CO[c:1]1c(C#N)cc(F)cc1	157.8	157.4
1110	5-fluoro-2-methoxybenzonitrile1	COc1c(C#N)cc(F)c[c:1]1	112.6	112.9
1111	5-fluoro-2-methoxybenzonitrile2	COc1c(C#N)cc(F)[c:1]c1	121.4	120.8
1112	5-fluoro-2-methoxybenzonitrile3	COc1c(C#N)c[c:1](F)cc1	155.9	156.4
1113	5-fluoro-2-methoxybenzonitrile4	COc1c(C#N)[c:1]c(F)cc1	120	119.7
1114	5-fluoro-2-methoxybenzonitrile5	COc1[c:1](C#N)cc(F)cc1	102.4	102.6
1115	2-(trifluoromethoxy)benzonitrile0	N#Cc(cccc1)[c:1]1OC(F)(F)F	150.1	150.3
1116	2-(trifluoromethoxy)benzonitrile1	N#Cc(ccc[c:1]1)c1OC(F)(F)F	120.4	121.7
1117	2-(trifluoromethoxy)benzonitrile2	N#Cc(cc[c:1]c1)c1OC(F)(F)F	134.6	134.7
1118	2-(trifluoromethoxy)benzonitrile3	N#Cc(c[c:1]cc1)c1OC(F)(F)F	127.4	127.6
1119	2-(trifluoromethoxy)benzonitrile4	N#Cc([c:1]ccc1)c1OC(F)(F)F	134.2	134.3
1120	2-(trifluoromethoxy)benzonitrile5	N#C[c:1](cccc1)c1OC(F)(F)F	107.3	107.2
1121	3-(trifluoromethoxy)benzonitrile0	N#Cc(ccc1)c[c:1]1OC(F)(F)F	149.4	149.6
1122	3-(trifluoromethoxy)benzonitrile1	N#Cc(cc[c:1]1)cc1OC(F)(F)F	125.6	125.7
1123	3-(trifluoromethoxy)benzonitrile2	N#Cc(c[c:1]c1)cc1OC(F)(F)F	131.1	130.7
1124	3-(trifluoromethoxy)benzonitrile3	N#Cc([c:1]cc1)cc1OC(F)(F)F	130.6	130.5
1125	3-(trifluoromethoxy)benzonitrile4	N#C[c:1](ccc1)cc1OC(F)(F)F	114.3	114.3
1126	3-(trifluoromethoxy)benzonitrile5	N#Cc(ccc1)[c:1]c1OC(F)(F)F	124.5	124.5
1127	4-fluoro-2-(trifluoromethyl)benzonitrile0	N#Cc(cc1)c(C(F)(F)F)c[c:1]1F	164.4	164.6
1128	4-fluoro-2-(trifluoromethyl)benzonitrile1	N#Cc(c[c:1]1)c(C(F)(F)F)cc1F	119.8	119.8
1129	4-fluoro-2-(trifluoromethyl)benzonitrile2	N#Cc([c:1]c1)c(C(F)(F)F)cc1F	137.4	136.3
1130	4-fluoro-2-(trifluoromethyl)benzonitrile3	N#C[c:1](cc1)c(C(F)(F)F)cc1F	106.5	106.8
1131	4-fluoro-2-(trifluoromethyl)benzonitrile4	N#Cc(cc1)[c:1](C(F)(F)F)cc1F	135.8	134.7
1132	4-fluoro-2-(trifluoromethyl)benzonitrile5	N#Cc(cc1)c(C(F)(F)F)[c:1]c1F	115.4	114.9
1133	tetrafluoroisophthalonitrile0	Fc1c(C#N)c(F)c(C#N)c(F)[c:1]1F	137.9	137.8
1134	tetrafluoroisophthalonitrile1	F[c:1]1c(C#N)c(F)c(C#N)c(F)c1F	155.3	154.8
1135	tetrafluoroisophthalonitrile2	Fc1[c:1](C#N)c(F)c(C#N)c(F)c1F	92.3	91.7
1136	tetrafluoroisophthalonitrile3	Fc1c(C#N)[c:1](F)c(C#N)c(F)c1F	159.6	159.6
1137	3,5-bis(trifluoromethyl)benzonitrile0	N#Cc(c1)cc(C(F)(F)F)c[c:1]1C(F)(F)F	133.8	133.2
1138	3,5-bis(trifluoromethyl)benzonitrile1	N#Cc([c:1]1)cc(C(F)(F)F)cc1C(F)(F)F	132.7	132.4
1139	3,5-bis(trifluoromethyl)benzonitrile2	N#C[c:1](c1)cc(C(F)(F)F)cc1C(F)(F)F	115.4	115
1140	3,5-bis(trifluoromethyl)benzonitrile3	N#Cc(c1)cc(C(F)(F)F)[c:1]c1C(F)(F)F	126.8	126.9
1141	p-nitrobenzonitrile0	N#Cc(cc1)cc[c:1]1[N+](=O)[O-]	150.1	150.9
1142	p-nitrobenzonitrile1	N#Cc(c[c:1]1)ccc1[N+](=O)[O-]	124.3	124.3
1143	p-nitrobenzonitrile2	N#Cc([c:1]c1)ccc1[N+](=O)[O-]	133.6	133
1144	p-nitrobenzonitrile3	N#C[c:1](cc1)ccc1[N+](=O)[O-]	118.4	119
1145	m-nitrobenzonitrile0	N#Cc(ccc1)c[c:1]1[N+](=O)[O-]	148.3	148.5
1146	m-nitrobenzonitrile1	N#Cc(cc[c:1]1)cc1[N+](=O)[O-]	127.6	127.5
1147	m-nitrobenzonitrile2	N#Cc(c[c:1]c1)cc1[N+](=O)[O-]	130.7	130.1
1148	m-nitrobenzonitrile3	N#Cc([c:1]cc1)cc1[N+](=O)[O-]	137.6	137.3
1149	m-nitrobenzonitrile4	N#C[c:1](ccc1)cc1[N+](=O)[O-]	114.2	114.1
1150	m-nitrobenzonitrile5	N#Cc(ccc1)[c:1]c1[N+](=O)[O-]	127.3	127.3
1151	4-hydroxy-3-methoxybenzonitrile0	N#Cc(c1)ccc(O)[c:1]1OC	146.8	147.2
1152	4-hydroxy-3-methoxybenzonitrile1	N#Cc([c:1]1)ccc(O)c1OC	114	114
1153	4-hydroxy-3-methoxybenzonitrile2	N#C[c:1](c1)ccc(O)c1OC	103.4	103.3
1154	4-hydroxy-3-methoxybenzonitrile3	N#Cc(c1)[c:1]cc(O)c1OC	127	126.4
1155	4-hydroxy-3-methoxybenzonitrile4	N#Cc(c1)c[c:1]c(O)c1OC	115.4	115.3
1156	4-hydroxy-3-methoxybenzonitrile5	N#Cc(c1)cc[c:1](O)c1OC	150.1	150.2
1157	p-propoxybenzonitrile0	CCCO[c:1]1ccc(cc1)C#N	162.5	162.7
1158	p-propoxybenzonitrile1	CCCOc1ccc(c[c:1]1)C#N	115.2	115.1
1159	p-propoxybenzonitrile2	CCCOc1ccc([c:1]c1)C#N	134	133.7
1160	p-propoxybenzonitrile3	CCCOc1cc[c:1](cc1)C#N	103.7	103.8
1161	4-methyl-2-nitrobenzonitrile0	N#Cc(cc1)c([N+](=O)[O-])c[c:1]1C	145.7	145.1
1162	4-methyl-2-nitrobenzonitrile1	N#Cc(c[c:1]1)c([N+](=O)[O-])cc1C	135.3	134.2
1163	4-methyl-2-nitrobenzonitrile2	N#Cc([c:1]c1)c([N+](=O)[O-])cc1C	134.9	134.3
1164	4-methyl-2-nitrobenzonitrile3	N#C[c:1](cc1)c([N+](=O)[O-])cc1C	105.1	104.8
1165	4-methyl-2-nitrobenzonitrile4	N#Cc(cc1)[c:1]([N+](=O)[O-])cc1C	148.6	150
1166	4-methyl-2-nitrobenzonitrile5	N#Cc(cc1)c([N+](=O)[O-])[c:1]c1C	126.1	125.2
1167	2-methyl-6-nitrobenzonitrile0	N#Cc([c:1]1C)c([N+](=O)[O-])ccc1	145.9	144.5
1168	2-methyl-6-nitrobenzonitrile1	N#Cc(c1C)c([N+](=O)[O-])cc[c:1]1	135.9	135.1
1169	2-methyl-6-nitrobenzonitrile2	N#Cc(c1C)c([N+](=O)[O-])c[c:1]c1	133	132.9
1170	2-methyl-6-nitrobenzonitrile3	N#Cc(c1C)c([N+](=O)[O-])[c:1]cc1	123	122.1
1171	2-methyl-6-nitrobenzonitrile4	N#Cc(c1C)[c:1]([N+](=O)[O-])ccc1	149.3	150.3
1172	2-methyl-6-nitrobenzonitrile5	N#C[c:1](c1C)c([N+](=O)[O-])ccc1	107.8	108.5
1173	3-methyl-4-nitrobenzonitrile0	N#Cc(c1)ccc([N+](=O)[O-])[c:1]1C	134.6	134.6
1174	3-methyl-4-nitrobenzonitrile1	N#Cc([c:1]1)ccc([N+](=O)[O-])c1C	136.5	136.2
1175	3-methyl-4-nitrobenzonitrile2	N#C[c:1](c1)ccc([N+](=O)[O-])c1C	116.9	117
1176	3-methyl-4-nitrobenzonitrile3	N#Cc(c1)[c:1]cc([N+](=O)[O-])c1C	130.7	130.2
1177	3-methyl-4-nitrobenzonitrile4	N#Cc(c1)c[c:1]c([N+](=O)[O-])c1C	125.3	125.3
1178	3-methyl-4-nitrobenzonitrile5	N#Cc(c1)cc[c:1]([N+](=O)[O-])c1C	151.6	151.9
1179	2-methyl-5-nitrobenzonitrile0	N#Cc([c:1]1C)cc([N+](=O)[O-])cc1	149.2	149.2
1180	2-methyl-5-nitrobenzonitrile1	N#Cc(c1C)cc([N+](=O)[O-])c[c:1]1	131.5	131.7
1181	2-methyl-5-nitrobenzonitrile2	N#Cc(c1C)cc([N+](=O)[O-])[c:1]c1	127.2	127.4
1182	2-methyl-5-nitrobenzonitrile3	N#Cc(c1C)c[c:1]([N+](=O)[O-])cc1	146.2	146.2
1183	2-methyl-5-nitrobenzonitrile4	N#Cc(c1C)[c:1]c([N+](=O)[O-])cc1	127.6	128.3
1184	2-methyl-5-nitrobenzonitrile5	N#C[c:1](c1C)cc([N+](=O)[O-])cc1	114.3	114.1
1185	3,4-dimethoxybenzonitrile0	N#Cc(cc1)cc(OC)[c:1]1OC	153	153.2
1186	3,4-dimethoxybenzonitrile1	N#Cc(c[c:1]1)cc(OC)c1OC	111.4	111.7
1187	3,4-dimethoxybenzonitrile2	N#Cc([c:1]c1)cc(OC)c1OC	126.5	125.9
1188	3,4-dimethoxybenzonitrile3	N#C[c:1](cc1)cc(OC)c1OC	103.9	104.7
1189	3,4-dimethoxybenzonitrile4	N#Cc(cc1)[c:1]c(OC)c1OC	114	114.4
1190	3,4-dimethoxybenzonitrile5	N#Cc(cc1)c[c:1](OC)c1OC	149.3	149.3
1191	2,6-dimethoxybenzonitrile0	CO[c:1]1c(C#N)c(OC)ccc1	162.7	162.1
1192	2,6-dimethoxybenzonitrile1	COc1c(C#N)c(OC)cc[c:1]1	103.7	104
1193	2,6-dimethoxybenzonitrile2	COc1c(C#N)c(OC)c[c:1]c1	134.8	135
1194	2,6-dimethoxybenzonitrile3	COc1[c:1](C#N)c(OC)ccc1	91.5	92.3
1195	2,4-dimethoxybenzonitrile0	CO[c:1]1cc(OC)c(cc1)C#N	164.7	164.7
1196	2,4-dimethoxybenzonitrile1	COc1cc(OC)c(c[c:1]1)C#N	105.9	106.2
1197	2,4-dimethoxybenzonitrile2	COc1cc(OC)c([c:1]c1)C#N	134.9	134.8
1198	2,4-dimethoxybenzonitrile3	COc1cc(OC)[c:1](cc1)C#N	94	93.3
1199	2,4-dimethoxybenzonitrile4	COc1c[c:1](OC)c(cc1)C#N	162.9	162.6
1200	2,4-dimethoxybenzonitrile5	COc1[c:1]c(OC)c(cc1)C#N	98.5	98.1
1201	4-propoxyphthalonitrile0	CCCO[c:1]1cc(C#N)c(cc1)C#N	162.3	162.4
1202	4-propoxyphthalonitrile1	CCCOc1cc(C#N)c(c[c:1]1)C#N	119.7	120
1203	4-propoxyphthalonitrile2	CCCOc1cc(C#N)c([c:1]c1)C#N	135.3	135.4
1204	4-propoxyphthalonitrile3	CCCOc1cc(C#N)[c:1](cc1)C#N	106.9	107.3
1205	4-propoxyphthalonitrile4	CCCOc1c[c:1](C#N)c(cc1)C#N	117.4	117.2
1206	4-propoxyphthalonitrile5	CCCOc1[c:1]c(C#N)c(cc1)C#N	119.4	119
1207	3,5-dinitrobenzonitrile0	N#Cc(c1)cc([N+](=O)[O-])c[c:1]1[N+](=O)[O-]	148.9	148.6
1208	3,5-dinitrobenzonitrile1	N#Cc([c:1]1)cc([N+](=O)[O-])cc1[N+](=O)[O-]	132.1	131.6
1209	3,5-dinitrobenzonitrile2	N#C[c:1](c1)cc([N+](=O)[O-])cc1[N+](=O)[O-]	115.9	115.9
1210	3,5-dinitrobenzonitrile3	N#Cc(c1)cc([N+](=O)[O-])[c:1]c1[N+](=O)[O-]	122.7	122.6
1211	3,4,5-trimethoxybenzonitrile0	N#Cc(c1)cc(OC)c(OC)[c:1]1OC	153.6	153.6
1212	3,4,5-trimethoxybenzonitrile1	N#Cc([c:1]1)cc(OC)c(OC)c1OC	109.5	109.2
1213	3,4,5-trimethoxybenzonitrile2	N#C[c:1](c1)cc(OC)c(OC)c1OC	106.8	105.2
1214	3,4,5-trimethoxybenzonitrile3	N#Cc(c1)cc(OC)[c:1](OC)c1OC	142.4	142.3
1215	2,4,6-trimethoxybenzonitrile0	CO[c:1]1cc(OC)c(C#N)c(c1)OC	165.4	165.6
1216	2,4,6-trimethoxybenzonitrile1	COc1cc(OC)c(C#N)c([c:1]1)OC	90.4	90.9
1217	2,4,6-trimethoxybenzonitrile2	COc1cc(OC)c(C#N)[c:1](c1)OC	163.8	163.6
1218	2,4,6-trimethoxybenzonitrile3	COc1cc(OC)[c:1](C#N)c(c1)OC	84	84.3
1219	4-butoxyphthalonitrile0	CCCCO[c:1]1cc(C#N)c(cc1)C#N	162.3	162.4
1220	4-butoxyphthalonitrile1	CCCCOc1cc(C#N)c(c[c:1]1)C#N	119.6	120
1221	4-butoxyphthalonitrile2	CCCCOc1cc(C#N)c([c:1]c1)C#N	135.2	135.4
1222	4-butoxyphthalonitrile3	CCCCOc1cc(C#N)[c:1](cc1)C#N	106.9	107.3
1223	4-butoxyphthalonitrile4	CCCCOc1c[c:1](C#N)c(cc1)C#N	117.4	117.2
1224	4-butoxyphthalonitrile5	CCCCOc1[c:1]c(C#N)c(cc1)C#N	119.4	119
1225	2,6-dichlorobenzonitrile0	N#Cc([c:1]1Cl)c(Cl)ccc1	138.6	138.3
1226	2,6-dichlorobenzonitrile1	N#Cc(c1Cl)c(Cl)cc[c:1]1	128.2	128.5
1227	2,6-dichlorobenzonitrile2	N#Cc(c1Cl)c(Cl)c[c:1]c1	133.9	134
1228	2,6-dichlorobenzonitrile3	N#C[c:1](c1Cl)c(Cl)ccc1	113.3	114
1229	3,5-dichlorobenzonitrile0	N#Cc(c1)cc(Cl)c[c:1]1Cl	136.2	135.7
1230	3,5-dichlorobenzonitrile1	N#Cc(c1)cc(Cl)[c:1]c1Cl	133.4	132.9
1231	3,5-dichlorobenzonitrile2	N#Cc(c1)[c:1]c(Cl)cc1Cl	130.3	130.4
1232	3,5-dichlorobenzonitrile3	N#C[c:1](c1)cc(Cl)cc1Cl	115.1	115.1
1233	2,3-dichlorobenzonitrile0	N#Cc(ccc1)c(Cl)[c:1]1Cl	134.6	134.3
1234	2,3-dichlorobenzonitrile1	N#Cc(cc[c:1]1)c(Cl)c1Cl	134.7	134.2
1235	2,3-dichlorobenzonitrile2	N#Cc(c[c:1]c1)c(Cl)c1Cl	127.9	128.1
1236	2,3-dichlorobenzonitrile3	N#Cc([c:1]cc1)c(Cl)c1Cl	132.2	131.7
1237	2,3-dichlorobenzonitrile4	N#C[c:1](ccc1)c(Cl)c1Cl	115.4	114.8
1238	2,3-dichlorobenzonitrile5	N#Cc(ccc1)[c:1](Cl)c1Cl	135.4	135.8
1239	2,4,6-trichlorobenzonitrile0	N#Cc(c(Cl)c1)c(Cl)c[c:1]1Cl	140	139.8
1240	2,4,6-trichlorobenzonitrile1	N#Cc(c(Cl)[c:1]1)c(Cl)cc1Cl	128.6	128.7
1241	2,4,6-trichlorobenzonitrile2	N#Cc([c:1](Cl)c1)c(Cl)cc1Cl	139.1	138.8
1242	2,4,6-trichlorobenzonitrile3	N#C[c:1](c(Cl)c1)c(Cl)cc1Cl	113.2	112.6
1243	5-chloro-2-methoxybenzonitrile0	CO[c:1]1c(C#N)cc(Cl)cc1	159.9	159.5
1244	5-chloro-2-methoxybenzonitrile1	COc1c(C#N)cc(Cl)c[c:1]1	112.7	112.6
1245	5-chloro-2-methoxybenzonitrile2	COc1c(C#N)cc(Cl)[c:1]c1	134.4	134.1
1246	5-chloro-2-methoxybenzonitrile3	COc1c(C#N)c[c:1](Cl)cc1	125.7	125.9
1247	5-chloro-2-methoxybenzonitrile4	COc1c(C#N)[c:1]c(Cl)cc1	133	133
1248	5-chloro-2-methoxybenzonitrile5	COc1[c:1](C#N)cc(Cl)cc1	103.2	102.8
1249	3-bromo-4-methoxybenzonitrile0	N#Cc(cc1)cc(Br)[c:1]1OC	159.5	160.1
1250	3-bromo-4-methoxybenzonitrile1	N#Cc(c[c:1]1)cc(Br)c1OC	111.9	112.2
1251	3-bromo-4-methoxybenzonitrile2	N#Cc([c:1]c1)cc(Br)c1OC	133.2	132.6
1252	3-bromo-4-methoxybenzonitrile3	N#C[c:1](cc1)cc(Br)c1OC	105.3	105.9
1253	3-bromo-4-methoxybenzonitrile4	N#Cc(cc1)[c:1]c(Br)c1OC	136.7	136.8
1254	3-bromo-4-methoxybenzonitrile5	N#Cc(cc1)c[c:1](Br)c1OC	112.4	112.6
1255	2-chloro-5-(trifluoromethyl)benzonitrile0	N#Cc(c(Cl)cc1)c[c:1]1C(F)(F)F	130.3	130.3
1256	2-chloro-5-(trifluoromethyl)benzonitrile1	N#Cc(c(Cl)c[c:1]1)cc1C(F)(F)F	130.6	130.6
1257	2-chloro-5-(trifluoromethyl)benzonitrile2	N#Cc(c(Cl)[c:1]c1)cc1C(F)(F)F	131	131.1
1258	2-chloro-5-(trifluoromethyl)benzonitrile3	N#Cc([c:1](Cl)cc1)cc1C(F)(F)F	140.8	141
1259	2-chloro-5-(trifluoromethyl)benzonitrile4	N#C[c:1](c(Cl)cc1)cc1C(F)(F)F	114.5	114.1
1260	2-chloro-5-(trifluoromethyl)benzonitrile5	N#Cc(c(Cl)cc1)[c:1]c1C(F)(F)F	131.1	131.1
1261	2,6-dichloro-4-(trifluoromethyl)benzonitrile0	N#Cc(c(Cl)c1)c(Cl)c[c:1]1C(F)(F)F	136	136.8
1262	2,6-dichloro-4-(trifluoromethyl)benzonitrile1	N#Cc(c(Cl)[c:1]1)c(Cl)cc1C(F)(F)F	125.3	125.8
1263	2,6-dichloro-4-(trifluoromethyl)benzonitrile2	N#Cc([c:1](Cl)c1)c(Cl)cc1C(F)(F)F	140	138.9
1264	2,6-dichloro-4-(trifluoromethyl)benzonitrile3	N#C[c:1](c(Cl)c1)c(Cl)cc1C(F)(F)F	117.9	117.8
1265	benzamide0	O=C(N)[c:1]1ccccc1	133.4	133.4
1266	benzamide1	O=C(N)c1[c:1]cccc1	127.3	128
1267	benzamide2	O=C(N)c1c[c:1]ccc1	128.6	128.9
1268	benzamide3	O=C(N)c1cc[c:1]cc1	132	132.1
1269	o-chlorobenzamide0	NC(=O)[c:1]1c(Cl)cccc1	133.9	132.7
1270	o-chlorobenzamide1	NC(=O)c1c(Cl)ccc[c:1]1	130.4	130
1271	o-chlorobenzamide2	NC(=O)c1c(Cl)cc[c:1]c1	127.1	126.9
1272	o-chlorobenzamide3	NC(=O)c1c(Cl)c[c:1]cc1	131.8	131.8
1273	o-chlorobenzamide4	NC(=O)c1c(Cl)[c:1]ccc1	130.6	130.7
1274	o-chlorobenzamide5	NC(=O)c1[c:1](Cl)cccc1	130.8	132
1275	N-methylbenzamide0	CNC(=O)[c:1]1ccccc1	134.6	134.8
1276	N-methylbenzamide1	CNC(=O)c1cccc[c:1]1	126.9	126.8
1277	N-methylbenzamide2	CNC(=O)c1ccc[c:1]c1	128.4	128.3
1278	N-methylbenzamide3	CNC(=O)c1cc[c:1]cc1	131.2	131.4
1279	m-toluamide0	C[c:1]1cc(C(N)=O)ccc1	138.4	138.9
1280	m-toluamide1	Cc1cc(C(N)=O)cc[c:1]1	132.6	132.9
1281	m-toluamide2	Cc1cc(C(N)=O)c[c:1]c1	128.4	128.6
1282	m-toluamide3	Cc1cc(C(N)=O)[c:1]cc1	124.4	125.3
1283	m-toluamide4	Cc1c[c:1](C(N)=O)ccc1	133.5	133.5
1284	m-toluamide5	Cc1[c:1]c(C(N)=O)ccc1	128.2	128.4
1285	N,N-dimethylbenzamide0	c(cc1)cc[c:1]1C(=O)N(C)C	136.4	136.6
1286	N,N-dimethylbenzamide1	c(c[c:1]1)ccc1C(=O)N(C)C	127	126.7
1287	N,N-dimethylbenzamide2	c([c:1]c1)ccc1C(=O)N(C)C	128.3	128.3
1288	N,N-dimethylbenzamide3	[c:1](cc1)ccc1C(=O)N(C)C	129.5	129.8
1289	N-methyl-o-toluamide0	CNC(=O)[c:1]1c(C)cccc1	135.9	134.6
1290	N-methyl-o-toluamide1	CNC(=O)c1c(C)ccc[c:1]1	126.8	127.8
1291	N-methyl-o-toluamide2	CNC(=O)c1c(C)cc[c:1]c1	125.6	125.5
1292	N-methyl-o-toluamide3	CNC(=O)c1c(C)c[c:1]cc1	130.8	130.4
1293	N-methyl-o-toluamide4	CNC(=O)c1c(C)[c:1]ccc1	129.6	130.8
1294	N-methyl-o-toluamide5	CNC(=O)c1[c:1](C)cccc1	136.6	136.7
1295	o-ethoxybenzamide0	CCO[c:1]1c(C(N)=O)cccc1	157.4	157.2
1296	o-ethoxybenzamide1	CCOc1c(C(N)=O)ccc[c:1]1	112.4	113
1297	o-ethoxybenzamide2	CCOc1c(C(N)=O)cc[c:1]c1	133.3	133
1298	o-ethoxybenzamide3	CCOc1c(C(N)=O)c[c:1]cc1	121.1	120.9
1299	o-ethoxybenzamide4	CCOc1c(C(N)=O)[c:1]ccc1	132.6	130.5
1300	o-ethoxybenzamide5	CCOc1[c:1](C(N)=O)cccc1	121	122.3
1301	2,3-dimethoxybenzamide0	CO[c:1]1c(OC)c(C(N)=O)ccc1	152.7	152.6
1302	2,3-dimethoxybenzamide1	COc1c(OC)c(C(N)=O)cc[c:1]1	115.9	115.9
1303	2,3-dimethoxybenzamide2	COc1c(OC)c(C(N)=O)c[c:1]c1	124.3	121.3
1304	2,3-dimethoxybenzamide3	COc1c(OC)c(C(N)=O)[c:1]cc1	123	123.2
1305	2,3-dimethoxybenzamide4	COc1c(OC)[c:1](C(N)=O)ccc1	126.2	126.7
1306	2,3-dimethoxybenzamide5	COc1[c:1](OC)c(C(N)=O)ccc1	148	148.5
1307	N-(2-chloroethyl)benzamide0	ClCCNC(=O)[c:1]1ccccc1	134.2	134.7
1308	N-(2-chloroethyl)benzamide1	ClCCNC(=O)c1cccc[c:1]1	127.1	127.2
1309	N-(2-chloroethyl)benzamide2	ClCCNC(=O)c1ccc[c:1]c1	128.6	128.6
1310	N-(2-chloroethyl)benzamide3	ClCCNC(=O)c1cc[c:1]cc1	131.7	131.6
1311	N,N-diethyl-m-toluamide0	CCN(CC)C(=O)[c:1]1cc(C)ccc1	137.4	137.3
1312	N,N-diethyl-m-toluamide1	CCN(CC)C(=O)c1cc(C)cc[c:1]1	123.2	123.7
1313	N,N-diethyl-m-toluamide2	CCN(CC)C(=O)c1cc(C)c[c:1]c1	128.2	128
1314	N,N-diethyl-m-toluamide3	CCN(CC)C(=O)c1cc(C)[c:1]cc1	129.8	130.4
1315	N,N-diethyl-m-toluamide4	CCN(CC)C(=O)c1c[c:1](C)ccc1	138.1	138
1316	N,N-diethyl-m-toluamide5	CCN(CC)C(=O)c1[c:1]c(C)ccc1	126.9	126.9
1317	3,4,5-trimethoxybenzamide0	COc([c:1]1OC)c(OC)cc(c1)C(N)=O	153.3	153.3
1318	3,4,5-trimethoxybenzamide1	COc(c1OC)c(OC)cc([c:1]1)C(N)=O	105	105.5
1319	3,4,5-trimethoxybenzamide2	COc(c1OC)c(OC)c[c:1](c1)C(N)=O	128.7	128.2
1320	3,4,5-trimethoxybenzamide3	CO[c:1](c1OC)c(OC)cc(c1)C(N)=O	141.5	142
1321	Benzanilide0	O=C(Nc1ccccc1)[c:1]2ccccc2	135.2	134.1
1322	Benzanilide1	O=C(Nc1ccccc1)c2[c:1]cccc2	127.2	127.5
1323	Benzanilide2	O=C(Nc1ccccc1)c2c[c:1]ccc2	129	128.8
1324	Benzanilide3	O=C(Nc1ccccc1)c2cc[c:1]cc2	132	132.2
1325	Benzanilide4	O=C(N[c:1]1ccccc1)c2ccccc2	138.1	137.8
1326	Benzanilide5	O=C(Nc1[c:1]cccc1)c2ccccc2	120.4	120.8
1327	Benzanilide6	O=C(Nc1c[c:1]ccc1)c2ccccc2	129.3	128.7
1328	Benzanilide7	O=C(Nc1cc[c:1]cc1)c2ccccc2	124.8	124.6
1329	4'-methoxybenzanilide0	CO[c:1]2ccc(cc2)NC(=O)c1ccccc1	156.7	156.7
1330	4'-methoxybenzanilide1	COc2ccc(c[c:1]2)NC(=O)c1ccccc1	114.3	113.9
1331	4'-methoxybenzanilide2	COc2ccc([c:1]c2)NC(=O)c1ccccc1	122.2	121.6
1332	4'-methoxybenzanilide3	COc2cc[c:1](cc2)NC(=O)c1ccccc1	131.1	131
1333	4'-methoxybenzanilide4	COc2ccc(cc2)NC(=O)[c:1]1ccccc1	135.1	134.7
1334	4'-methoxybenzanilide5	COc2ccc(cc2)NC(=O)c1cccc[c:1]1	127	127.3
1335	4'-methoxybenzanilide6	COc2ccc(cc2)NC(=O)c1ccc[c:1]c1	128.7	128.8
1336	4'-methoxybenzanilide7	COc2ccc(cc2)NC(=O)c1cc[c:1]cc1	131.7	132.1
1337	salicylanilide0	c(cc1)ccc1NC(=O)c([c:1]2O)cccc2	161.8	161
1338	salicylanilide1	c(cc1)ccc1NC(=O)c(c2O)ccc[c:1]2	118.9	118
1339	salicylanilide2	c(cc1)ccc1NC(=O)c(c2O)cc[c:1]c2	134.7	134.7
1340	salicylanilide3	c(cc1)ccc1NC(=O)c(c2O)c[c:1]cc2	119	119.6
1341	salicylanilide4	c(cc1)ccc1NC(=O)c(c2O)[c:1]ccc2	129.2	129.1
1342	salicylanilide5	c(cc1)ccc1NC(=O)[c:1](c2O)cccc2	114.7	116.3
1343	salicylanilide6	c(cc1)cc[c:1]1NC(=O)c(c2O)cccc2	136.6	136.9
1344	salicylanilide7	c(c[c:1]1)ccc1NC(=O)c(c2O)cccc2	121.3	121.3
1345	salicylanilide8	c([c:1]c1)ccc1NC(=O)c(c2O)cccc2	125.5	127.8
1346	salicylanilide9	[c:1](cc1)ccc1NC(=O)c(c2O)cccc2	125.4	124.8
1347	2'-chloro-5'-methylbenzanilide0	c(cc1)ccc1C(=O)Nc(c(Cl)cc2)c[c:1]2C	138.1	137.4
1348	2'-chloro-5'-methylbenzanilide1	c(cc1)ccc1C(=O)Nc(c(Cl)c[c:1]2)cc2C	125.6	125.7
1349	2'-chloro-5'-methylbenzanilide2	c(cc1)ccc1C(=O)Nc(c(Cl)[c:1]c2)cc2C	128.6	128.5
1350	2'-chloro-5'-methylbenzanilide3	c(cc1)ccc1C(=O)Nc([c:1](Cl)cc2)cc2C	120.2	120.6
1351	2'-chloro-5'-methylbenzanilide4	c(cc1)ccc1C(=O)N[c:1](c(Cl)cc2)cc2C	134.4	134.5
1352	2'-chloro-5'-methylbenzanilide5	c(cc1)cc[c:1]1C(=O)Nc(c(Cl)cc2)cc2C	134.8	134.9
1353	2'-chloro-5'-methylbenzanilide6	c(c[c:1]1)ccc1C(=O)Nc(c(Cl)cc2)cc2C	127.1	127.4
1354	2'-chloro-5'-methylbenzanilide7	c([c:1]c1)ccc1C(=O)Nc(c(Cl)cc2)cc2C	128.9	129
1355	2'-chloro-5'-methylbenzanilide8	[c:1](cc1)ccc1C(=O)Nc(c(Cl)cc2)cc2C	132.1	132.2
1356	2'-chloro-5'-methylbenzanilide9	c(cc1)ccc1C(=O)Nc(c(Cl)cc2)[c:1]c2C	122.2	122.5
1357	benzoyl chloride0	O=C(Cl)[c:1]1ccccc1	133.2	133
1358	benzoyl chloride1	O=C(Cl)c1[c:1]cccc1	131.4	131.3
1359	benzoyl chloride2	O=C(Cl)c1c[c:1]ccc1	129	129.1
1360	benzoyl chloride3	O=C(Cl)c1cc[c:1]cc1	135.4	134.8
1361	p-fluorobenzoyl chloride0	F[c:1]1ccc(cc1)C(=O)Cl	167.2	167
1362	p-fluorobenzoyl chloride1	Fc1ccc(c[c:1]1)C(=O)Cl	116.4	116.4
1363	p-fluorobenzoyl chloride2	Fc1ccc([c:1]c1)C(=O)Cl	134.3	133.6
1364	p-fluorobenzoyl chloride3	Fc1cc[c:1](cc1)C(=O)Cl	129.7	128.9
1365	2,5-difluorobenzoyl chloride0	F[c:1]1cc(C(=O)Cl)c(F)cc1	157.6	158.3
1366	2,5-difluorobenzoyl chloride1	Fc1cc(C(=O)Cl)c(F)c[c:1]1	123.8	123.8
1367	2,5-difluorobenzoyl chloride2	Fc1cc(C(=O)Cl)c(F)[c:1]c1	118.7	118.7
1368	2,5-difluorobenzoyl chloride3	Fc1cc(C(=O)Cl)[c:1](F)cc1	157.9	158.3
1369	2,5-difluorobenzoyl chloride4	Fc1c[c:1](C(=O)Cl)c(F)cc1	122.8	122.4
1370	2,5-difluorobenzoyl chloride5	Fc1[c:1]c(C(=O)Cl)c(F)cc1	120	119.2
1371	m-(fluorosulfonyl)benzoyl chloride0	FS(=O)(=O)[c:1]1cc(C(=O)Cl)ccc1	135.4	135.1
1372	m-(fluorosulfonyl)benzoyl chloride1	FS(=O)(=O)c1cc(C(=O)Cl)cc[c:1]1	134.2	133.9
1373	m-(fluorosulfonyl)benzoyl chloride2	FS(=O)(=O)c1cc(C(=O)Cl)c[c:1]c1	130.9	131
1374	m-(fluorosulfonyl)benzoyl chloride3	FS(=O)(=O)c1cc(C(=O)Cl)[c:1]cc1	137.3	136.8
1375	m-(fluorosulfonyl)benzoyl chloride4	FS(=O)(=O)c1c[c:1](C(=O)Cl)ccc1	135.2	135.1
1376	m-(fluorosulfonyl)benzoyl chloride5	FS(=O)(=O)c1[c:1]c(C(=O)Cl)ccc1	130.9	131
1377	p-(trifluoromethyl)benzoyl chloride0	FC(F)(F)[c:1]1ccc(cc1)C(=O)Cl	136.7	137
1378	p-(trifluoromethyl)benzoyl chloride1	FC(F)(F)c1ccc(c[c:1]1)C(=O)Cl	126.2	126.2
1379	p-(trifluoromethyl)benzoyl chloride2	FC(F)(F)c1ccc([c:1]c1)C(=O)Cl	131.7	131.7
1380	p-(trifluoromethyl)benzoyl chloride3	FC(F)(F)c1cc[c:1](cc1)C(=O)Cl	136.5	136.1
1381	3,5-bis(trifluoromethyl)benzoyl chloride0	FC(F)(F)[c:1]1cc(C(F)(F)F)cc(c1)C(=O)Cl	133.7	133.2
1382	3,5-bis(trifluoromethyl)benzoyl chloride1	FC(F)(F)c1cc(C(F)(F)F)cc([c:1]1)C(=O)Cl	131.4	131
1383	3,5-bis(trifluoromethyl)benzoyl chloride2	FC(F)(F)c1cc(C(F)(F)F)c[c:1](c1)C(=O)Cl	136	135.3
1384	3,5-bis(trifluoromethyl)benzoyl chloride3	FC(F)(F)c1[c:1]c(C(F)(F)F)cc(c1)C(=O)Cl	128.8	128.5
1385	1,3,5-benzenetricarboxylic acid trichloride0	O=C(Cl)c1[c:1]c(C(Cl)=O)cc(C(Cl)=O)c1	138.1	138.2
1386	1,3,5-benzenetricarboxylic acid trichloride1	O=C(Cl)[c:1]1cc(C(Cl)=O)cc(C(Cl)=O)c1	135.7	135.9
1387	o-chlorobenzoyl chloride0	ClC(=O)[c:1]1c(Cl)cccc1	132.6	133.2
1388	o-chlorobenzoyl chloride1	ClC(=O)c1c(Cl)ccc[c:1]1	133.5	132.9
1389	o-chlorobenzoyl chloride2	ClC(=O)c1c(Cl)cc[c:1]c1	127.1	127.2
1390	o-chlorobenzoyl chloride3	ClC(=O)c1c(Cl)c[c:1]cc1	134.6	134.1
1391	o-chlorobenzoyl chloride4	ClC(=O)c1c(Cl)[c:1]ccc1	131.4	131
1392	o-chlorobenzoyl chloride5	ClC(=O)c1[c:1](Cl)cccc1	133.6	134.2
1393	p-chlorobenzoyl chloride0	Clc(cc1)cc[c:1]1C(=O)Cl	131.7	131.4
1394	p-chlorobenzoyl chloride1	Clc(c[c:1]1)ccc1C(=O)Cl	132.6	132.3
1395	p-chlorobenzoyl chloride2	Clc([c:1]c1)ccc1C(=O)Cl	129.4	129.4
1396	p-chlorobenzoyl chloride3	Cl[c:1](cc1)ccc1C(=O)Cl	142.3	141.6
1397	m-chlorobenzoyl chloride0	Clc(ccc1)c[c:1]1C(=O)Cl	134.8	134.3
1398	m-chlorobenzoyl chloride1	Clc(cc[c:1]1)cc1C(=O)Cl	129.4	129.4
1399	m-chlorobenzoyl chloride2	Clc(c[c:1]c1)cc1C(=O)Cl	130.2	129.9
1400	m-chlorobenzoyl chloride3	Clc([c:1]cc1)cc1C(=O)Cl	135.3	134.9
1401	m-chlorobenzoyl chloride4	Cl[c:1](ccc1)cc1C(=O)Cl	135.3	135.5
1402	m-chlorobenzoyl chloride5	Clc(ccc1)[c:1]c1C(=O)Cl	131	131.1
1403	2-chloro-5-nitrobenzoyl chloride0	[O-][N+](=O)[c:1]1cc(C(=O)Cl)c(Cl)cc1	146.3	146.6
1404	2-chloro-5-nitrobenzoyl chloride1	[O-][N+](=O)c1cc(C(=O)Cl)c(Cl)c[c:1]1	128.5	129.9
1405	2-chloro-5-nitrobenzoyl chloride2	[O-][N+](=O)c1cc(C(=O)Cl)c(Cl)[c:1]c1	132.9	132
1406	2-chloro-5-nitrobenzoyl chloride3	[O-][N+](=O)c1cc(C(=O)Cl)[c:1](Cl)cc1	140.1	139.9
1407	2-chloro-5-nitrobenzoyl chloride4	[O-][N+](=O)c1c[c:1](C(=O)Cl)c(Cl)cc1	134.1	134.6
1408	2-chloro-5-nitrobenzoyl chloride5	[O-][N+](=O)c1[c:1]c(C(=O)Cl)c(Cl)cc1	127.9	127.9
1409	2,3,4,5-tetrachlorobenzoyl chloride0	Clc(c(Cl)c1)c(Cl)c(Cl)[c:1]1C(=O)Cl	132.7	133.7
1410	2,3,4,5-tetrachlorobenzoyl chloride1	Clc(c(Cl)[c:1]1)c(Cl)c(Cl)c1C(=O)Cl	130.5	131.5
1411	2,3,4,5-tetrachlorobenzoyl chloride2	Clc([c:1](Cl)c1)c(Cl)c(Cl)c1C(=O)Cl	133.5	133
1412	2,3,4,5-tetrachlorobenzoyl chloride3	Cl[c:1](c(Cl)c1)c(Cl)c(Cl)c1C(=O)Cl	138.4	138.4
1413	2,3,4,5-tetrachlorobenzoyl chloride4	Clc(c(Cl)c1)[c:1](Cl)c(Cl)c1C(=O)Cl	135.8	135
1414	2,3,4,5-tetrachlorobenzoyl chloride5	Clc(c(Cl)c1)c(Cl)[c:1](Cl)c1C(=O)Cl	131.2	132.1
1415	O-acetoxybenzoyl chloride0	CC(=O)O[c:1]1c(C(=O)Cl)cccc1	150.4	150.6
1416	O-acetoxybenzoyl chloride1	CC(=O)Oc1c(C(=O)Cl)ccc[c:1]1	124.3	124.2
1417	O-acetoxybenzoyl chloride2	CC(=O)Oc1c(C(=O)Cl)cc[c:1]c1	136.1	135.6
1418	O-acetoxybenzoyl chloride3	CC(=O)Oc1c(C(=O)Cl)c[c:1]cc1	126.5	126.4
1419	O-acetoxybenzoyl chloride4	CC(=O)Oc1c(C(=O)Cl)[c:1]ccc1	134.3	133.1
1420	O-acetoxybenzoyl chloride5	CC(=O)Oc1[c:1](C(=O)Cl)cccc1	126.3	126.5
1421	p-anisoyl chloride0	CO[c:1]1ccc(cc1)C(=O)Cl	165.5	165.2
1422	p-anisoyl chloride1	COc1ccc(c[c:1]1)C(=O)Cl	114.3	113.9
1423	p-anisoyl chloride2	COc1ccc([c:1]c1)C(=O)Cl	134	133.7
1424	p-anisoyl chloride3	COc1cc[c:1](cc1)C(=O)Cl	125.3	125.2
1425	m-methoxybenzoyl chloride0	CO[c:1]1cc(C(=O)Cl)ccc1	159.9	159.9
1426	m-methoxybenzoyl chloride1	COc1cc(C(=O)Cl)cc[c:1]1	121.8	121.4
1427	m-methoxybenzoyl chloride2	COc1cc(C(=O)Cl)c[c:1]c1	129.9	129.9
1428	m-methoxybenzoyl chloride3	COc1cc(C(=O)Cl)[c:1]cc1	124.1	123.9
1429	m-methoxybenzoyl chloride4	COc1c[c:1](C(=O)Cl)ccc1	134.5	133.8
1430	m-methoxybenzoyl chloride5	COc1[c:1]c(C(=O)Cl)ccc1	115.6	115.5
1431	p-nitrobenzoyl chloride0	[O-][N+](=O)[c:1]1ccc(cc1)C(=O)Cl	151.7	152
1432	p-nitrobenzoyl chloride1	[O-][N+](=O)c1ccc(c[c:1]1)C(=O)Cl	124.1	124.1
1433	p-nitrobenzoyl chloride2	[O-][N+](=O)c1ccc([c:1]c1)C(=O)Cl	132.3	131.9
1434	p-nitrobenzoyl chloride3	[O-][N+](=O)c1cc[c:1](cc1)C(=O)Cl	138.1	138
1435	m-nitrobenzoyl chloride0	[O-][N+](=O)[c:1]1cc(C(=O)Cl)ccc1	148.6	148.5
1436	m-nitrobenzoyl chloride1	[O-][N+](=O)c1cc(C(=O)Cl)cc[c:1]1	130.6	129
1437	m-nitrobenzoyl chloride2	[O-][N+](=O)c1cc(C(=O)Cl)c[c:1]c1	129.6	130
1438	m-nitrobenzoyl chloride3	[O-][N+](=O)c1cc(C(=O)Cl)[c:1]cc1	136.5	135.6
1439	m-nitrobenzoyl chloride4	[O-][N+](=O)c1c[c:1](C(=O)Cl)ccc1	134.8	134.5
1440	m-nitrobenzoyl chloride5	[O-][N+](=O)c1[c:1]c(C(=O)Cl)ccc1	126	126.2
1441	p-tert-butylbenzoyl chloride0	CC(C)(C)[c:1]1ccc(cc1)C(=O)Cl	159.6	158.5
1442	p-tert-butylbenzoyl chloride1	CC(C)(C)c1ccc(c[c:1]1)C(=O)Cl	126	125.6
1443	p-tert-butylbenzoyl chloride2	CC(C)(C)c1ccc([c:1]c1)C(=O)Cl	131.4	131.2
1444	p-tert-butylbenzoyl chloride3	CC(C)(C)c1cc[c:1](cc1)C(=O)Cl	130.5	130.1
1445	o-fluorobenzoyl chloride0	ClC(=O)c([c:1]1F)cccc1	161.5	161.8
1446	o-fluorobenzoyl chloride1	ClC(=O)c(c1F)ccc[c:1]1	117.3	117.5
1447	o-fluorobenzoyl chloride2	ClC(=O)c(c1F)cc[c:1]c1	137.1	136
1448	o-fluorobenzoyl chloride3	ClC(=O)c(c1F)c[c:1]cc1	124.7	124.5
1449	o-fluorobenzoyl chloride4	ClC(=O)c(c1F)[c:1]ccc1	134.1	133.1
1450	o-fluorobenzoyl chloride5	ClC(=O)[c:1](c1F)cccc1	121.8	122
1451	m-fluorobenzoyl chloride0	F[c:1]1cc(C(=O)Cl)ccc1	162.6	162.4
1452	m-fluorobenzoyl chloride1	Fc1cc(C(=O)Cl)cc[c:1]1	122.5	122.5
1453	m-fluorobenzoyl chloride2	Fc1cc(C(=O)Cl)c[c:1]c1	130.7	130.4
1454	m-fluorobenzoyl chloride3	Fc1cc(C(=O)Cl)[c:1]cc1	127.2	126.9
1455	m-fluorobenzoyl chloride4	Fc1c[c:1](C(=O)Cl)ccc1	135.3	134.4
1456	m-fluorobenzoyl chloride5	Fc1[c:1]c(C(=O)Cl)ccc1	118.1	117.8
1457	2,4,5-trifluorobenzoyl chloride0	F[c:1]1c(F)cc(c(F)c1)C(=O)Cl	154.1	154.9
1458	2,4,5-trifluorobenzoyl chloride1	Fc1c(F)cc(c(F)[c:1]1)C(=O)Cl	107.4	107.5
1459	2,4,5-trifluorobenzoyl chloride2	Fc1c(F)cc([c:1](F)c1)C(=O)Cl	158.8	159
1460	2,4,5-trifluorobenzoyl chloride3	Fc1c(F)c[c:1](c(F)c1)C(=O)Cl	113.9	117.2
1461	2,4,5-trifluorobenzoyl chloride4	Fc1c(F)[c:1]c(c(F)c1)C(=O)Cl	120.6	121.3
1462	2,4,5-trifluorobenzoyl chloride5	Fc1[c:1](F)cc(c(F)c1)C(=O)Cl	146.9	146.7
1463	m-(trifluoromethyl)benzoyl chloride0	FC(F)(F)[c:1]1cc(C(=O)Cl)ccc1	132.5	132.1
1464	m-(trifluoromethyl)benzoyl chloride1	FC(F)(F)c1cc(C(=O)Cl)cc[c:1]1	131.9	131.4
1465	m-(trifluoromethyl)benzoyl chloride2	FC(F)(F)c1cc(C(=O)Cl)c[c:1]c1	130.1	129.7
1466	m-(trifluoromethyl)benzoyl chloride3	FC(F)(F)c1cc(C(=O)Cl)[c:1]cc1	134.5	134
1467	m-(trifluoromethyl)benzoyl chloride4	FC(F)(F)c1c[c:1](C(=O)Cl)ccc1	134.4	134.2
1468	m-(trifluoromethyl)benzoyl chloride5	FC(F)(F)c1[c:1]c(C(=O)Cl)ccc1	128.2	128.4
1469	2,4-dichlorobenzoyl chloride0	Clc(cc1)cc(Cl)[c:1]1C(=O)Cl	130.9	131.9
1470	2,4-dichlorobenzoyl chloride1	Clc(c[c:1]1)cc(Cl)c1C(=O)Cl	134.6	133.7
1471	2,4-dichlorobenzoyl chloride2	Clc([c:1]c1)cc(Cl)c1C(=O)Cl	127.4	127.6
1472	2,4-dichlorobenzoyl chloride3	Cl[c:1](cc1)cc(Cl)c1C(=O)Cl	140.7	140.3
1473	2,4-dichlorobenzoyl chloride4	Clc(cc1)[c:1]c(Cl)c1C(=O)Cl	131.4	131.1
1474	2,4-dichlorobenzoyl chloride5	Clc(cc1)c[c:1](Cl)c1C(=O)Cl	134.9	134.8
1475	3,5-dichlorobenzoyl chloride0	Clc(c1)cc(Cl)c[c:1]1C(=O)Cl	135.8	135
1476	3,5-dichlorobenzoyl chloride1	Clc([c:1]1)cc(Cl)cc1C(=O)Cl	129.3	129.2
1477	3,5-dichlorobenzoyl chloride2	Cl[c:1](c1)cc(Cl)cc1C(=O)Cl	136	135.9
1478	3,5-dichlorobenzoyl chloride3	Clc(c1)[c:1]c(Cl)cc1C(=O)Cl	134.9	134.6
1479	3,4-dichlorobenzoyl chloride0	Clc(cc1)c(Cl)c[c:1]1C(=O)Cl	132.8	132.4
1480	3,4-dichlorobenzoyl chloride1	Clc(c[c:1]1)c(Cl)cc1C(=O)Cl	130	130.2
1481	3,4-dichlorobenzoyl chloride2	Clc([c:1]c1)c(Cl)cc1C(=O)Cl	131	130.8
1482	3,4-dichlorobenzoyl chloride3	Cl[c:1](cc1)c(Cl)cc1C(=O)Cl	140.4	140.1
1483	3,4-dichlorobenzoyl chloride4	Clc(cc1)[c:1](Cl)cc1C(=O)Cl	133.8	134
1484	3,4-dichlorobenzoyl chloride5	Clc(cc1)c(Cl)[c:1]c1C(=O)Cl	132.7	132.5
1485	2,6-dichlorobenzoyl chloride0	ClC(=O)[c:1]1c(Cl)cccc1Cl	137.2	135.4
1486	2,6-dichlorobenzoyl chloride1	ClC(=O)c1c(Cl)ccc[c:1]1Cl	130	131.9
1487	2,6-dichlorobenzoyl chloride2	ClC(=O)c1c(Cl)cc[c:1]c1Cl	128.2	129
1488	2,6-dichlorobenzoyl chloride3	ClC(=O)c1c(Cl)c[c:1]cc1Cl	131.8	134.6
1489	2-chloro-4-nitrobenzoyl chloride0	[O-][N+](=O)[c:1]1cc(Cl)c(cc1)C(=O)Cl	150.1	150.9
1490	2-chloro-4-nitrobenzoyl chloride1	[O-][N+](=O)c1cc(Cl)c(c[c:1]1)C(=O)Cl	122	122.2
1491	2-chloro-4-nitrobenzoyl chloride2	[O-][N+](=O)c1cc(Cl)c([c:1]c1)C(=O)Cl	133.1	133.4
1492	2-chloro-4-nitrobenzoyl chloride3	[O-][N+](=O)c1cc(Cl)[c:1](cc1)C(=O)Cl	138.4	138
1493	2-chloro-4-nitrobenzoyl chloride4	[O-][N+](=O)c1c[c:1](Cl)c(cc1)C(=O)Cl	134.1	135
1494	2-chloro-4-nitrobenzoyl chloride5	[O-][N+](=O)c1[c:1]c(Cl)c(cc1)C(=O)Cl	126.3	126.2
1495	3-(chloromethyl)benzoyl chloride0	ClC[c:1]1cc(C(=O)Cl)ccc1	138.8	139
1496	3-(chloromethyl)benzoyl chloride1	ClCc1cc(C(=O)Cl)cc[c:1]1	135.3	134.9
1497	3-(chloromethyl)benzoyl chloride2	ClCc1cc(C(=O)Cl)c[c:1]c1	129.5	129.3
1498	3-(chloromethyl)benzoyl chloride3	ClCc1cc(C(=O)Cl)[c:1]cc1	131.3	131.1
1499	3-(chloromethyl)benzoyl chloride4	ClCc1c[c:1](C(=O)Cl)ccc1	133.8	133.6
1500	3-(chloromethyl)benzoyl chloride5	ClCc1[c:1]c(C(=O)Cl)ccc1	131.2	131.2
1501	o-anisoyl chloride0	CO[c:1]1c(C(=O)Cl)cccc1	159.7	159.5
1502	o-anisoyl chloride1	COc1c(C(=O)Cl)ccc[c:1]1	112.2	112.5
1503	o-anisoyl chloride2	COc1c(C(=O)Cl)cc[c:1]c1	136.4	135.6
1504	o-anisoyl chloride3	COc1c(C(=O)Cl)c[c:1]cc1	120.4	120.9
1505	o-anisoyl chloride4	COc1c(C(=O)Cl)[c:1]ccc1	134.5	133.4
1506	o-anisoyl chloride5	COc1[c:1](C(=O)Cl)cccc1	122.3	122.8
1507	3,5-dimethoxybenzoyl chloride0	CO[c:1]1cc(OC)cc(c1)C(=O)Cl	160.3	160.9
1508	3,5-dimethoxybenzoyl chloride1	COc1[c:1]c(OC)cc(c1)C(=O)Cl	104.8	107.1
1509	3,5-dimethoxybenzoyl chloride2	COc1cc(OC)[c:1]c(c1)C(=O)Cl	106.8	108.4
1510	3,5-dimethoxybenzoyl chloride3	COc1cc(OC)c[c:1](c1)C(=O)Cl	132.8	134.2
1511	3,4-dimethoxybenzoyl chloride0	CO[c:1]1c(OC)cc(cc1)C(=O)Cl	155.3	155.2
1512	3,4-dimethoxybenzoyl chloride1	COc1c(OC)cc(c[c:1]1)C(=O)Cl	110.5	111
1513	3,4-dimethoxybenzoyl chloride2	COc1c(OC)cc([c:1]c1)C(=O)Cl	127.2	126
1514	3,4-dimethoxybenzoyl chloride3	COc1c(OC)c[c:1](cc1)C(=O)Cl	125.5	126
1515	3,4-dimethoxybenzoyl chloride4	COc1c(OC)[c:1]c(cc1)C(=O)Cl	112.8	113.4
1516	3,4-dimethoxybenzoyl chloride5	COc1[c:1](OC)cc(cc1)C(=O)Cl	149	149
1517	benzaldehyde0	O=C[c:1]1ccccc1	136.5	136.3
1518	benzaldehyde1	O=Cc1cccc[c:1]1	129.7	129.7
1519	benzaldehyde2	O=Cc1ccc[c:1]c1	129	129.2
1520	benzaldehyde3	O=Cc1cc[c:1]cc1	134.4	134.4
1521	p-bromobenzaldehyde0	O=Cc(cc1)cc[c:1]1Br	129.7	129.8
1522	p-bromobenzaldehyde1	O=Cc(c[c:1]1)ccc1Br	132.4	132.4
1523	p-bromobenzaldehyde2	O=Cc([c:1]c1)ccc1Br	130.9	130.9
1524	p-bromobenzaldehyde3	O=C[c:1](cc1)ccc1Br	135.1	135.3
1525	m-bromobenzaldehyde0	O=Cc(ccc1)c[c:1]1Br	123.3	123.4
1526	m-bromobenzaldehyde1	O=Cc(cc[c:1]1)cc1Br	137.2	137.4
1527	m-bromobenzaldehyde2	O=Cc(c[c:1]c1)cc1Br	130.6	130.4
1528	m-bromobenzaldehyde3	O=Cc([c:1]cc1)cc1Br	128.3	128.4
1529	m-bromobenzaldehyde4	O=C[c:1](ccc1)cc1Br	138	137.8
1530	m-bromobenzaldehyde5	O=Cc(ccc1)[c:1]c1Br	132.1	132.4
1531	5-bromo-2-fluorobenzaldehyde0	O=Cc([c:1]1F)cc(Br)cc1	163.6	163.2
1532	5-bromo-2-fluorobenzaldehyde1	O=Cc(c1F)cc(Br)c[c:1]1	118.6	118.3
1533	5-bromo-2-fluorobenzaldehyde2	O=Cc(c1F)cc(Br)[c:1]c1	139	138.8
1534	5-bromo-2-fluorobenzaldehyde3	O=Cc(c1F)c[c:1](Br)cc1	117.7	117.4
1535	5-bromo-2-fluorobenzaldehyde4	O=Cc(c1F)[c:1]c(Br)cc1	131.3	132.3
1536	5-bromo-2-fluorobenzaldehyde5	O=C[c:1](c1F)cc(Br)cc1	125.4	125.4
1537	4-bromo-2-fluorobenzaldehyde0	O=Cc([c:1]1F)ccc(Br)c1	164.2	164.3
1538	4-bromo-2-fluorobenzaldehyde1	O=Cc(c1F)ccc(Br)[c:1]1	120.3	120.5
1539	4-bromo-2-fluorobenzaldehyde2	O=Cc(c1F)cc[c:1](Br)c1	130.2	130.3
1540	4-bromo-2-fluorobenzaldehyde3	O=Cc(c1F)c[c:1]c(Br)c1	128.4	127.9
1541	4-bromo-2-fluorobenzaldehyde4	O=Cc(c1F)[c:1]cc(Br)c1	129.7	130.6
1542	4-bromo-2-fluorobenzaldehyde5	O=C[c:1](c1F)ccc(Br)c1	123.1	123.4
1543	p-isopropylbenzaldehyde0	O=Cc(cc1)cc[c:1]1C(C)C	156.2	156
1544	p-isopropylbenzaldehyde1	O=Cc(c[c:1]1)ccc1C(C)C	127.1	126.5
1545	p-isopropylbenzaldehyde2	O=Cc([c:1]c1)ccc1C(C)C	130	130.2
1546	p-isopropylbenzaldehyde3	O=C[c:1](cc1)ccc1C(C)C	134.6	133.9
1547	p-tert-butylbenzaldehyde0	O=Cc(cc1)cc[c:1]1C(C)(C)C	158.4	157.8
1548	p-tert-butylbenzaldehyde1	O=Cc(c[c:1]1)ccc1C(C)(C)C	126	125.6
1549	p-tert-butylbenzaldehyde2	O=Cc([c:1]c1)ccc1C(C)(C)C	129.7	129.6
1550	p-tert-butylbenzaldehyde3	O=C[c:1](cc1)ccc1C(C)(C)C	134.2	133.8
1551	p-fluorobenzaldehyde0	O=Cc(cc1)cc[c:1]1F	166.6	166.8
1552	p-fluorobenzaldehyde1	O=Cc(c[c:1]1)ccc1F	116.4	116.3
1553	p-fluorobenzaldehyde2	O=Cc([c:1]c1)ccc1F	132.3	131.9
1554	p-fluorobenzaldehyde3	O=C[c:1](cc1)ccc1F	133.2	132.7
1555	m-fluorobenzaldehyde0	O=Cc(ccc1)c[c:1]1F	163.2	163
1556	m-fluorobenzaldehyde1	O=Cc(cc[c:1]1)cc1F	121.6	122.1
1557	m-fluorobenzaldehyde2	O=Cc(c[c:1]c1)cc1F	130.9	130.4
1558	m-fluorobenzaldehyde3	O=Cc([c:1]cc1)cc1F	126.1	125.7
1559	m-fluorobenzaldehyde4	O=C[c:1](ccc1)cc1F	138.5	138
1560	m-fluorobenzaldehyde5	O=Cc(ccc1)[c:1]c1F	115.3	115.9
1561	5-fluorosalicylaldehyde0	O=Cc([c:1]1O)cc(F)cc1	157.9	158.3
1562	5-fluorosalicylaldehyde1	O=Cc(c1O)cc(F)c[c:1]1	119.2	118.8
1563	5-fluorosalicylaldehyde2	O=Cc(c1O)cc(F)[c:1]c1	124.7	123.8
1564	5-fluorosalicylaldehyde3	O=Cc(c1O)c[c:1](F)cc1	155.7	156
1565	5-fluorosalicylaldehyde4	O=Cc(c1O)[c:1]c(F)cc1	118	117.6
1566	5-fluorosalicylaldehyde5	O=C[c:1](c1O)cc(F)cc1	120.1	120.7
1567	3-fluorosalicylaldehyde0	O=Cc1cccc(F)[c:1]1O	149.7	149.4
1568	3-fluorosalicylaldehyde1	O=Cc1ccc[c:1](F)c1O	151	151.5
1569	3-fluorosalicylaldehyde2	O=Cc1cc[c:1]c(F)c1O	122.8	122.7
1570	3-fluorosalicylaldehyde3	O=Cc1c[c:1]cc(F)c1O	119.5	120.4
1571	3-fluorosalicylaldehyde4	O=Cc1[c:1]ccc(F)c1O	128.6	127.3
1572	3-fluorosalicylaldehyde5	O=C[c:1]1cccc(F)c1O	122.4	121.8
1573	3,4-difluorobenzaldehyde0	O=Cc(cc1)cc(F)[c:1]1F	154.6	154.7
1574	3,4-difluorobenzaldehyde1	O=Cc(c[c:1]1)cc(F)c1F	117.7	117.9
1575	3,4-difluorobenzaldehyde2	O=Cc([c:1]c1)cc(F)c1F	127.5	127.7
1576	3,4-difluorobenzaldehyde3	O=C[c:1](cc1)cc(F)c1F	133.7	133.3
1577	3,4-difluorobenzaldehyde4	O=Cc(cc1)[c:1]c(F)c1F	118.3	118
1578	3,4-difluorobenzaldehyde5	O=Cc(cc1)c[c:1](F)c1F	151.1	150.8
1579	2,3-difluorobenzaldehyde0	O=Cc(ccc1)c(F)[c:1]1F	150.8	150.9
1580	2,3-difluorobenzaldehyde1	O=Cc(cc[c:1]1)c(F)c1F	123.3	123.5
1581	2,3-difluorobenzaldehyde2	O=Cc(c[c:1]c1)c(F)c1F	123.7	125.3
1582	2,3-difluorobenzaldehyde3	O=Cc([c:1]cc1)c(F)c1F	124.8	124.3
1583	2,3-difluorobenzaldehyde4	O=C[c:1](ccc1)c(F)c1F	126.2	126.3
1584	2,3-difluorobenzaldehyde5	O=Cc(ccc1)[c:1](F)c1F	152.7	152.5
1585	3,5-difluorobenzaldehyde0	O=Cc(c1)cc(F)c[c:1]1F	163.5	163
1586	3,5-difluorobenzaldehyde1	O=Cc(c1)cc(F)[c:1]c1F	109.8	110.2
1587	3,5-difluorobenzaldehyde2	O=Cc(c1)[c:1]c(F)cc1F	112.3	112.1
1588	3,5-difluorobenzaldehyde3	O=C[c:1](c1)cc(F)cc1F	139.2	139.3
1589	2,5-difluorobenzaldehyde0	O=Cc(c(F)cc1)c[c:1]1F	158.9	159
1590	2,5-difluorobenzaldehyde1	O=Cc(c(F)c[c:1]1)cc1F	123.2	123.3
1591	2,5-difluorobenzaldehyde2	O=Cc(c(F)[c:1]c1)cc1F	118.2	118.1
1592	2,5-difluorobenzaldehyde3	O=Cc([c:1](F)cc1)cc1F	160.9	161
1593	2,5-difluorobenzaldehyde4	O=C[c:1](c(F)cc1)cc1F	125.1	125.1
1594	2,5-difluorobenzaldehyde5	O=Cc(c(F)cc1)[c:1]c1F	114.2	115.5
1595	p-chlorobenzaldehyde0	O=Cc(cc1)cc[c:1]1Cl	140.9	141
1596	p-chlorobenzaldehyde1	O=Cc(c[c:1]1)ccc1Cl	129.5	129.5
1597	p-chlorobenzaldehyde2	O=Cc([c:1]c1)ccc1Cl	130.9	130.7
1598	p-chlorobenzaldehyde3	O=C[c:1](cc1)ccc1Cl	134.8	134.8
1599	m-chlorobenzaldehyde0	O=Cc(ccc1)c[c:1]1Cl	135.4	135.5
1600	m-chlorobenzaldehyde1	O=Cc(cc[c:1]1)cc1Cl	134.3	134.6
1601	m-chlorobenzaldehyde2	O=Cc(c[c:1]c1)cc1Cl	130.4	130
1602	m-chlorobenzaldehyde3	O=Cc([c:1]cc1)cc1Cl	128	127.9
1603	m-chlorobenzaldehyde4	O=C[c:1](ccc1)cc1Cl	137.9	137.6
1604	m-chlorobenzaldehyde5	O=Cc(ccc1)[c:1]c1Cl	129.2	129.4
1605	5-chlorosalicylaldehyde0	O=Cc([c:1]1O)cc(Cl)cc1	160.1	160.3
1606	5-chlorosalicylaldehyde1	O=Cc(c1O)cc(Cl)c[c:1]1	119.4	118.6
1607	5-chlorosalicylaldehyde2	O=Cc(c1O)cc(Cl)[c:1]c1	136.9	136.5
1608	5-chlorosalicylaldehyde3	O=Cc(c1O)c[c:1](Cl)cc1	124.6	124.9
1609	5-chlorosalicylaldehyde4	O=Cc(c1O)[c:1]c(Cl)cc1	132.5	131.4
1610	5-chlorosalicylaldehyde5	O=C[c:1](c1O)cc(Cl)cc1	121.2	120.8
1611	3-chloro-4-fluorobenzaldehyde0	O=Cc(cc1)cc(Cl)[c:1]1F	161.9	162.2
1612	3-chloro-4-fluorobenzaldehyde1	O=Cc(c[c:1]1)cc(Cl)c1F	117.5	117.2
1613	3-chloro-4-fluorobenzaldehyde2	O=Cc([c:1]c1)cc(Cl)c1F	130.1	130
1614	3-chloro-4-fluorobenzaldehyde3	O=C[c:1](cc1)cc(Cl)c1F	133.7	133.3
1615	3-chloro-4-fluorobenzaldehyde4	O=Cc(cc1)[c:1]c(Cl)c1F	132.1	132
1616	3-chloro-4-fluorobenzaldehyde5	O=Cc(cc1)c[c:1](Cl)c1F	122.8	122.3
1617	4-chloro-3-fluorobenzaldehyde0	O=Cc(c1)ccc(Cl)[c:1]1F	158.6	158.5
1618	4-chloro-3-fluorobenzaldehyde1	O=Cc([c:1]1)ccc(Cl)c1F	116.4	116.8
1619	4-chloro-3-fluorobenzaldehyde2	O=C[c:1](c1)ccc(Cl)c1F	136.5	136.4
1620	4-chloro-3-fluorobenzaldehyde3	O=Cc(c1)[c:1]cc(Cl)c1F	126.3	126.6
1621	4-chloro-3-fluorobenzaldehyde4	O=Cc(c1)c[c:1]c(Cl)c1F	131.6	131.3
1622	4-chloro-3-fluorobenzaldehyde5	O=Cc(c1)cc[c:1](Cl)c1F	128.1	128.1
1623	2-chloro-4-fluorobenzaldehyde0	O=Cc(cc1)c(Cl)c[c:1]1F	165.9	165.6
1624	2-chloro-4-fluorobenzaldehyde1	O=Cc(c[c:1]1)c(Cl)cc1F	115.2	114.6
1625	2-chloro-4-fluorobenzaldehyde2	O=Cc([c:1]c1)c(Cl)cc1F	131.6	132.4
1626	2-chloro-4-fluorobenzaldehyde3	O=C[c:1](cc1)c(Cl)cc1F	129.4	129.8
1627	2-chloro-4-fluorobenzaldehyde4	O=Cc(cc1)[c:1](Cl)cc1F	139.5	138.4
1628	2-chloro-4-fluorobenzaldehyde5	O=Cc(cc1)c(Cl)[c:1]c1F	118	118.1
1629	4-chloro-2-fluorobenzaldehyde0	O=Cc([c:1]1F)ccc(Cl)c1	164.4	164.3
1630	4-chloro-2-fluorobenzaldehyde1	O=Cc(c1F)ccc(Cl)[c:1]1	117.4	117.6
1631	4-chloro-2-fluorobenzaldehyde2	O=Cc(c1F)cc[c:1](Cl)c1	142.1	142
1632	4-chloro-2-fluorobenzaldehyde3	O=Cc(c1F)c[c:1]c(Cl)c1	125.5	125
1633	4-chloro-2-fluorobenzaldehyde4	O=Cc(c1F)[c:1]cc(Cl)c1	129.6	130.4
1634	4-chloro-2-fluorobenzaldehyde5	O=C[c:1](c1F)ccc(Cl)c1	122.8	122.9
1635	3-chloro-2-fluorobenzaldehyde0	O=Cc1cccc(Cl)[c:1]1F	160.1	160
1636	3-chloro-2-fluorobenzaldehyde1	O=Cc1ccc[c:1](Cl)c1F	122.3	122.5
1637	3-chloro-2-fluorobenzaldehyde2	O=Cc1cc[c:1]c(Cl)c1F	136.5	136.5
1638	3-chloro-2-fluorobenzaldehyde3	O=Cc1c[c:1]cc(Cl)c1F	125.1	125.1
1639	3-chloro-2-fluorobenzaldehyde4	O=Cc1[c:1]ccc(Cl)c1F	127	127.7
1640	3-chloro-2-fluorobenzaldehyde5	O=C[c:1]1cccc(Cl)c1F	125.4	125.7
1641	4'-formylacetanilide0	O=Cc(cc1)cc[c:1]1NC(=O)C	143.7	144
1642	4'-formylacetanilide1	O=Cc(c[c:1]1)ccc1NC(=O)C	119.3	120.3
1643	4'-formylacetanilide2	O=Cc([c:1]c1)ccc1NC(=O)C	131.2	131.2
1644	4'-formylacetanilide3	O=C[c:1](cc1)ccc1NC(=O)C	132.3	132.2
1645	p-formylphenyl acetate0	O=Cc(cc1)cc[c:1]1OC(=O)C	155.4	155.7
1646	p-formylphenyl acetate1	O=Cc(c[c:1]1)ccc1OC(=O)C	122.4	122.1
1647	p-formylphenyl acetate2	O=Cc([c:1]c1)ccc1OC(=O)C	131.3	131.3
1648	p-formylphenyl acetate3	O=C[c:1](cc1)ccc1OC(=O)C	133.9	134.1
1649	o-methoxybenzaldehyde0	CO[c:1]1c(C=O)cccc1	161.9	161.9
1650	o-methoxybenzaldehyde1	COc1c(C=O)ccc[c:1]1	111.8	111.7
1651	o-methoxybenzaldehyde2	COc1c(C=O)cc[c:1]c1	136	135.5
1652	o-methoxybenzaldehyde3	COc1c(C=O)c[c:1]cc1	120.6	120.6
1653	o-methoxybenzaldehyde4	COc1c(C=O)[c:1]ccc1	128.3	129.7
1654	o-methoxybenzaldehyde5	COc1[c:1](C=O)cccc1	124.9	125
1655	m-methoxybenzaldehyde0	CO[c:1]1cc(C=O)ccc1	160.2	160.4
1656	m-methoxybenzaldehyde1	COc1cc(C=O)cc[c:1]1	121.4	121
1657	m-methoxybenzaldehyde2	COc1cc(C=O)c[c:1]c1	130.1	130
1658	m-methoxybenzaldehyde3	COc1cc(C=O)[c:1]cc1	123.4	123.2
1659	m-methoxybenzaldehyde4	COc1c[c:1](C=O)ccc1	137.9	137.5
1660	m-methoxybenzaldehyde5	COc1[c:1]c(C=O)ccc1	112.3	113.6
1661	4-methoxy-3-methylbenzaldehyde0	O=Cc(cc1)cc(C)[c:1]1OC	162.9	162.8
1662	4-methoxy-3-methylbenzaldehyde1	O=Cc(c[c:1]1)cc(C)c1OC	109.8	109.8
1663	4-methoxy-3-methylbenzaldehyde2	O=Cc([c:1]c1)cc(C)c1OC	130.7	129.6
1664	4-methoxy-3-methylbenzaldehyde3	O=C[c:1](cc1)cc(C)c1OC	129.6	129.9
1665	4-methoxy-3-methylbenzaldehyde4	O=Cc(cc1)[c:1]c(C)c1OC	131.4	132.3
1666	4-methoxy-3-methylbenzaldehyde5	O=Cc(cc1)c[c:1](C)c1OC	127.6	127.3
1667	3,5-dimethoxybenzaldehyde0	CO[c:1]1cc(OC)cc(c1)C=O	161.4	161.3
1668	3,5-dimethoxybenzaldehyde1	COc1[c:1]c(OC)cc(c1)C=O	107.2	106.8
1669	3,5-dimethoxybenzaldehyde2	COc1cc(OC)[c:1]c(c1)C=O	107.2	107.1
1670	3,5-dimethoxybenzaldehyde3	COc1cc(OC)c[c:1](c1)C=O	138.6	138.4
1671	2,4-dimethoxybenzaldehyde0	CO[c:1]1cc(OC)c(cc1)C=O	166.3	165.7
1672	2,4-dimethoxybenzaldehyde1	COc1cc(OC)c(c[c:1]1)C=O	106	105.5
1673	2,4-dimethoxybenzaldehyde2	COc1cc(OC)c([c:1]c1)C=O	130.5	131.7
1674	2,4-dimethoxybenzaldehyde3	COc1cc(OC)[c:1](cc1)C=O	119	118.1
1675	2,4-dimethoxybenzaldehyde4	COc1c[c:1](OC)c(cc1)C=O	163.7	164
1676	2,4-dimethoxybenzaldehyde5	COc1[c:1]c(OC)c(cc1)C=O	97.9	97.7
1677	2,3-dimethoxybenzaldehyde0	CO[c:1]1c(OC)c(C=O)ccc1	152.8	152.4
1678	2,3-dimethoxybenzaldehyde1	COc1c(OC)c(C=O)cc[c:1]1	118.3	118
1679	2,3-dimethoxybenzaldehyde2	COc1c(OC)c(C=O)c[c:1]c1	119.2	120.9
1680	2,3-dimethoxybenzaldehyde3	COc1c(OC)c(C=O)[c:1]cc1	124.1	123.2
1681	2,3-dimethoxybenzaldehyde4	COc1c(OC)[c:1](C=O)ccc1	129.9	129.2
1682	2,3-dimethoxybenzaldehyde5	COc1[c:1](OC)c(C=O)ccc1	153.1	152.3
1683	2,5-dimethoxybenzaldehyde0	CO[c:1]1cc(C=O)c(OC)cc1	153.7	153.6
1684	2,5-dimethoxybenzaldehyde1	COc1cc(C=O)c(OC)c[c:1]1	123.3	122.2
1685	2,5-dimethoxybenzaldehyde2	COc1cc(C=O)c(OC)[c:1]c1	110.6	112.6
1686	2,5-dimethoxybenzaldehyde3	COc1cc(C=O)[c:1](OC)cc1	156.7	156.6
1687	2,5-dimethoxybenzaldehyde4	COc1c[c:1](C=O)c(OC)cc1	125	125.3
1688	2,5-dimethoxybenzaldehyde5	COc1[c:1]c(C=O)c(OC)cc1	113.4	112.8
1689	p-(methylthio)benzaldehyde0	CS[c:1]1ccc(cc1)C=O	147.9	146.5
1690	p-(methylthio)benzaldehyde1	CSc1ccc(c[c:1]1)C=O	125.2	126.6
1691	p-(methylthio)benzaldehyde2	CSc1ccc([c:1]c1)C=O	129.9	130.4
1692	p-(methylthio)benzaldehyde3	CSc1cc[c:1](cc1)C=O	133	133.4
1693	p-ethoxybenzaldehyde0	CCO[c:1]1ccc(cc1)C=O	164.1	164.1
1694	p-ethoxybenzaldehyde1	CCOc1ccc(c[c:1]1)C=O	114.8	114.4
1695	p-ethoxybenzaldehyde2	CCOc1ccc([c:1]c1)C=O	131.9	131.9
1696	p-ethoxybenzaldehyde3	CCOc1cc[c:1](cc1)C=O	129.9	129.6
1697	o-ethoxybenzaldehyde0	CCO[c:1]1c(C=O)cccc1	161.5	161.2
1698	o-ethoxybenzaldehyde1	CCOc1c(C=O)ccc[c:1]1	112.7	112.5
1699	o-ethoxybenzaldehyde2	CCOc1c(C=O)cc[c:1]c1	135.9	135.5
1700	o-ethoxybenzaldehyde3	CCOc1c(C=O)c[c:1]cc1	120.5	120.6
1701	o-ethoxybenzaldehyde4	CCOc1c(C=O)[c:1]ccc1	128.1	129.7
1702	o-ethoxybenzaldehyde5	CCOc1[c:1](C=O)cccc1	125	125.3
1703	o-tolualdehyde0	O=Cc([c:1]1C)cccc1	140.6	141.3
1704	o-tolualdehyde1	O=Cc(c1C)ccc[c:1]1	132.1	131.5
1705	o-tolualdehyde2	O=Cc(c1C)cc[c:1]c1	133.6	133.5
1706	o-tolualdehyde3	O=Cc(c1C)c[c:1]cc1	126.3	126.4
1707	o-tolualdehyde4	O=Cc(c1C)[c:1]ccc1	131.8	130.8
1708	o-tolualdehyde5	O=C[c:1](c1C)cccc1	134.2	134
1709	m-tolualdehyde0	O=Cc(ccc1)c[c:1]1C	138.9	139.4
1710	m-tolualdehyde1	O=Cc(cc[c:1]1)cc1C	135.3	135.2
1711	m-tolualdehyde2	O=Cc(c[c:1]c1)cc1C	128.9	128.9
1712	m-tolualdehyde3	O=Cc([c:1]cc1)cc1C	127.2	127.4
1713	m-tolualdehyde4	O=C[c:1](ccc1)cc1C	136.6	136.4
1714	m-tolualdehyde5	O=Cc(ccc1)[c:1]c1C	130	130.1
1715	p-tolualdehyde0	O=Cc(cc1)cc[c:1]1C	145.4	145.4
1716	p-tolualdehyde1	O=Cc(c[c:1]1)ccc1C	129.8	129.8
1717	p-tolualdehyde2	O=Cc([c:1]c1)ccc1C	129.7	129.8
1718	p-tolualdehyde3	O=C[c:1](cc1)ccc1C	134.3	133.9
1719	phthalaldehyde0	c(c1)ccc(C=O)[c:1]1C=O	136.4	136.7
1720	phthalaldehyde1	c([c:1]1)ccc(C=O)c1C=O	131.1	130.5
1721	phthalaldehyde2	[c:1](c1)ccc(C=O)c1C=O	133.8	134.1
1722	isophthalaldehyde0	O=C[c:1]1cc(C=O)ccc1	137.1	137.1
1723	isophthalaldehyde1	O=Cc1cc(C=O)cc[c:1]1	134.6	134.3
1724	isophthalaldehyde2	O=Cc1cc(C=O)c[c:1]c1	130	129.7
1725	isophthalaldehyde3	O=Cc1[c:1]c(C=O)ccc1	130.8	131
1726	terephthalaldehyde0	O=C[c:1]1ccc(cc1)C=O	140.1	140.8
1727	terephthalaldehyde1	O=Cc1ccc(c[c:1]1)C=O	130.1	129.8
1728	p-ethylbenzaldehyde0	CC[c:1]1ccc(cc1)C=O	151.6	151.5
1729	p-ethylbenzaldehyde1	CCc1ccc(c[c:1]1)C=O	128.5	128.2
1730	p-ethylbenzaldehyde2	CCc1ccc([c:1]c1)C=O	130	130
1731	p-ethylbenzaldehyde3	CCc1cc[c:1](cc1)C=O	134.5	134
1732	2,5-dimethylbenzaldehyde0	O=Cc(c(C)cc1)c[c:1]1C	135.9	136.2
1733	2,5-dimethylbenzaldehyde1	O=Cc(c(C)c[c:1]1)cc1C	134.5	135
1734	2,5-dimethylbenzaldehyde2	O=Cc(c(C)[c:1]c1)cc1C	131.7	131.3
1735	2,5-dimethylbenzaldehyde3	O=Cc([c:1](C)cc1)cc1C	137.5	138.5
1736	2,5-dimethylbenzaldehyde4	O=C[c:1](c(C)cc1)cc1C	134	133.8
1737	2,5-dimethylbenzaldehyde5	O=Cc(c(C)cc1)[c:1]c1C	132.3	131.2
1738	2,4-dimethylbenzaldehyde0	O=Cc(cc1)c(C)c[c:1]1C	144.5	144
1739	2,4-dimethylbenzaldehyde1	O=Cc(c[c:1]1)c(C)cc1C	127.1	127
1740	2,4-dimethylbenzaldehyde2	O=Cc([c:1]c1)c(C)cc1C	132.4	130.8
1741	2,4-dimethylbenzaldehyde3	O=C[c:1](cc1)c(C)cc1C	132.1	131.6
1742	2,4-dimethylbenzaldehyde4	O=Cc(cc1)[c:1](C)cc1C	140.6	141.2
1743	2,4-dimethylbenzaldehyde5	O=Cc(cc1)c(C)[c:1]c1C	132.5	132.1
1744	3,4-dimethylbenzaldehyde0	O=Cc(cc1)cc(C)[c:1]1C	144.3	144.2
1745	3,4-dimethylbenzaldehyde1	O=Cc(c[c:1]1)cc(C)c1C	130.3	130.1
1746	3,4-dimethylbenzaldehyde2	O=Cc([c:1]c1)cc(C)c1C	127.8	127.4
1747	3,4-dimethylbenzaldehyde3	O=C[c:1](cc1)cc(C)c1C	134.7	134.2
1748	3,4-dimethylbenzaldehyde4	O=Cc(cc1)[c:1]c(C)c1C	130.6	130.8
1749	3,4-dimethylbenzaldehyde5	O=Cc(cc1)c[c:1](C)c1C	137.5	137.5
1750	3,5-dimethylbenzaldehyde0	O=Cc(cc(c1)C)c[c:1]1C	138.8	139
1751	3,5-dimethylbenzaldehyde1	O=Cc(cc([c:1]1)C)cc1C	136.2	135.7
1752	3,5-dimethylbenzaldehyde2	O=Cc([c:1]c(c1)C)cc1C	127.6	127.8
1753	3,5-dimethylbenzaldehyde3	O=C[c:1](cc(c1)C)cc1C	136.7	136.2
1754	2,6-dimethylbenzaldehyde0	O=Cc([c:1]1C)c(C)ccc1	141.1	140.8
1755	2,6-dimethylbenzaldehyde1	O=Cc(c1C)c(C)cc[c:1]1	129.7	128.8
1756	2,6-dimethylbenzaldehyde2	O=Cc(c1C)c(C)c[c:1]c1	133	133.1
1757	2,6-dimethylbenzaldehyde3	O=C[c:1](c1C)c(C)ccc1	132.5	132.7
1758	2-bromo-5-chlorobenzaldehyde0	O=Cc(c(Br)cc1)c[c:1]1Cl	134.6	134.3
1759	2-bromo-5-chlorobenzaldehyde1	O=Cc(c(Br)c[c:1]1)cc1Cl	135.1	135.6
1760	2-bromo-5-chlorobenzaldehyde2	O=Cc(c(Br)[c:1]c1)cc1Cl	135	134.5
1761	2-bromo-5-chlorobenzaldehyde3	O=Cc([c:1](Br)cc1)cc1Cl	124.6	123.1
1762	2-bromo-5-chlorobenzaldehyde4	O=C[c:1](c(Br)cc1)cc1Cl	134.5	135.9
1763	2-bromo-5-chlorobenzaldehyde5	O=Cc(c(Br)cc1)[c:1]c1Cl	129.7	130.3
1764	3-bromo-5-chlorosalicylaldehyde0	O=Cc1cc(Cl)cc(Br)[c:1]1O	156.9	156.7
1765	3-bromo-5-chlorosalicylaldehyde1	O=Cc1cc(Cl)c[c:1](Br)c1O	112.2	112
1766	3-bromo-5-chlorosalicylaldehyde2	O=Cc1cc(Cl)[c:1]c(Br)c1O	139.4	138.6
1767	3-bromo-5-chlorosalicylaldehyde3	O=Cc1c[c:1](Cl)cc(Br)c1O	125.2	125.6
1768	3-bromo-5-chlorosalicylaldehyde4	O=Cc1[c:1]c(Cl)cc(Br)c1O	131.8	130.9
1769	3-bromo-5-chlorosalicylaldehyde5	O=C[c:1]1cc(Cl)cc(Br)c1O	121.3	121.5
1770	3,5-dibromosalicylaldehyde0	O=Cc1cc(Br)cc(Br)[c:1]1O	157.2	157.1
1771	3,5-dibromosalicylaldehyde1	O=Cc1cc(Br)c[c:1](Br)c1O	111.5	112.5
1772	3,5-dibromosalicylaldehyde2	O=Cc1cc(Br)[c:1]c(Br)c1O	141.9	141.3
1773	3,5-dibromosalicylaldehyde3	O=Cc1c[c:1](Br)cc(Br)c1O	112.5	112.3
1774	3,5-dibromosalicylaldehyde4	O=Cc1[c:1]c(Br)cc(Br)c1O	134.8	133.8
1775	3,5-dibromosalicylaldehyde5	O=C[c:1]1cc(Br)cc(Br)c1O	121.9	122.2
1776	5-bromo-o-anisaldehyde0	CO[c:1]1c(C=O)cc(Br)cc1	160.7	160.8
1777	5-bromo-o-anisaldehyde1	COc1c(C=O)cc(Br)c[c:1]1	113.8	113
1778	5-bromo-o-anisaldehyde2	COc1c(C=O)cc(Br)[c:1]c1	138.2	138.1
1779	5-bromo-o-anisaldehyde3	COc1c(C=O)c[c:1](Br)cc1	113.4	112.8
1780	5-bromo-o-anisaldehyde4	COc1c(C=O)[c:1]c(Br)cc1	130.8	132.2
1781	5-bromo-o-anisaldehyde5	COc1[c:1](C=O)cc(Br)cc1	126.1	126.1
1782	6-bromo-2-hydroxy-3-methoxybenzaldehyde0	CO[c:1]1c(O)c(C=O)c(Br)cc1	148.6	147.8
1783	6-bromo-2-hydroxy-3-methoxybenzaldehyde1	COc1c(O)c(C=O)c(Br)c[c:1]1	118.5	118.8
1784	6-bromo-2-hydroxy-3-methoxybenzaldehyde2	COc1c(O)c(C=O)c(Br)[c:1]c1	123.4	124.5
1785	6-bromo-2-hydroxy-3-methoxybenzaldehyde3	COc1c(O)c(C=O)[c:1](Br)cc1	116.6	117
1786	6-bromo-2-hydroxy-3-methoxybenzaldehyde4	COc1c(O)[c:1](C=O)c(Br)cc1	117.4	119.1
1787	6-bromo-2-hydroxy-3-methoxybenzaldehyde5	COc1[c:1](O)c(C=O)c(Br)cc1	154.7	152.7
1788	5-bromoveratraldehyde0	O=Cc(c1)cc(Br)c(OC)[c:1]1OC	154.2	153.7
1789	5-bromoveratraldehyde1	O=Cc([c:1]1)cc(Br)c(OC)c1OC	110.2	110.9
1790	5-bromoveratraldehyde2	O=C[c:1](c1)cc(Br)c(OC)c1OC	133.1	131.9
1791	5-bromoveratraldehyde3	O=Cc(c1)[c:1]c(Br)c(OC)c1OC	128.8	128.4
1792	5-bromoveratraldehyde4	O=Cc(c1)c[c:1](Br)c(OC)c1OC	118	117.8
1793	5-bromoveratraldehyde5	O=Cc(c1)cc(Br)[c:1](OC)c1OC	151.9	151.7
1794	4-bromo-3,5-dimethoxybenzaldehyde0	O=Cc(c1)cc(OC)c(Br)[c:1]1OC	157.8	158.1
1795	4-bromo-3,5-dimethoxybenzaldehyde1	O=Cc([c:1]1)cc(OC)c(Br)c1OC	105.2	104.8
1796	4-bromo-3,5-dimethoxybenzaldehyde2	O=C[c:1](c1)cc(OC)c(Br)c1OC	136.3	137.3
1797	4-bromo-3,5-dimethoxybenzaldehyde3	O=Cc(c1)cc(OC)[c:1](Br)c1OC	108.7	109.4
1798	3,5-di-tert-butyl-4-hydroxybenzaldehyde0	O=Cc(c1)cc(C(C)(C)C)c(O)[c:1]1C(C)(C)C	136.6	136.6
1799	3,5-di-tert-butyl-4-hydroxybenzaldehyde1	O=Cc([c:1]1)cc(C(C)(C)C)c(O)c1C(C)(C)C	127.7	127
1800	3,5-di-tert-butyl-4-hydroxybenzaldehyde2	O=C[c:1](c1)cc(C(C)(C)C)c(O)c1C(C)(C)C	128.9	128.6
1801	3,5-di-tert-butyl-4-hydroxybenzaldehyde3	O=Cc(c1)cc(C(C)(C)C)[c:1](O)c1C(C)(C)C	159.7	159.4
1802	2,4,6-trifluorobenzaldehyde0	O=Cc(c(F)c1)c(F)c[c:1]1F	166.4	166.7
1803	2,4,6-trifluorobenzaldehyde1	O=Cc(c(F)[c:1]1)c(F)cc1F	101.6	100.9
1804	2,4,6-trifluorobenzaldehyde2	O=Cc([c:1](F)c1)c(F)cc1F	164.3	164.2
1805	2,4,6-trifluorobenzaldehyde3	O=C[c:1](c(F)c1)c(F)cc1F	111.6	111
1806	2,3,4-trifluorobenzaldehyde0	O=Cc(cc1)c(F)c(F)[c:1]1F	155.5	155.2
1807	2,3,4-trifluorobenzaldehyde1	O=Cc(c[c:1]1)c(F)c(F)c1F	113.3	113.3
1808	2,3,4-trifluorobenzaldehyde2	O=Cc([c:1]c1)c(F)c(F)c1F	123.4	125.9
1809	2,3,4-trifluorobenzaldehyde3	O=C[c:1](cc1)c(F)c(F)c1F	122	122.1
1810	2,3,4-trifluorobenzaldehyde4	O=Cc(cc1)[c:1](F)c(F)c1F	153.9	153.6
1811	2,3,4-trifluorobenzaldehyde5	O=Cc(cc1)c(F)[c:1](F)c1F	140	140.7
1812	2-fluoro-5-nitrobenzaldehyde0	O=Cc(c(F)cc1)c[c:1]1[N+](=O)[O-]	144.8	144.3
1813	2-fluoro-5-nitrobenzaldehyde1	O=Cc(c(F)c[c:1]1)cc1[N+](=O)[O-]	131	131.3
1814	2-fluoro-5-nitrobenzaldehyde2	O=Cc(c(F)[c:1]c1)cc1[N+](=O)[O-]	118.2	117.8
1815	2-fluoro-5-nitrobenzaldehyde3	O=Cc([c:1](F)cc1)cc1[N+](=O)[O-]	167.2	167.1
1816	2-fluoro-5-nitrobenzaldehyde4	O=C[c:1](c(F)cc1)cc1[N+](=O)[O-]	124.6	125
1817	2-fluoro-5-nitrobenzaldehyde5	O=Cc(c(F)cc1)[c:1]c1[N+](=O)[O-]	124.9	124.9
1818	5-fluoro-2-methylbenzaldehyde0	O=Cc([c:1]1C)cc(F)cc1	136.3	137
1819	5-fluoro-2-methylbenzaldehyde1	O=Cc(c1C)cc(F)c[c:1]1	133.4	133
1820	5-fluoro-2-methylbenzaldehyde2	O=Cc(c1C)cc(F)[c:1]c1	120.8	121.8
1821	5-fluoro-2-methylbenzaldehyde3	O=Cc(c1C)c[c:1](F)cc1	161.3	160.9
1822	5-fluoro-2-methylbenzaldehyde4	O=Cc(c1C)[c:1]c(F)cc1	116.9	116.9
1823	5-fluoro-2-methylbenzaldehyde5	O=C[c:1](c1C)cc(F)cc1	135.3	135.3
1824	3-fluoro-4-methylbenzaldehyde0	O=Cc(cc1)cc(F)[c:1]1C	132.6	132.9
1825	3-fluoro-4-methylbenzaldehyde1	O=Cc(c[c:1]1)cc(F)c1C	132.1	131.9
1826	3-fluoro-4-methylbenzaldehyde2	O=Cc([c:1]c1)cc(F)c1C	125.9	125.7
1827	3-fluoro-4-methylbenzaldehyde3	O=C[c:1](cc1)cc(F)c1C	136.4	135.6
1828	3-fluoro-4-methylbenzaldehyde4	O=Cc(cc1)[c:1]c(F)c1C	115	115.5
1829	3-fluoro-4-methylbenzaldehyde5	O=Cc(cc1)c[c:1](F)c1C	161.6	161.2
1830	4-fluoro-3-methoxybenzaldehyde0	O=Cc(c1)ccc(F)[c:1]1OC	148.7	148.2
1831	4-fluoro-3-methoxybenzaldehyde1	O=Cc([c:1]1)ccc(F)c1OC	111.9	112.6
1832	4-fluoro-3-methoxybenzaldehyde2	O=C[c:1](c1)ccc(F)c1OC	133.3	132.9
1833	4-fluoro-3-methoxybenzaldehyde3	O=Cc(c1)[c:1]cc(F)c1OC	125.3	125
1834	4-fluoro-3-methoxybenzaldehyde4	O=Cc(c1)c[c:1]c(F)c1OC	116.5	116.3
1835	4-fluoro-3-methoxybenzaldehyde5	O=Cc(c1)cc[c:1](F)c1OC	156.5	157
1836	m-(trifluoromethyl)benzaldehyde0	O=Cc(ccc1)c[c:1]1C(F)(F)F	131.9	132
1837	m-(trifluoromethyl)benzaldehyde1	O=Cc(cc[c:1]1)cc1C(F)(F)F	130.9	131.2
1838	m-(trifluoromethyl)benzaldehyde2	O=Cc(c[c:1]c1)cc1C(F)(F)F	129.9	129.8
1839	m-(trifluoromethyl)benzaldehyde3	O=Cc([c:1]cc1)cc1C(F)(F)F	132.9	132.3
1840	m-(trifluoromethyl)benzaldehyde4	O=C[c:1](ccc1)cc1C(F)(F)F	137	137.2
1841	m-(trifluoromethyl)benzaldehyde5	O=Cc(ccc1)[c:1]c1C(F)(F)F	126.5	126.8
1842	4-methoxy-2-(trifluoromethyl)benzaldehyde0	CO[c:1]1cc(C(F)(F)F)c(cc1)C=O	163.7	163.6
1843	4-methoxy-2-(trifluoromethyl)benzaldehyde1	COc1cc(C(F)(F)F)c(c[c:1]1)C=O	116.6	117.7
1844	4-methoxy-2-(trifluoromethyl)benzaldehyde2	COc1cc(C(F)(F)F)c([c:1]c1)C=O	131.8	132
1845	4-methoxy-2-(trifluoromethyl)benzaldehyde3	COc1cc(C(F)(F)F)[c:1](cc1)C=O	126.8	127.6
1846	4-methoxy-2-(trifluoromethyl)benzaldehyde4	COc1c[c:1](C(F)(F)F)c(cc1)C=O	133.2	133.3
1847	4-methoxy-2-(trifluoromethyl)benzaldehyde5	COc1[c:1]c(C(F)(F)F)c(cc1)C=O	112.4	111.9
1848	3,5-bis(trifluoromethyl)benzaldehyde0	O=Cc(c1)cc(C(F)(F)F)c[c:1]1C(F)(F)F	133.2	133.2
1849	3,5-bis(trifluoromethyl)benzaldehyde1	O=Cc([c:1]1)cc(C(F)(F)F)cc1C(F)(F)F	129.6	129.6
1850	3,5-bis(trifluoromethyl)benzaldehyde2	O=C[c:1](c1)cc(C(F)(F)F)cc1C(F)(F)F	137.8	138
1851	3,5-bis(trifluoromethyl)benzaldehyde3	O=Cc(c1)cc(C(F)(F)F)[c:1]c1C(F)(F)F	127.8	128.3
1852	2,6-dichlorobenzaldehyde0	O=Cc([c:1]1Cl)c(Cl)ccc1	136.8	136.5
1853	2,6-dichlorobenzaldehyde1	O=Cc(c1Cl)c(Cl)cc[c:1]1	129.7	128.8
1854	2,6-dichlorobenzaldehyde2	O=Cc(c1Cl)c(Cl)c[c:1]c1	133.5	134.8
1855	2,6-dichlorobenzaldehyde3	O=C[c:1](c1Cl)c(Cl)ccc1	130.4	131.6
1856	3,4-dichlorobenzaldehyde0	O=Cc(cc1)cc(Cl)[c:1]1Cl	139.1	139.5
1857	3,4-dichlorobenzaldehyde1	O=Cc(c[c:1]1)cc(Cl)c1Cl	131.2	130.8
1858	3,4-dichlorobenzaldehyde2	O=Cc([c:1]c1)cc(Cl)c1Cl	128.4	128.8
1859	3,4-dichlorobenzaldehyde3	O=C[c:1](cc1)cc(Cl)c1Cl	135.9	135.9
1860	3,4-dichlorobenzaldehyde4	O=Cc(cc1)[c:1]c(Cl)c1Cl	131.3	130.8
1861	3,4-dichlorobenzaldehyde5	O=Cc(cc1)c[c:1](Cl)c1Cl	134	134
1862	3,5-dichlorobenzaldehyde0	O=Cc(c1)cc(Cl)c[c:1]1Cl	136.2	136
1863	3,5-dichlorobenzaldehyde1	O=Cc(c1)cc(Cl)[c:1]c1Cl	134	134.3
1864	3,5-dichlorobenzaldehyde2	O=Cc(c1)[c:1]c(Cl)cc1Cl	127.8	127.7
1865	3,5-dichlorobenzaldehyde3	O=C[c:1](c1)cc(Cl)cc1Cl	138.6	138.5
1866	2,4-dichlorobenzaldehyde0	O=Cc(cc1)c(Cl)c[c:1]1Cl	141.1	140.5
1867	2,4-dichlorobenzaldehyde1	O=Cc(c[c:1]1)c(Cl)cc1Cl	128	127.8
1868	2,4-dichlorobenzaldehyde2	O=Cc([c:1]c1)c(Cl)cc1Cl	130.4	131.2
1869	2,4-dichlorobenzaldehyde3	O=C[c:1](cc1)c(Cl)cc1Cl	131	132.1
1870	2,4-dichlorobenzaldehyde4	O=Cc(cc1)[c:1](Cl)cc1Cl	138.5	137.5
1871	2,4-dichlorobenzaldehyde5	O=Cc(cc1)c(Cl)[c:1]c1Cl	130.4	130.5
1872	2,3-dichlorobenzaldehyde0	O=Cc(ccc1)c(Cl)[c:1]1Cl	134.3	134.3
1873	2,3-dichlorobenzaldehyde1	O=Cc(cc[c:1]1)c(Cl)c1Cl	135.6	135
1874	2,3-dichlorobenzaldehyde2	O=Cc(c[c:1]c1)c(Cl)c1Cl	127.6	128.1
1875	2,3-dichlorobenzaldehyde3	O=Cc([c:1]cc1)c(Cl)c1Cl	127.7	128.1
1876	2,3-dichlorobenzaldehyde4	O=C[c:1](ccc1)c(Cl)c1Cl	136	135.2
1877	2,3-dichlorobenzaldehyde5	O=Cc(ccc1)[c:1](Cl)c1Cl	134.4	135.2
1878	5-chloro-2-nitrobenzaldehyde0	Clc(cc1)cc(C=O)[c:1]1[N+](=O)[O-]	147.6	147.8
1879	5-chloro-2-nitrobenzaldehyde1	Clc(c[c:1]1)cc(C=O)c1[N+](=O)[O-]	126.2	125.9
1880	5-chloro-2-nitrobenzaldehyde2	Clc([c:1]c1)cc(C=O)c1[N+](=O)[O-]	133.5	134.1
1881	5-chloro-2-nitrobenzaldehyde3	Cl[c:1](cc1)cc(C=O)c1[N+](=O)[O-]	141.2	140.6
1882	5-chloro-2-nitrobenzaldehyde4	Clc(cc1)[c:1]c(C=O)c1[N+](=O)[O-]	129.6	129.2
1883	5-chloro-2-nitrobenzaldehyde5	Clc(cc1)c[c:1](C=O)c1[N+](=O)[O-]	132.8	132.7
1884	2-chloro-5-nitrobenzaldehyde0	O=Cc(c(Cl)cc1)c[c:1]1[N+](=O)[O-]	147.1	146.9
1885	2-chloro-5-nitrobenzaldehyde1	O=Cc(c(Cl)c[c:1]1)cc1[N+](=O)[O-]	132.1	129.7
1886	2-chloro-5-nitrobenzaldehyde2	O=Cc(c(Cl)[c:1]c1)cc1[N+](=O)[O-]	128.8	131.4
1887	2-chloro-5-nitrobenzaldehyde3	O=Cc([c:1](Cl)cc1)cc1[N+](=O)[O-]	143.5	142.4
1888	2-chloro-5-nitrobenzaldehyde4	O=C[c:1](c(Cl)cc1)cc1[N+](=O)[O-]	133.2	134.3
1889	2-chloro-5-nitrobenzaldehyde5	O=Cc(c(Cl)cc1)[c:1]c1[N+](=O)[O-]	124.4	125.2
1890	4-chloro-3-nitrobenzaldehyde0	O=Cc(c1)ccc(Cl)[c:1]1[N+](=O)[O-]	148.5	148.2
1891	4-chloro-3-nitrobenzaldehyde1	O=Cc([c:1]1)ccc(Cl)c1[N+](=O)[O-]	126.3	126.8
1892	4-chloro-3-nitrobenzaldehyde2	O=C[c:1](c1)ccc(Cl)c1[N+](=O)[O-]	135.5	135.6
1893	4-chloro-3-nitrobenzaldehyde3	O=Cc(c1)[c:1]cc(Cl)c1[N+](=O)[O-]	133	134.5
1894	4-chloro-3-nitrobenzaldehyde4	O=Cc(c1)c[c:1]c(Cl)c1[N+](=O)[O-]	132.9	132.9
1895	4-chloro-3-nitrobenzaldehyde5	O=Cc(c1)cc[c:1](Cl)c1[N+](=O)[O-]	133	133.6
1896	2-chloro-6-nitrobenzaldehyde0	O=Cc([c:1]1[N+](=O)[O-])c(Cl)ccc1	148.7	149
1897	2-chloro-6-nitrobenzaldehyde1	O=Cc(c1[N+](=O)[O-])c(Cl)cc[c:1]1	122.8	122.8
1898	2-chloro-6-nitrobenzaldehyde2	O=Cc(c1[N+](=O)[O-])c(Cl)c[c:1]c1	135.5	134.7
1899	2-chloro-6-nitrobenzaldehyde3	O=Cc(c1[N+](=O)[O-])c(Cl)[c:1]cc1	132.3	134.5
1900	2-chloro-6-nitrobenzaldehyde4	O=Cc(c1[N+](=O)[O-])[c:1](Cl)ccc1	134.4	135.3
1901	2-chloro-6-nitrobenzaldehyde5	O=C[c:1](c1[N+](=O)[O-])c(Cl)ccc1	131.3	129.7
1902	3,5-dichlorosalicylaldehyde0	O=Cc1cc(Cl)cc(Cl)[c:1]1O	155.9	155.8
1903	3,5-dichlorosalicylaldehyde1	O=Cc1cc(Cl)c[c:1](Cl)c1O	123.4	122.9
1904	3,5-dichlorosalicylaldehyde2	O=Cc1cc(Cl)[c:1]c(Cl)c1O	136.4	135.7
1905	3,5-dichlorosalicylaldehyde3	O=Cc1c[c:1](Cl)cc(Cl)c1O	124.7	125.2
1906	3,5-dichlorosalicylaldehyde4	O=Cc1[c:1]c(Cl)cc(Cl)c1O	131.1	130.2
1907	3,5-dichlorosalicylaldehyde5	O=C[c:1]1cc(Cl)cc(Cl)c1O	121.5	122
1908	5-chloro-3-nitrosalicylaldehyde0	O=Cc1cc(Cl)cc([N+](=O)[O-])[c:1]1O	154.9	155.6
1909	5-chloro-3-nitrosalicylaldehyde1	O=C[c:1]1cc(Cl)cc([N+](=O)[O-])c1O	126.6	125.8
1910	5-chloro-3-nitrosalicylaldehyde2	O=Cc1[c:1]c(Cl)cc([N+](=O)[O-])c1O	136.6	135.9
1911	5-chloro-3-nitrosalicylaldehyde3	O=Cc1c[c:1](Cl)cc([N+](=O)[O-])c1O	125.6	125.7
1912	5-chloro-3-nitrosalicylaldehyde4	O=Cc1cc(Cl)[c:1]c([N+](=O)[O-])c1O	130.5	131.2
1913	5-chloro-3-nitrosalicylaldehyde5	O=Cc1cc(Cl)c[c:1]([N+](=O)[O-])c1O	135.5	136
1914	2,3,5-trichlorobenzaldehyde0	O=Cc(c1)c(Cl)c(Cl)c[c:1]1Cl	134.4	133.9
1915	2,3,5-trichlorobenzaldehyde1	O=Cc(c1)c(Cl)c(Cl)[c:1]c1Cl	135	134.7
1916	2,3,5-trichlorobenzaldehyde2	O=Cc(c1)c(Cl)[c:1](Cl)cc1Cl	134.6	134.8
1917	2,3,5-trichlorobenzaldehyde3	O=Cc(c1)[c:1](Cl)c(Cl)cc1Cl	133.9	133.5
1918	2,3,5-trichlorobenzaldehyde4	O=C[c:1](c1)c(Cl)c(Cl)cc1Cl	135.2	135.8
1919	2,3,5-trichlorobenzaldehyde5	O=Cc([c:1]1)c(Cl)c(Cl)cc1Cl	127.5	127.9
1920	p-(chloromethyl)benzaldehyde0	ClC[c:1]1ccc(cc1)C=O	143.9	144.6
1921	p-(chloromethyl)benzaldehyde1	ClCc1ccc(c[c:1]1)C=O	129.1	129.2
1922	p-(chloromethyl)benzaldehyde2	ClCc1ccc([c:1]c1)C=O	130.1	130
1923	p-(chloromethyl)benzaldehyde3	ClCc1cc[c:1](cc1)C=O	136.4	136.2
1924	m-hydroxybenzaldehyde0	O=Cc(ccc1)c[c:1]1O	156.6	156.8
1925	m-hydroxybenzaldehyde1	O=Cc(cc[c:1]1)cc1O	122.3	122.3
1926	m-hydroxybenzaldehyde2	O=Cc(c[c:1]c1)cc1O	130.4	130.6
1927	m-hydroxybenzaldehyde3	O=Cc([c:1]cc1)cc1O	123.6	122.9
1928	m-hydroxybenzaldehyde4	O=C[c:1](ccc1)cc1O	137.8	137.6
1929	m-hydroxybenzaldehyde5	O=Cc(ccc1)[c:1]c1O	114.8	115.9
1930	p-hydroxybenzaldehyde0	O=Cc(cc1)cc[c:1]1O	161.7	161.6
1931	p-hydroxybenzaldehyde1	O=Cc(c[c:1]1)ccc1O	116.1	115.9
1932	p-hydroxybenzaldehyde2	O=Cc([c:1]c1)ccc1O	132.6	132.6
1933	p-hydroxybenzaldehyde3	O=C[c:1](cc1)ccc1O	129.9	129.6
1934	2,5-dihydroxybenzaldehyde0	O=Cc(c(O)cc1)c[c:1]1O	148.6	148.7
1935	2,5-dihydroxybenzaldehyde1	O=Cc(c(O)c[c:1]1)cc1O	125.6	124.2
1936	2,5-dihydroxybenzaldehyde2	O=Cc(c(O)[c:1]c1)cc1O	118.1	119.1
1937	2,5-dihydroxybenzaldehyde3	O=Cc([c:1](O)cc1)cc1O	155.9	156.1
1938	2,5-dihydroxybenzaldehyde4	O=C[c:1](c(O)cc1)cc1O	120.3	120.2
1939	2,5-dihydroxybenzaldehyde5	O=Cc(c(O)cc1)[c:1]c1O	118.7	117.6
1940	2,3-dihydroxybenzaldehyde0	O=Cc(ccc1)c(O)[c:1]1O	144.9	145.1
1941	2,3-dihydroxybenzaldehyde1	O=Cc(cc[c:1]1)c(O)c1O	120.3	122.2
1942	2,3-dihydroxybenzaldehyde2	O=Cc(c[c:1]c1)c(O)c1O	121.8	120.6
1943	2,3-dihydroxybenzaldehyde3	O=Cc([c:1]cc1)c(O)c1O	124.5	124.3
1944	2,3-dihydroxybenzaldehyde4	O=C[c:1](ccc1)c(O)c1O	120.6	120.5
1945	2,3-dihydroxybenzaldehyde5	O=Cc(ccc1)[c:1](O)c1O	148.4	149.2
1946	3-nitrosalicylaldehyde0	O=Cc1cccc([N+](=O)[O-])[c:1]1O	156.6	157.3
1947	3-nitrosalicylaldehyde1	O=C[c:1]1cccc([N+](=O)[O-])c1O	125.4	124.9
1948	3-nitrosalicylaldehyde2	O=Cc1[c:1]ccc([N+](=O)[O-])c1O	137.2	136.4
1949	3-nitrosalicylaldehyde3	O=Cc1c[c:1]cc([N+](=O)[O-])c1O	119.8	120.3
1950	3-nitrosalicylaldehyde4	O=Cc1cc[c:1]c([N+](=O)[O-])c1O	131.4	131.6
1951	3-nitrosalicylaldehyde5	O=Cc1ccc[c:1]([N+](=O)[O-])c1O	135.4	135.8
1952	4-hydroxyisophthalaldehyde0	O=Cc(cc1)cc([c:1]1O)C=O	166.3	166.3
1953	4-hydroxyisophthalaldehyde1	O=Cc(c[c:1]1)cc(c1O)C=O	118.8	118
1954	4-hydroxyisophthalaldehyde2	O=Cc([c:1]c1)cc(c1O)C=O	137.2	137.5
1955	4-hydroxyisophthalaldehyde3	O=C[c:1](cc1)cc(c1O)C=O	129.2	129
1956	4-hydroxyisophthalaldehyde4	O=Cc(cc1)[c:1]c(c1O)C=O	136.6	134.7
1957	4-hydroxyisophthalaldehyde5	O=Cc(cc1)c[c:1](c1O)C=O	120.3	120.3
1958	2-hydroxy-5-methoxybenzaldehyde0	CO[c:1]1cc(C=O)c(O)cc1	152.8	152.9
1959	2-hydroxy-5-methoxybenzaldehyde1	COc1cc(C=O)c(O)c[c:1]1	125.2	123.3
1960	2-hydroxy-5-methoxybenzaldehyde2	COc1cc(C=O)c(O)[c:1]c1	118.7	118.3
1961	2-hydroxy-5-methoxybenzaldehyde3	COc1cc(C=O)[c:1](O)cc1	156.1	156.5
1962	2-hydroxy-5-methoxybenzaldehyde4	COc1c[c:1](C=O)c(O)cc1	120.1	120.1
1963	2-hydroxy-5-methoxybenzaldehyde5	COc1[c:1]c(C=O)c(O)cc1	115.2	115.1
1964	2-hydroxy-5-methylisophthalaldehyde0	O=Cc(c1)c(O)c(C=O)c[c:1]1C	129.7	130.2
1965	2-hydroxy-5-methylisophthalaldehyde1	O=Cc([c:1]1)c(O)c(C=O)cc1C	137.9	137.3
1966	2-hydroxy-5-methylisophthalaldehyde2	O=C[c:1](c1)c(O)c(C=O)cc1C	123.2	122.3
1967	2-hydroxy-5-methylisophthalaldehyde3	O=Cc(c1)[c:1](O)c(C=O)cc1C	161.8	162.8
1968	4-diethylamino-2-hydroxybenzaldehyde0	O=Cc(cc1)c(O)c[c:1]1N(CC)CC	154.2	154.4
1969	4-diethylamino-2-hydroxybenzaldehyde1	O=Cc(c[c:1]1)c(O)cc1N(CC)CC	104.4	103.9
1970	4-diethylamino-2-hydroxybenzaldehyde2	O=Cc([c:1]c1)c(O)cc1N(CC)CC	135.4	134.5
1971	4-diethylamino-2-hydroxybenzaldehyde3	O=C[c:1](cc1)c(O)cc1N(CC)CC	111.4	110.8
1972	4-diethylamino-2-hydroxybenzaldehyde4	O=Cc(cc1)[c:1](O)cc1N(CC)CC	164.4	164
1973	4-diethylamino-2-hydroxybenzaldehyde5	O=Cc(cc1)c(O)[c:1]c1N(CC)CC	96.7	97.9
1974	3-ethoxy-4-methoxybenzaldehyde0	CCO[c:1]1c(OC)ccc(c1)C=O	148.9	148.9
1975	3-ethoxy-4-methoxybenzaldehyde1	CCOc1c(OC)ccc([c:1]1)C=O	110.3	111.8
1976	3-ethoxy-4-methoxybenzaldehyde2	CCOc1c(OC)cc[c:1](c1)C=O	130.1	130.8
1977	3-ethoxy-4-methoxybenzaldehyde3	CCOc1c(OC)c[c:1]c(c1)C=O	126.6	125.2
1978	3-ethoxy-4-methoxybenzaldehyde4	CCOc1c(OC)[c:1]cc(c1)C=O	110.6	111
1979	3-ethoxy-4-methoxybenzaldehyde5	CCOc1[c:1](OC)ccc(c1)C=O	154.8	154.7
1980	4-ethoxy-3-methoxybenzaldehyde0	CCO[c:1]1c(OC)cc(cc1)C=O	154	153.3
1981	4-ethoxy-3-methoxybenzaldehyde1	CCOc1c(OC)cc(c[c:1]1)C=O	109.3	111.6
1982	4-ethoxy-3-methoxybenzaldehyde2	CCOc1c(OC)cc([c:1]c1)C=O	126.7	124.9
1983	4-ethoxy-3-methoxybenzaldehyde3	CCOc1c(OC)c[c:1](cc1)C=O	129.9	130.6
1984	4-ethoxy-3-methoxybenzaldehyde4	CCOc1c(OC)[c:1]c(cc1)C=O	111.3	111.3
1985	4-ethoxy-3-methoxybenzaldehyde5	CCOc1[c:1](OC)cc(cc1)C=O	149.8	149.7
1986	2,4,6-trimethoxybenzaldehyde0	CO[c:1]1cc(OC)c(C=O)c(c1)OC	166.3	166.6
1987	2,4,6-trimethoxybenzaldehyde1	COc1cc(OC)c(C=O)c([c:1]1)OC	90.3	90.5
1988	2,4,6-trimethoxybenzaldehyde2	COc1cc(OC)c(C=O)[c:1](c1)OC	164	164
1989	2,4,6-trimethoxybenzaldehyde3	COc1cc(OC)[c:1](C=O)c(c1)OC	108.7	108.8
1990	2,3,4-trimethoxybenzaldehyde0	CO[c:1]1c(OC)c(OC)c(cc1)C=O	156.9	158.2
1991	2,3,4-trimethoxybenzaldehyde1	COc1c(OC)c(OC)c(c[c:1]1)C=O	107.5	105.7
1992	2,3,4-trimethoxybenzaldehyde2	COc1c(OC)c(OC)c([c:1]c1)C=O	124.2	125.1
1993	2,3,4-trimethoxybenzaldehyde3	COc1c(OC)c(OC)[c:1](cc1)C=O	123.4	123.3
1994	2,3,4-trimethoxybenzaldehyde4	COc1c(OC)[c:1](OC)c(cc1)C=O	159.3	157.2
1995	2,3,4-trimethoxybenzaldehyde5	COc1[c:1](OC)c(OC)c(cc1)C=O	141.7	141.8
1996	2,4,5-trimethoxybenzaldehyde0	CO[c:1]1c(OC)cc(C=O)c(c1)OC	155.9	155.6
1997	2,4,5-trimethoxybenzaldehyde1	COc1c(OC)cc(C=O)c([c:1]1)OC	96.2	96.7
1998	2,4,5-trimethoxybenzaldehyde2	COc1c(OC)cc(C=O)[c:1](c1)OC	158.7	158.4
[truncated: 6,434 more rows]

## Sheet: Test-584
Table S4. Carbon names, carbon SMILES, experimental and GM26-estimated 13C chemical shift values in ppm for the test set of 114 molecules
#	C-NAMES	SMILES	CSHIFT	CSHIFT GM26
1	p-anisic acid0	CO[C:1]1=CC=C(C(O)=O)C=C1	163.2	164.1
2	p-anisic acid1	COC1=[C:1]C=C(C(O)=O)C=C1	113.5	113.7
3	p-anisic acid2	COC1=C[C:1]=C(C(O)=O)C=C1	131.8	132.5
4	p-anisic acid3	COC1=CC=[C:1](C(O)=O)C=C1	123.1	121.4
5	o-methoxybenzoic acid0	O=C(O)[C:1]1=CC=CC=C1OC	117.7	118
6	o-methoxybenzoic acid1	O=C(O)C1=[C:1]C=CC=C1OC	133.7	132.5
7	o-methoxybenzoic acid2	O=C(O)C1=C[C:1]=CC=C1OC	121.9	120.8
8	o-methoxybenzoic acid3	O=C(O)C1=CC=[C:1]C=C1OC	135.1	134.3
9	o-methoxybenzoic acid4	O=C(O)C1=CC=C[C:1]=C1OC	111.3	112.4
10	o-methoxybenzoic acid5	O=C(O)C1=CC=CC=[C:1]1OC	158.3	159.6
11	3-methylsalicylic acid0	O[C:1]1=C(C)C=CC=C1C(O)=O	160.7	159.8
12	3-methylsalicylic acid1	OC1=[C:1](C)C=CC=C1C(O)=O	126.9	126.5
13	3-methylsalicylic acid2	OC1=C(C)[C:1]=CC=C1C(O)=O	137.8	136.5
14	3-methylsalicylic acid3	OC1=C(C)C=[C:1]C=C1C(O)=O	118.9	119.5
15	3-methylsalicylic acid4	OC1=C(C)C=C[C:1]=C1C(O)=O	128.5	129
16	3-methylsalicylic acid5	OC1=C(C)C=CC=[C:1]1C(O)=O	110.5	112
17	p-styrylbenzoic acid0	C=Cc(cc1)cc[c:1]1C(O)=O	128.7	128
18	p-styrylbenzoic acid1	C=Cc(c[c:1]1)ccc1C(O)=O	130.8	131
19	p-styrylbenzoic acid2	C=Cc([c:1]c1)ccc1C(O)=O	126.4	126.5
20	p-styrylbenzoic acid3	C=C[c:1](cc1)ccc1C(O)=O	143	144.2
21	methyl 4-amino-3-iodobenzoate0	COC(=O)[c:1]1cc(I)c(N)cc1	121.2	120.6
22	methyl 4-amino-3-iodobenzoate1	COC(=O)c1cc(I)c(N)c[c:1]1	131.2	131.3
23	methyl 4-amino-3-iodobenzoate2	COC(=O)c1cc(I)c(N)[c:1]c1	113.1	113.5
24	methyl 4-amino-3-iodobenzoate3	COC(=O)c1cc(I)[c:1](N)cc1	150.7	150.7
25	methyl 4-amino-3-iodobenzoate4	COC(=O)c1c[c:1](I)c(N)cc1	82.1	81.9
26	methyl 4-amino-3-iodobenzoate5	COC(=O)c1[c:1]c(I)c(N)cc1	141	140.6
27	methyl salicylate0	O[C:1]1=CC=CC=C1C(OC)=O	161.8	161.5
28	methyl salicylate1	OC1=C[C:1]=CC=C1C(OC)=O	135.7	135.4
29	methyl salicylate2	OC1=CC=C[C:1]=C1C(OC)=O	130	130.6
30	methyl salicylate3	OC1=CC=[C:1]C=C1C(OC)=O	119.1	119.4
31	methyl salicylate4	OC1=[C:1]C=CC=C1C(OC)=O	117.6	117.7
32	methyl salicylate5	OC1=CC=CC=[C:1]1C(OC)=O	112.2	112.8
33	trimethyl 1,3,5-benzenetricarboxylate0	COC(=O)[c:1]1cc(C(=O)OC)cc(c1)C(=O)OC	131.2	131.7
34	trimethyl 1,3,5-benzenetricarboxylate1	COC(=O)c1cc(C(=O)OC)cc([c:1]1)C(=O)OC	134.6	134.3
35	methyl p-tbutylbenzoate0	COC(=O)[c:1]1ccc(cc1)C(C)(C)C	127.4	127.4
36	methyl p-tbutylbenzoate1	COC(=O)c1ccc(c[c:1]1)C(C)(C)C	129.5	129.4
37	methyl p-tbutylbenzoate2	COC(=O)c1ccc([c:1]c1)C(C)(C)C	125.3	125.2
38	methyl p-tbutylbenzoate3	COC(=O)c1cc[c:1](cc1)C(C)(C)C	156.5	156.4
39	methyl p-bromobenzoate0	COC(=O)[c:1]1ccc(Br)cc1	129	129.3
40	methyl p-bromobenzoate1	COC(=O)c1ccc(Br)c[c:1]1	131.1	130.8
41	methyl p-bromobenzoate2	COC(=O)c1ccc(Br)[c:1]c1	131.7	131.7
42	methyl p-bromobenzoate3	COC(=O)c1cc[c:1](Br)cc1	128.1	128
43	phenyl benzoate0	c(cc1)cc[c:1]1OC(=O)c2ccccc2	151	150
44	phenyl benzoate1	c(c[c:1]1)ccc1OC(=O)c2ccccc2	121.7	121.4
45	phenyl benzoate2	c([c:1]c1)ccc1OC(=O)c2ccccc2	129.4	129.3
46	phenyl benzoate3	[c:1](cc1)ccc1OC(=O)c2ccccc2	125.9	126.3
47	phenyl benzoate4	c(cc1)ccc1OC(=O)[c:1]2ccccc2	129.6	131.1
48	phenyl benzoate5	c(cc1)ccc1OC(=O)c2cccc[c:1]2	130.2	130.2
49	phenyl benzoate6	c(cc1)ccc1OC(=O)c2ccc[c:1]c2	128.6	128.8
50	phenyl benzoate7	c(cc1)ccc1OC(=O)c2cc[c:1]cc2	133.5	133.6
51	methyl 3-formyl-4-hydroxybenzoate0	COC(=O)[c:1]1cc(C=O)c(O)cc1	122.2	121.9
52	methyl 3-formyl-4-hydroxybenzoate1	COC(=O)c1cc(C=O)c(O)c[c:1]1	137.7	137.8
53	methyl 3-formyl-4-hydroxybenzoate2	COC(=O)c1cc(C=O)c(O)[c:1]c1	117.9	117
54	methyl 3-formyl-4-hydroxybenzoate3	COC(=O)c1cc(C=O)[c:1](O)cc1	165	165.2
55	methyl 3-formyl-4-hydroxybenzoate4	COC(=O)c1c[c:1](C=O)c(O)cc1	120	119.8
56	methyl 3-formyl-4-hydroxybenzoate5	COC(=O)c1[c:1]c(C=O)c(O)cc1	136.1	135.2
57	methyl 2-hydroxy-4-iodobenzoate0	COC(=O)[c:1]1c(O)cc(I)cc1	111.9	112.5
58	methyl 2-hydroxy-4-iodobenzoate1	COC(=O)c1c(O)cc(I)c[c:1]1	130.6	131.8
59	methyl 2-hydroxy-4-iodobenzoate2	COC(=O)c1c(O)cc(I)[c:1]c1	128.6	128.9
60	methyl 2-hydroxy-4-iodobenzoate3	COC(=O)c1c(O)c[c:1](I)cc1	102.7	101.9
61	methyl 2-hydroxy-4-iodobenzoate4	COC(=O)c1c(O)[c:1]c(I)cc1	127	126.3
62	methyl 2-hydroxy-4-iodobenzoate5	COC(=O)c1[c:1](O)cc(I)cc1	161.5	161.7
63	ethyl salicylate0	CCOC(=O)[c:1]1c(O)cccc1	112.7	113.1
64	ethyl salicylate1	CCOC(=O)c1c(O)ccc[c:1]1	129.9	130.8
65	ethyl salicylate2	CCOC(=O)c1c(O)cc[c:1]c1	119	119.4
66	ethyl salicylate3	CCOC(=O)c1c(O)c[c:1]cc1	135.5	135.4
67	ethyl salicylate4	CCOC(=O)c1c(O)[c:1]ccc1	117.6	117.6
68	ethyl salicylate5	CCOC(=O)c1[c:1](O)cccc1	161.8	161.6
69	p-(bromomethyl)benzonitrile0	BrC[c:1]1ccc(cc1)C#N	142.9	143
70	p-(bromomethyl)benzonitrile1	BrCc1ccc(c[c:1]1)C#N	129.8	129.8
71	p-(bromomethyl)benzonitrile2	BrCc1ccc([c:1]c1)C#N	132.6	132.6
72	p-(bromomethyl)benzonitrile3	BrCc1cc[c:1](cc1)C#N	112.2	112.3
73	2-cyano-4-chloroaniline0	N#Cc([c:1]1N)cc(Cl)cc1	148.5	148.6
74	2-cyano-4-chloroaniline1	N#Cc(c1N)cc(Cl)c[c:1]1	116.6	116.6
75	2-cyano-4-chloroaniline2	N#Cc(c1N)cc(Cl)[c:1]c1	134.4	134.3
76	2-cyano-4-chloroaniline3	N#Cc(c1N)c[c:1](Cl)cc1	122.3	122.1
77	2-cyano-4-chloroaniline4	N#Cc(c1N)[c:1]c(Cl)cc1	131.2	132.9
78	2-cyano-4-chloroaniline5	N#C[c:1](c1N)cc(Cl)cc1	96.8	96.7
79	2,6-dimethylbenzonitrile0	N#Cc([c:1]1C)c(C)ccc1	142.1	141.8
80	2,6-dimethylbenzonitrile1	N#Cc(c1C)c(C)cc[c:1]1	127.3	128.2
81	2,6-dimethylbenzonitrile2	N#Cc(c1C)c(C)c[c:1]c1	132.1	132.2
82	2,6-dimethylbenzonitrile3	N#C[c:1](c1C)c(C)ccc1	113.3	113.9
83	p-formylbenzonitrile0	N#Cc(cc1)cc[c:1]1C=O	138.9	139.7
84	p-formylbenzonitrile1	N#Cc(c[c:1]1)ccc1C=O	129.9	130.1
85	p-formylbenzonitrile2	N#Cc([c:1]c1)ccc1C=O	133	132.7
86	p-formylbenzonitrile3	N#C[c:1](cc1)ccc1C=O	117.6	118.9
87	o-vanilline0	O=C[C:1]1=CC=CC(OC)=C1O	120.8	119.9
88	o-vanilline1	O=CC1=[C:1]C=CC(OC)=C1O	124.5	124.9
89	o-vanilline2	O=CC1=C[C:1]=CC(OC)=C1O	119.6	120
90	o-vanilline3	O=CC1=CC=[C:1]C(OC)=C1O	118	117.9
91	o-vanilline4	O=CC1=CC=C[C:1](OC)=C1O	148.3	148.4
92	o-vanilline5	O=CC1=CC=CC(OC)=[C:1]1O	151.6	152.1
93	anisaldehyde0	CO[C:1]1=CC=C(C=O)C=C1	164.6	164.8
94	anisaldehyde1	COC1=[C:1]C=C(C=O)C=C1	114.3	113.7
95	anisaldehyde2	COC1=C[C:1]=C(C=O)C=C1	131.9	132
96	anisaldehyde3	COC1=CC=[C:1](C=O)C=C1	130	129.6
97	vanilline0	O[C:1]1=CC=C(C=C1OC)C=O	152.2	151.8
98	vanilline1	OC1=[C:1]C=C(C=C1OC)C=O	114.8	114.9
99	vanilline2	OC1=C[C:1]=C(C=C1OC)C=O	127.5	125.7
100	vanilline3	OC1=CC=[C:1](C=C1OC)C=O	129.8	129.4
101	vanilline4	OC1=CC=C([C:1]=C1OC)C=O	109.3	110.9
102	vanilline5	OC1=CC=C(C=[C:1]1OC)C=O	147.5	147.4
103	4-hydroxy-3,5-dimethoxybenzaldehyde0	O=C[C:1]1=CC(OC)=C(O)C(OC)=C1	128.4	130
104	4-hydroxy-3,5-dimethoxybenzaldehyde1	O=CC1=[C:1]C(OC)=C(O)C(OC)=C1	106.7	105.1
105	4-hydroxy-3,5-dimethoxybenzaldehyde2	O=CC1=C[C:1](OC)=C(O)C(OC)=C1	147.4	147.5
106	4-hydroxy-3,5-dimethoxybenzaldehyde3	O=CC1=CC(OC)=[C:1](O)C(OC)=C1	140.9	141.3
107	3-hydroxy-4-methoxybenzaldehyde0	O=CC1=CC=[C:1](OC)C(O)=C1	151.9	152.5
108	3-hydroxy-4-methoxybenzaldehyde1	O=CC1=CC=C(OC)[C:1](O)=C1	146.2	146.2
109	3-hydroxy-4-methoxybenzaldehyde2	O=C[C:1]1=CC=C(OC)C(O)=C1	130.7	130.5
110	3-hydroxy-4-methoxybenzaldehyde3	O=CC1=[C:1]C=C(OC)C(O)=C1	124.6	124.8
111	3-hydroxy-4-methoxybenzaldehyde4	O=CC1=CC=C(OC)C(O)=[C:1]1	114.3	115.6
112	3-hydroxy-4-methoxybenzaldehyde5	O=CC1=C[C:1]=C(OC)C(O)=C1	110.3	110.4
113	vanilline acetate0	O=CC1=CC=C(OC(C)=O)[C:1](OC)=C1	152	151.4
114	vanilline acetate1	O=CC1=CC=[C:1](OC(C)=O)C(OC)=C1	145	145.3
115	vanilline acetate2	O=C[C:1]1=CC=C(OC(C)=O)C(OC)=C1	135.3	135
116	vanilline acetate3	O=CC1=C[C:1]=C(OC(C)=O)C(OC)=C1	124.7	123
117	vanilline acetate4	O=CC1=[C:1]C=C(OC(C)=O)C(OC)=C1	123.4	123.6
118	vanilline acetate5	O=CC1=CC=C(OC(C)=O)C(OC)=[C:1]1	111	111.5
119	piperonal0	O=C[C:1]1=CC2=C(C=C1)OCO2	131.9	131.2
120	piperonal1	O=CC1=[C:1]C2=C(C=C1)OCO2	108.4	108.3
121	piperonal2	O=CC1=C[C:1]2=C(C=C1)OCO2	148.7	148.3
122	piperonal3	O=CC1=CC2=[C:1](C=C1)OCO2	153.1	152.6
123	piperonal4	O=CC1=CC2=C([C:1]=C1)OCO2	106.9	108.1
124	piperonal5	O=CC1=CC2=C(C=[C:1]1)OCO2	126.7	125.9
125	6-nitropiperonal0	O=C[C:1]1=CC2=C(C=C1[N+]([O-])=O)OCO2	128.2	127.8
126	6-nitropiperonal1	O=CC1=[C:1]C2=C(C=C1[N+]([O-])=O)OCO2	107.6	107.2
127	6-nitropiperonal2	O=CC1=C[C:1]2=C(C=C1[N+]([O-])=O)OCO2	152.3	151.1
128	6-nitropiperonal3	O=CC1=CC2=[C:1](C=C1[N+]([O-])=O)OCO2	151.6	151.1
129	6-nitropiperonal4	O=CC1=CC2=C([C:1]=C1[N+]([O-])=O)OCO2	105.2	104.4
130	6-nitropiperonal5	O=CC1=CC2=C(C=[C:1]1[N+]([O-])=O)OCO2	146.1	145
131	5-nitrosalicylaldehyde0	O=Cc([c:1]1O)cc(N(=O)=O)cc1	166.2	165.9
132	5-nitrosalicylaldehyde1	O=Cc(c1O)cc(N(=O)=O)c[c:1]1	119	118.2
133	5-nitrosalicylaldehyde2	O=Cc(c1O)cc(N(=O)=O)[c:1]c1	131.7	131.9
134	5-nitrosalicylaldehyde3	O=Cc(c1O)c[c:1](N(=O)=O)cc1	140.7	140.5
135	5-nitrosalicylaldehyde4	O=Cc(c1O)[c:1]c(N(=O)=O)cc1	129.7	127.8
136	5-nitrosalicylaldehyde5	O=C[c:1](c1O)cc(N(=O)=O)cc1	119.4	120.3
137	3-chloro-2-hydroxybenzaldehyde0	O=Cc1cccc(Cl)[c:1]1O	157.2	157.3
138	3-chloro-2-hydroxybenzaldehyde1	O=Cc1ccc[c:1](Cl)c1O	122.2	122.4
139	3-chloro-2-hydroxybenzaldehyde2	O=Cc1cc[c:1]c(Cl)c1O	136.9	136.2
140	3-chloro-2-hydroxybenzaldehyde3	O=Cc1c[c:1]cc(Cl)c1O	120.2	120.5
141	3-chloro-2-hydroxybenzaldehyde4	O=Cc1[c:1]ccc(Cl)c1O	132.1	130.6
142	3-chloro-2-hydroxybenzaldehyde5	O=C[c:1]1cccc(Cl)c1O	121.4	121.3
143	2-bromo-5-methoxybenzaldehyde0	CO[c:1]1cc(C=O)c(Br)cc1	155.6	159.4
144	2-bromo-5-methoxybenzaldehyde1	COc1cc(C=O)c(Br)c[c:1]1	123.4	122.2
145	2-bromo-5-methoxybenzaldehyde2	COc1cc(C=O)c(Br)[c:1]c1	135	134.3
146	2-bromo-5-methoxybenzaldehyde3	COc1cc(C=O)[c:1](Br)cc1	117.8	116.5
147	2-bromo-5-methoxybenzaldehyde4	COc1c[c:1](C=O)c(Br)cc1	134	135.6
148	2-bromo-5-methoxybenzaldehyde5	COc1[c:1]c(C=O)c(Br)cc1	115.7	114.1
149	2-bromo-6-fluorobenzaldehyde0	O=Cc([c:1]1F)c(Br)ccc1	163.1	163.9
150	2-bromo-6-fluorobenzaldehyde1	O=Cc(c1F)c(Br)cc[c:1]1	116.4	115.9
151	2-bromo-6-fluorobenzaldehyde2	O=Cc(c1F)c(Br)c[c:1]c1	135.5	136.6
152	2-bromo-6-fluorobenzaldehyde3	O=Cc(c1F)c(Br)[c:1]cc1	130.1	129
153	2-bromo-6-fluorobenzaldehyde4	O=Cc(c1F)[c:1](Br)ccc1	122.8	123.8
154	2-bromo-6-fluorobenzaldehyde5	O=C[c:1](c1F)c(Br)ccc1	125.3	124.1
155	2-hydroxy-5-methoxy-3-nitrobenzaldehyde0	CO[c:1]1cc(N(=O)=O)c(O)c(c1)C=O	152	152.8
156	2-hydroxy-5-methoxy-3-nitrobenzaldehyde1	COc1cc(N(=O)=O)c(O)c([c:1]1)C=O	122.9	119.5
157	2-hydroxy-5-methoxy-3-nitrobenzaldehyde2	COc1cc(N(=O)=O)c(O)[c:1](c1)C=O	126.2	125.4
158	2-hydroxy-5-methoxy-3-nitrobenzaldehyde3	COc1cc(N(=O)=O)[c:1](O)c(c1)C=O	151.1	152.2
159	2-hydroxy-5-methoxy-3-nitrobenzaldehyde4	COc1c[c:1](N(=O)=O)c(O)c(c1)C=O	134.9	135.8
160	2-hydroxy-5-methoxy-3-nitrobenzaldehyde5	COc1[c:1]c(N(=O)=O)c(O)c(c1)C=O	115.2	115.2
161	6-bromobenzo[d][1,3]dioxole-5-carbaldehyde0	O=Cc([c:1]2Br)cc1OCOc1c2	121.6	118.3
162	6-bromobenzo[d][1,3]dioxole-5-carbaldehyde1	O=Cc(c2Br)cc1OCOc1[c:1]2	113.3	113
163	6-bromobenzo[d][1,3]dioxole-5-carbaldehyde2	O=Cc(c2Br)cc1OCO[c:1]1c2	153.4	152.9
164	6-bromobenzo[d][1,3]dioxole-5-carbaldehyde3	O=Cc(c2Br)c[c:1]1OCOc1c2	148.2	147.4
165	6-bromobenzo[d][1,3]dioxole-5-carbaldehyde4	O=Cc(c2Br)[c:1]c1OCOc1c2	113.2	109.1
166	6-bromobenzo[d][1,3]dioxole-5-carbaldehyde5	O=C[c:1](c2Br)cc1OCOc1c2	128.1	129.7
167	4-methoxy-3-nitrobenzaldehyde0	O=Cc(cc1)cc(N(=O)=O)[c:1]1OC	157.2	157.4
168	4-methoxy-3-nitrobenzaldehyde1	O=Cc(c[c:1]1)cc(N(=O)=O)c1OC	113.9	114
169	4-methoxy-3-nitrobenzaldehyde2	O=Cc([c:1]c1)cc(N(=O)=O)c1OC	134.9	136.1
170	4-methoxy-3-nitrobenzaldehyde3	O=C[c:1](cc1)cc(N(=O)=O)c1OC	129	129.6
171	4-methoxy-3-nitrobenzaldehyde4	O=Cc(cc1)[c:1]c(N(=O)=O)c1OC	127.3	127.9
172	4-methoxy-3-nitrobenzaldehyde5	O=Cc(cc1)c[c:1](N(=O)=O)c1OC	139.8	139.7
173	3-bromo-4-methoxybenzaldehyde0	O=Cc(cc1)cc(Br)[c:1]1OC	160.6	161.4
174	3-bromo-4-methoxybenzaldehyde1	O=Cc(c[c:1]1)cc(Br)c1OC	111.6	111.5
175	3-bromo-4-methoxybenzaldehyde2	O=Cc([c:1]c1)cc(Br)c1OC	131.2	130.5
176	3-bromo-4-methoxybenzaldehyde3	O=C[c:1](cc1)cc(Br)c1OC	130.7	131.1
177	3-bromo-4-methoxybenzaldehyde4	O=Cc(cc1)[c:1]c(Br)c1OC	135.3	134.8
178	3-bromo-4-methoxybenzaldehyde5	O=Cc(cc1)c[c:1](Br)c1OC	112.6	112.5
179	2-hydroxy-5-methylbenzaldehyde0	O=Cc(c(O)cc1)c[c:1]1C	129.1	129.1
180	2-hydroxy-5-methylbenzaldehyde1	O=Cc(c(O)c[c:1]1)cc1C	138.1	137.2
181	2-hydroxy-5-methylbenzaldehyde2	O=Cc(c(O)[c:1]c1)cc1C	117.4	117.5
182	2-hydroxy-5-methylbenzaldehyde3	O=Cc([c:1](O)cc1)cc1C	159.6	159.8
183	2-hydroxy-5-methylbenzaldehyde4	O=C[c:1](c(O)cc1)cc1C	120.4	119.6
184	2-hydroxy-5-methylbenzaldehyde5	O=Cc(c(O)cc1)[c:1]c1C	133.4	132.2
185	2-hydroxy-4-methoxybenzaldehyde0	CO[c:1]1cc(O)c(cc1)C=O	166.8	166.4
186	2-hydroxy-4-methoxybenzaldehyde1	COc1cc(O)c(c[c:1]1)C=O	108.4	106.1
187	2-hydroxy-4-methoxybenzaldehyde2	COc1cc(O)c([c:1]c1)C=O	135.3	133.9
188	2-hydroxy-4-methoxybenzaldehyde3	COc1cc(O)[c:1](cc1)C=O	115.2	113.5
189	2-hydroxy-4-methoxybenzaldehyde4	COc1c[c:1](O)c(cc1)C=O	164.5	164.1
190	2-hydroxy-4-methoxybenzaldehyde5	COc1[c:1]c(O)c(cc1)C=O	100.7	101.9
191	5-bromosalicylaldehyde0	O=Cc([c:1]1O)cc(Br)cc1	160.6	160.7
192	5-bromosalicylaldehyde1	O=Cc(c1O)cc(Br)c[c:1]1	119.8	119
193	5-bromosalicylaldehyde2	O=Cc(c1O)cc(Br)[c:1]c1	139.6	139.2
194	5-bromosalicylaldehyde3	O=Cc(c1O)c[c:1](Br)cc1	111.3	111.8
195	5-bromosalicylaldehyde4	O=Cc(c1O)[c:1]c(Br)cc1	135.6	134.4
196	5-bromosalicylaldehyde5	O=C[c:1](c1O)cc(Br)cc1	121.8	121.1
197	3,4-dimethoxybenzaldehyde0	O=Cc(cc1)cc(OC)[c:1]1OC	154.6	154.5
198	3,4-dimethoxybenzaldehyde1	O=Cc(c[c:1]1)cc(OC)c1OC	109.3	111
199	3,4-dimethoxybenzaldehyde2	O=Cc([c:1]c1)cc(OC)c1OC	126.6	125.2
200	3,4-dimethoxybenzaldehyde3	O=C[c:1](cc1)cc(OC)c1OC	130.3	130.7
201	3,4-dimethoxybenzaldehyde4	O=Cc(cc1)[c:1]c(OC)c1OC	110.6	111.2
202	3,4-dimethoxybenzaldehyde5	O=Cc(cc1)c[c:1](OC)c1OC	149.7	149.5
203	o-fluorobenzaldehyde0	O=Cc([c:1]1F)cccc1	164.8	164.4
204	o-fluorobenzaldehyde1	O=Cc(c1F)ccc[c:1]1	116.6	116.9
205	o-fluorobenzaldehyde2	O=Cc(c1F)cc[c:1]c1	136.5	135.8
206	o-fluorobenzaldehyde3	O=Cc(c1F)c[c:1]cc1	124.8	124.5
207	o-fluorobenzaldehyde4	O=Cc(c1F)[c:1]ccc1	128.8	129.6
208	o-fluorobenzaldehyde5	O=C[c:1](c1F)cccc1	124.3	124.2
209	o-bromobenzaldehyde0	O=Cc([c:1]1Br)cccc1	127.1	125.3
210	o-bromobenzaldehyde1	O=Cc(c1Br)ccc[c:1]1	133.9	133.6
211	o-bromobenzaldehyde2	O=Cc(c1Br)cc[c:1]c1	135.3	134.5
212	o-bromobenzaldehyde3	O=Cc(c1Br)c[c:1]cc1	127.9	128
213	o-bromobenzaldehyde4	O=Cc(c1Br)[c:1]ccc1	129.8	130.6
214	o-bromobenzaldehyde5	O=C[c:1](c1Br)cccc1	133.5	135
215	3,4,5-trimethoxybenzaldehyde0	O=Cc(c1)cc(OC)c(OC)[c:1]1OC	153.7	153.7
216	3,4,5-trimethoxybenzaldehyde1	O=Cc([c:1]1)cc(OC)c(OC)c1OC	106.8	106.1
217	3,4,5-trimethoxybenzaldehyde2	O=C[c:1](c1)cc(OC)c(OC)c1OC	131.8	131.3
218	3,4,5-trimethoxybenzaldehyde3	O=Cc(c1)cc(OC)[c:1](OC)c1OC	143.7	143.6
219	2-fluoro-p-anisaldehyde0	CO[c:1]1cc(F)c(cc1)C=O	166.3	165.5
220	2-fluoro-p-anisaldehyde1	COc1cc(F)c(c[c:1]1)C=O	111.3	109.6
221	2-fluoro-p-anisaldehyde2	COc1cc(F)c([c:1]c1)C=O	130.2	131.6
222	2-fluoro-p-anisaldehyde3	COc1cc(F)[c:1](cc1)C=O	118	117.6
223	2-fluoro-p-anisaldehyde4	COc1c[c:1](F)c(cc1)C=O	166.3	166.2
224	2-fluoro-p-anisaldehyde5	COc1[c:1]c(F)c(cc1)C=O	101.5	102.3
225	salicylaldehyde0	O=Cc([c:1]1O)cccc1	161.6	161.8
226	salicylaldehyde1	O=Cc(c1O)ccc[c:1]1	117.6	117.7
227	salicylaldehyde2	O=Cc(c1O)cc[c:1]c1	136.9	136.6
228	salicylaldehyde3	O=Cc(c1O)c[c:1]cc1	119.8	119.9
229	salicylaldehyde4	O=Cc(c1O)[c:1]ccc1	133.7	132
230	salicylaldehyde5	O=C[c:1](c1O)cccc1	120.7	120.2
231	3-fluoro-p-anisaldehyde0	O=Cc(cc1)cc(F)[c:1]1OC	153.2	152.7
232	3-fluoro-p-anisaldehyde1	O=Cc(c[c:1]1)cc(F)c1OC	112.9	112.6
233	3-fluoro-p-anisaldehyde2	O=Cc([c:1]c1)cc(F)c1OC	128.1	127.8
234	3-fluoro-p-anisaldehyde3	O=C[c:1](cc1)cc(F)c1OC	130.2	130.6
235	3-fluoro-p-anisaldehyde4	O=Cc(cc1)[c:1]c(F)c1OC	115.6	116.8
236	3-fluoro-p-anisaldehyde5	O=Cc(cc1)c[c:1](F)c1OC	152.6	152.4
237	4-methoxyacetophenone0	CC([C:1]1=CC=C(OC)C=C1)=O	130.1	129.9
238	4-methoxyacetophenone1	CC(C1=[C:1]C=C(OC)C=C1)=O	130.4	130.8
239	4-methoxyacetophenone2	CC(C1=C[C:1]=C(OC)C=C1)=O	113.5	113.6
240	4-methoxyacetophenone3	CC(C1=CC=[C:1](OC)C=C1)=O	163.3	163.8
241	2-bromo-4'-chloroacetophenone0	O=C([C:1]1=CC=C(Cl)C=C1)CBr	132.3	132.6
242	2-bromo-4'-chloroacetophenone1	O=C(C1=[C:1]C=C(Cl)C=C1)CBr	129.2	130.4
243	2-bromo-4'-chloroacetophenone2	O=C(C1=C[C:1]=C(Cl)C=C1)CBr	130.4	129.5
244	2-bromo-4'-chloroacetophenone3	O=C(C1=CC=[C:1](Cl)C=C1)CBr	140.5	140.5
245	3-nitroacetophenone0	CC([C:1]1=CC=CC([N+]([O-])=O)=C1)=O	138.3	138.8
246	3-nitroacetophenone1	CC(C1=[C:1]C=CC([N+]([O-])=O)=C1)=O	133.8	132.7
247	3-nitroacetophenone2	CC(C1=C[C:1]=CC([N+]([O-])=O)=C1)=O	129.9	129.4
248	3-nitroacetophenone3	CC(C1=CC=[C:1]C([N+]([O-])=O)=C1)=O	127.4	127.1
249	3-nitroacetophenone4	CC(C1=CC=C[C:1]([N+]([O-])=O)=C1)=O	148.5	148.3
250	3-nitroacetophenone5	CC(C1=CC=CC([N+]([O-])=O)=[C:1]1)=O	123.2	123.3
251	3,4-dichloroacetophenone0	CC([C:1]1=CC=C(Cl)C(Cl)=C1)=O	136.6	136.9
252	3,4-dichloroacetophenone1	CC(C1=[C:1]C=C(Cl)C(Cl)=C1)=O	127.4	127.4
253	3,4-dichloroacetophenone2	CC(C1=C[C:1]=C(Cl)C(Cl)=C1)=O	130.8	130.3
254	3,4-dichloroacetophenone3	CC(C1=CC=[C:1](Cl)C(Cl)=C1)=O	137.7	137.9
255	3,4-dichloroacetophenone4	CC(C1=CC=C(Cl)[C:1](Cl)=C1)=O	133.3	133.2
256	3,4-dichloroacetophenone5	CC(C1=CC=C(Cl)C(Cl)=[C:1]1)=O	130.3	129.7
257	p-bromoacetophenone0	Brc(cc1)cc[c:1]1C(=O)C	135.8	136.5
258	p-bromoacetophenone1	Brc(c[c:1]1)ccc1C(=O)C	129.8	129.6
259	p-bromoacetophenone2	Brc([c:1]c1)ccc1C(=O)C	131.9	131.8
260	p-bromoacetophenone3	Br[c:1](cc1)ccc1C(=O)C	128.3	128
261	1,3,5-triacetylbenzene0	CC(=O)[c:1]1cc(C(=O)C)cc(c1)C(=O)C	137.9	139
262	1,3,5-triacetylbenzene1	CC(=O)c1cc(C(=O)C)cc([c:1]1)C(=O)C	131.8	130.9
263	3,4-dimethoxyacetophenone0	CO[c:1]1c(OC)cc(cc1)C(=O)C	153.3	153.6
264	3,4-dimethoxyacetophenone1	COc1c(OC)cc(c[c:1]1)C(=O)C	110	110.9
265	3,4-dimethoxyacetophenone2	COc1c(OC)cc([c:1]c1)C(=O)C	123.3	123.4
266	3,4-dimethoxyacetophenone3	COc1c(OC)c[c:1](cc1)C(=O)C	130.5	130.9
267	3,4-dimethoxyacetophenone4	COc1c(OC)[c:1]c(cc1)C(=O)C	110.1	110.9
268	3,4-dimethoxyacetophenone5	COc1[c:1](OC)cc(cc1)C(=O)C	149	148.8
269	2-bromo-4-nitroacetophenone0	BrCC(=O)[c:1]1ccc(N(=O)=O)cc1	138.4	139
270	2-bromo-4-nitroacetophenone1	BrCC(=O)c1ccc(N(=O)=O)c[c:1]1	130.1	130
271	2-bromo-4-nitroacetophenone2	BrCC(=O)c1ccc(N(=O)=O)[c:1]c1	124.1	124.4
272	2-bromo-4-nitroacetophenone3	BrCC(=O)c1cc[c:1](N(=O)=O)cc1	150.7	151.3
273	3-chloropropiophenone0	ClCCC(=O)[c:1]1ccccc1	136.4	136.1
274	3-chloropropiophenone1	ClCCC(=O)c1cccc[c:1]1	128.1	129.5
275	3-chloropropiophenone2	ClCCC(=O)c1ccc[c:1]c1	128.7	128.9
276	3-chloropropiophenone3	ClCCC(=O)c1cc[c:1]cc1	133.5	133.4
277	benzil0	c(cc2)cc[c:1]2C(=O)C(=O)c1ccccc1	132.9	133.3
278	benzil1	c(c[c:1]2)ccc2C(=O)C(=O)c1ccccc1	129.8	130.3
279	benzil2	c([c:1]c2)ccc2C(=O)C(=O)c1ccccc1	129	130.1
280	benzil3	[c:1](cc2)ccc2C(=O)C(=O)c1ccccc1	134.8	134.8
281	1,3-diphenyl-1,3-propanedione0	c(cc2)cc[c:1]2C(=O)CC(=O)c1ccccc1	135.6	134.1
282	1,3-diphenyl-1,3-propanedione1	c(c[c:1]2)ccc2C(=O)CC(=O)c1ccccc1	128.7	131.7
283	1,3-diphenyl-1,3-propanedione2	c([c:1]c2)ccc2C(=O)CC(=O)c1ccccc1	127.2	129.1
284	1,3-diphenyl-1,3-propanedione3	[c:1](cc2)ccc2C(=O)CC(=O)c1ccccc1	132.5	134.1
285	benzophenone0	c(cc1)cc[c:1]1C(=O)c2ccccc2	137.8	135.1
286	benzophenone1	c(c[c:1]1)ccc1C(=O)c2ccccc2	130.2	131.2
287	benzophenone2	c([c:1]c1)ccc1C(=O)c2ccccc2	128.5	128.7
288	benzophenone3	[c:1](cc1)ccc1C(=O)c2ccccc2	132.6	133.7
289	4'-iodoacetophenone0	Ic(cc1)cc[c:1]1C(=O)C	136.4	137.1
290	4'-iodoacetophenone1	Ic(c[c:1]1)ccc1C(=O)C	129.6	129.5
291	4'-iodoacetophenone2	Ic([c:1]c1)ccc1C(=O)C	137.8	137.7
292	4'-iodoacetophenone3	I[c:1](cc1)ccc1C(=O)C	101	100.7
293	3',4'-difluoroacetophenone0	Fc(cc1)c(F)c[c:1]1C(=O)C	134.6	133.7
294	3',4'-difluoroacetophenone1	Fc(c[c:1]1)c(F)cc1C(=O)C	125.5	126.2
295	3',4'-difluoroacetophenone2	Fc([c:1]c1)c(F)cc1C(=O)C	117.6	117.4
296	3',4'-difluoroacetophenone3	F[c:1](cc1)c(F)cc1C(=O)C	153.8	153.8
297	3',4'-difluoroacetophenone4	Fc(cc1)[c:1](F)cc1C(=O)C	150.6	150.3
298	3',4'-difluoroacetophenone5	Fc(cc1)c(F)[c:1]c1C(=O)C	117.6	117.3
299	o-aminobenzyl alcohol0	N[C:1]1=CC=CC=C1CO	146	144.9
300	o-aminobenzyl alcohol1	NC1=C[C:1]=CC=C1CO	129.4	128.7
301	o-aminobenzyl alcohol2	NC1=CC=C[C:1]=C1CO	129.2	128.7
302	o-aminobenzyl alcohol3	NC1=CC=CC=[C:1]1CO	124.9	123.9
303	o-aminobenzyl alcohol4	NC1=CC=[C:1]C=C1CO	118.3	117.9
304	o-aminobenzyl alcohol5	NC1=[C:1]C=CC=C1CO	116.1	115.3
305	vanillyl alcohol0	CO[C:1]1=CC(CO)=CC=C1O	146.7	147
306	vanillyl alcohol1	COC1=CC(CO)=CC=[C:1]1O	145.3	144.9
307	vanillyl alcohol2	COC1=C[C:1](CO)=CC=C1O	133	133
308	vanillyl alcohol3	COC1=CC(CO)=[C:1]C=C1O	120.3	120.2
309	vanillyl alcohol4	COC1=CC(CO)=C[C:1]=C1O	114.3	114.6
310	vanillyl alcohol5	COC1=[C:1]C(CO)=CC=C1O	110	109.8
311	piperonylic alcohol0	OCC1=C[C:1]2=C(C=C1)OCO2	147.8	147.8
312	piperonylic alcohol1	OCC1=CC2=[C:1](C=C1)OCO2	147.1	147.2
313	piperonylic alcohol2	OC[C:1]1=CC2=C(C=C1)OCO2	134.9	135.2
314	piperonylic alcohol3	OCC1=CC2=C(C=[C:1]1)OCO2	120.5	120.4
315	piperonylic alcohol4	OCC1=CC2=C([C:1]=C1)OCO2	108.2	108.1
316	piperonylic alcohol5	OCC1=[C:1]C2=C(C=C1)OCO2	107.9	107
317	p-anisyl alcohol0	OCC1=CC=[C:1](OC)C=C1	158.8	159.2
318	p-anisyl alcohol1	OC[C:1]1=CC=C(OC)C=C1	133.2	133.2
319	p-anisyl alcohol2	OCC1=[C:1]C=C(OC)C=C1	128.5	128
320	p-anisyl alcohol3	OCC1=C[C:1]=C(OC)C=C1	113.7	113.8
321	m-iodobenzyl alcohol0	OC[c:1]1cc(I)ccc1	143.1	142.8
322	m-iodobenzyl alcohol1	OCc1cc(I)cc[c:1]1	126	126.3
323	m-iodobenzyl alcohol2	OCc1cc(I)c[c:1]c1	130.3	130
324	m-iodobenzyl alcohol3	OCc1cc(I)[c:1]cc1	136.6	136.6
325	m-iodobenzyl alcohol4	OCc1c[c:1](I)ccc1	94.5	93.9
326	m-iodobenzyl alcohol5	OCc1[c:1]c(I)ccc1	135.9	135.7
327	benzhydrol0	c(cc1)cc[c:1]1C(O)c2ccccc2	144	143.3
328	benzhydrol1	c(c[c:1]1)ccc1C(O)c2ccccc2	128.7	128
329	benzhydrol2	c([c:1]c1)ccc1C(O)c2ccccc2	126.7	129.2
330	benzhydrol3	[c:1](cc1)ccc1C(O)c2ccccc2	127.7	128.8
331	3,4-dichlorobenzylamine0	NC[c:1]1cc(Cl)c(Cl)cc1	143.4	143.3
332	3,4-dichlorobenzylamine1	NCc1cc(Cl)c(Cl)c[c:1]1	126.5	125.9
333	3,4-dichlorobenzylamine2	NCc1cc(Cl)c(Cl)[c:1]c1	130.4	130
334	3,4-dichlorobenzylamine3	NCc1cc(Cl)[c:1](Cl)cc1	130.5	130.8
335	3,4-dichlorobenzylamine4	NCc1c[c:1](Cl)c(Cl)cc1	132.4	132.6
336	3,4-dichlorobenzylamine5	NCc1[c:1]c(Cl)c(Cl)cc1	129	128.3
337	m-cresol0	CC1=C[C:1](O)=CC=C1	155.2	155.6
338	m-cresol1	C[C:1]1=CC(O)=CC=C1	140	139.9
339	m-cresol2	CC1=CC(O)=C[C:1]=C1	129.6	129.6
340	m-cresol3	CC1=CC(O)=CC=[C:1]1	121.9	121.6
341	m-cresol4	CC1=[C:1]C(O)=CC=C1	116.4	116.5
342	m-cresol5	CC1=CC(O)=[C:1]C=C1	112.6	113.1
343	o-cresol0	CC1=CC=CC=[C:1]1O	153.7	153.9
344	o-cresol1	CC1=[C:1]C=CC=C1O	131.1	130.6
345	o-cresol2	CC1=CC=[C:1]C=C1O	127.1	126.9
346	o-cresol3	C[C:1]1=CC=CC=C1O	124	124.3
347	o-cresol4	CC1=C[C:1]=CC=C1O	120.8	120.5
348	o-cresol5	CC1=CC=C[C:1]=C1O	115.1	115.2
349	o-methoxyphenol0	OC1=CC=CC=[C:1]1OC	146.7	147.1
350	o-methoxyphenol1	O[C:1]1=CC=CC=C1OC	145.8	145.7
351	o-methoxyphenol2	OC1=C[C:1]=CC=C1OC	121.5	121.3
352	o-methoxyphenol3	OC1=CC=[C:1]C=C1OC	120.2	120.1
353	o-methoxyphenol4	OC1=[C:1]C=CC=C1OC	114.7	115.1
354	o-methoxyphenol5	OC1=CC=C[C:1]=C1OC	110.9	111.2
355	p-chlorophenol0	O[C:1]1=CC=C(Cl)C=C1	153.4	154.4
356	p-chlorophenol1	OC1=C[C:1]=C(Cl)C=C1	129.7	130
357	p-chlorophenol2	OC1=CC=[C:1](Cl)C=C1	126.2	125.6
358	p-chlorophenol3	OC1=[C:1]C=C(Cl)C=C1	116.8	116.7
359	p-cresol0	CC1=CC=[C:1](O)C=C1	152.9	153.6
360	p-cresol1	CC1=[C:1]C=C(O)C=C1	130.2	130.7
361	p-cresol2	C[C:1]1=CC=C(O)C=C1	130.2	129.9
362	p-cresol3	CC1=C[C:1]=C(O)C=C1	115.3	115.8
363	thymol0	C[C:1]1=CC(O)=C(C(C)C)C=C1	136.5	136.5
364	thymol1	CC1=[C:1]C(O)=C(C(C)C)C=C1	116.1	116.5
365	thymol2	CC1=C[C:1](O)=C(C(C)C)C=C1	152.4	152.5
366	thymol3	CC1=CC(O)=[C:1](C(C)C)C=C1	131.5	131.6
367	thymol4	CC1=CC(O)=C(C(C)C)[C:1]=C1	126.2	126.4
368	thymol5	CC1=CC(O)=C(C(C)C)C=[C:1]1	121.7	121.8
369	p-bromophenol0	O[C:1]1=CC=C(Br)C=C1	154.4	154.9
370	p-bromophenol1	OC1=[C:1]C=C(Br)C=C1	117.2	117.2
371	p-bromophenol2	OC1=C[C:1]=C(Br)C=C1	132.5	132.9
372	p-bromophenol3	OC1=CC=[C:1](Br)C=C1	113.1	112.8
373	p-nitrophenol0	O[C:1]1=CC=C([N+]([O-])=O)C=C1	163.9	161.5
374	p-nitrophenol1	OC1=[C:1]C=C([N+]([O-])=O)C=C1	115.7	115.9
375	p-nitrophenol2	OC1=C[C:1]=C([N+]([O-])=O)C=C1	126	126.5
376	p-nitrophenol3	OC1=CC=[C:1]([N+]([O-])=O)C=C1	140.3	141.4
377	o-nitrophenol0	O[C:1]1=CC=CC=C1[N+]([O-])=O	155.9	155.1
378	o-nitrophenol1	OC1=[C:1]C=CC=C1[N+]([O-])=O	120	119.7
379	o-nitrophenol2	OC1=C[C:1]=CC=C1[N+]([O-])=O	137.5	136.5
380	o-nitrophenol3	OC1=CC=[C:1]C=C1[N+]([O-])=O	120.2	119.9
381	o-nitrophenol4	OC1=CC=C[C:1]=C1[N+]([O-])=O	125	125.4
382	o-nitrophenol5	OC1=CC=CC=[C:1]1[N+]([O-])=O	133.7	133.5
383	2,6-dibromo-4-methylphenol0	C[c:1]1cc(Br)c(O)c(Br)c1	132.4	132.4
384	2,6-dibromo-4-methylphenol1	Cc1cc(Br)c(O)c(Br)[c:1]1	132.4	132.1
385	2,6-dibromo-4-methylphenol2	Cc1cc(Br)c(O)[c:1](Br)c1	109.4	109.9
386	2,6-dibromo-4-methylphenol3	Cc1cc(Br)[c:1](O)c(Br)c1	147.2	147.6
387	3,5-di-tert-butylbenzene-1,2-diol0	CC(C)(C)c(c1)c(O)c(O)c[c:1]1C(C)(C)C	142.3	143.9
388	3,5-di-tert-butylbenzene-1,2-diol1	CC(C)(C)c(c1)c(O)c(O)[c:1]c1C(C)(C)C	110.4	110.4
389	3,5-di-tert-butylbenzene-1,2-diol2	CC(C)(C)c(c1)c(O)[c:1](O)cc1C(C)(C)C	142.2	142.5
390	3,5-di-tert-butylbenzene-1,2-diol3	CC(C)(C)c(c1)[c:1](O)c(O)cc1C(C)(C)C	140.7	139.9
391	3,5-di-tert-butylbenzene-1,2-diol4	CC(C)(C)[c:1](c1)c(O)c(O)cc1C(C)(C)C	135.7	136.1
392	3,5-di-tert-butylbenzene-1,2-diol5	CC(C)(C)c([c:1]1)c(O)c(O)cc1C(C)(C)C	116.1	116.6
393	2,6-di-tert-butyl-4-methylphenol0	CC(C)(C)c(c[c:1]1C)c(O)c(c1)C(C)(C)C	128.3	128.1
394	2,6-di-tert-butyl-4-methylphenol1	CC(C)(C)c(cc1C)c(O)c([c:1]1)C(C)(C)C	125.6	125.7
395	2,6-di-tert-butyl-4-methylphenol2	CC(C)(C)c(cc1C)c(O)[c:1](c1)C(C)(C)C	135.8	135.4
396	2,6-di-tert-butyl-4-methylphenol3	CC(C)(C)c(cc1C)[c:1](O)c(c1)C(C)(C)C	151.6	151.4
397	3,4-dichlorophenol0	O[c:1]1cc(Cl)c(Cl)cc1	154.5	154.6
398	3,4-dichlorophenol1	Oc1cc(Cl)c(Cl)c[c:1]1	115.3	114.8
399	3,4-dichlorophenol2	Oc1cc(Cl)c(Cl)[c:1]c1	130.9	131.4
400	3,4-dichlorophenol3	Oc1cc(Cl)[c:1](Cl)cc1	124.2	124.1
401	3,4-dichlorophenol4	Oc1c[c:1](Cl)c(Cl)cc1	132.9	133.4
402	3,4-dichlorophenol5	Oc1[c:1]c(Cl)c(Cl)cc1	117.5	117.4
403	4-tert-butylpyrocatechol0	Oc(cc1)c(O)c[c:1]1C(C)(C)C	145.1	144.1
404	4-tert-butylpyrocatechol1	Oc(c[c:1]1)c(O)cc1C(C)(C)C	118.1	119
405	4-tert-butylpyrocatechol2	Oc([c:1]c1)c(O)cc1C(C)(C)C	115.5	115.2
406	4-tert-butylpyrocatechol3	O[c:1](cc1)c(O)cc1C(C)(C)C	140.7	141.3
407	4-tert-butylpyrocatechol4	Oc(cc1)[c:1](O)cc1C(C)(C)C	142.9	142.7
408	4-tert-butylpyrocatechol5	Oc(cc1)c(O)[c:1]c1C(C)(C)C	113.4	113.1
409	o-anisidine0	NC1=CC=CC=[C:1]1OC	147.3	146.9
410	o-anisidine1	N[C:1]1=CC=CC=C1OC	136.3	136.4
411	o-anisidine2	NC1=C[C:1]=CC=C1OC	121.1	121.4
412	o-anisidine3	NC1=CC=[C:1]C=C1OC	118.4	118
413	o-anisidine4	NC1=[C:1]C=CC=C1OC	115	114.8
414	o-anisidine5	NC1=CC=C[C:1]=C1OC	110.5	110.9
415	p-anisidine0	NC1=CC=[C:1](OC)C=C1	152.3	152
416	p-anisidine1	N[C:1]1=CC=C(OC)C=C1	140.3	140.3
417	p-anisidine2	NC1=[C:1]C=C(OC)C=C1	116.3	115.7
418	p-anisidine3	NC1=C[C:1]=C(OC)C=C1	114.7	115.3
419	o-nitroanisole0	CO[C:1]1=CC=CC=C1[N+]([O-])=O	152.4	153.4
420	o-nitroanisole1	COC1=[C:1]C=CC=C1[N+]([O-])=O	113.5	114
421	o-nitroanisole2	COC1=C[C:1]=CC=C1[N+]([O-])=O	134.2	134.5
422	o-nitroanisole3	COC1=CC=[C:1]C=C1[N+]([O-])=O	120.2	120.6
423	o-nitroanisole4	COC1=CC=C[C:1]=C1[N+]([O-])=O	125.5	125.9
424	o-nitroanisole5	COC1=CC=CC=[C:1]1[N+]([O-])=O	139	139.6
425	veratrole0	CO[C:1]1=CC=CC=C1OC	149.3	149.3
426	veratrole1	COC1=[C:1]C=CC=C1OC	111.7	111.7
427	veratrole2	COC1=C[C:1]=CC=C1OC	121.1	121.6
428	2,4-dibromoanisole0	CO[c:1]1c(Br)cc(Br)cc1	155.2	155.5
429	2,4-dibromoanisole1	COc1c(Br)cc(Br)c[c:1]1	113.1	113.1
430	2,4-dibromoanisole2	COc1c(Br)cc(Br)[c:1]c1	131.3	131.1
431	2,4-dibromoanisole3	COc1c(Br)c[c:1](Br)cc1	112.9	113.9
432	2,4-dibromoanisole4	COc1c(Br)[c:1]c(Br)cc1	135.5	135.3
433	2,4-dibromoanisole5	COc1[c:1](Br)cc(Br)cc1	112.6	112.7
434	1-chloro-3,5-dimethoxybenzene0	CO[c:1]1cc(Cl)cc(c1)OC	161.1	161
435	1-chloro-3,5-dimethoxybenzene1	COc1[c:1]c(Cl)cc(c1)OC	106.9	106.7
436	1-chloro-3,5-dimethoxybenzene2	COc1c[c:1](Cl)cc(c1)OC	135.2	135.2
437	1-chloro-3,5-dimethoxybenzene3	COc1cc(Cl)cc([c:1]1)OC	99.2	98.9
438	1-methoxy-3-(trifluoromethyl)benzene0	CO[c:1]1cc(C(F)(F)F)ccc1	159.7	160.1
439	1-methoxy-3-(trifluoromethyl)benzene1	COc1cc(C(F)(F)F)cc[c:1]1	117.4	118
440	1-methoxy-3-(trifluoromethyl)benzene2	COc1cc(C(F)(F)F)c[c:1]c1	130	129.9
441	1-methoxy-3-(trifluoromethyl)benzene3	COc1cc(C(F)(F)F)[c:1]cc1	117.4	117.7
442	1-methoxy-3-(trifluoromethyl)benzene4	COc1c[c:1](C(F)(F)F)ccc1	131.8	131.9
443	1-methoxy-3-(trifluoromethyl)benzene5	COc1[c:1]c(C(F)(F)F)ccc1	110.6	110.7
444	6-methoxy-1,2,3,4-tetrahydronapthalene0	CO[c:1]1ccc(CCCC2)c2c1	157.5	157.7
445	6-methoxy-1,2,3,4-tetrahydronapthalene1	COc1[c:1]cc(CCCC2)c2c1	111.9	111.2
446	6-methoxy-1,2,3,4-tetrahydronapthalene2	COc1c[c:1]c(CCCC2)c2c1	130	129.3
447	6-methoxy-1,2,3,4-tetrahydronapthalene3	COc1cc[c:1](CCCC2)c2c1	129.3	129.2
448	6-methoxy-1,2,3,4-tetrahydronapthalene4	COc1ccc(CCCC2)[c:1]2c1	138.2	138.7
449	6-methoxy-1,2,3,4-tetrahydronapthalene5	COc1ccc(CCCC2)c2[c:1]1	113.8	114.2
450	p-phenetidine0	CCO[c:1]1ccc(N)cc1	151.9	151.3
451	p-phenetidine1	CCOc1ccc(N)c[c:1]1	116.3	115.9
452	p-phenetidine2	CCOc1ccc(N)[c:1]c1	115.7	115.8
453	p-phenetidine3	CCOc1cc[c:1](N)cc1	140.2	140.2
454	N,N-dimethylaniline0	CN(C)[C:1]1=CC=CC=C1	150.6	150.6
455	N,N-dimethylaniline1	CN(C)C1=C[C:1]=CC=C1	129	129.2
456	N,N-dimethylaniline2	CN(C)C1=CC=[C:1]C=C1	116.6	116.2
457	N,N-dimethylaniline3	CN(C)C1=[C:1]C=CC=C1	112.6	112.6
458	N-methylaniline0	CN[C:1]1=CC=CC=C1	149.4	149.5
459	N-methylaniline1	CNC1=C[C:1]=CC=C1	129.1	129.4
460	N-methylaniline2	CNC1=CC=[C:1]C=C1	117.1	117
461	N-methylaniline3	CNC1=[C:1]C=CC=C1	112.3	112.3
462	o-toluidine0	N[C:1]1=CC=CC=C1C	144.6	144.7
463	o-toluidine1	NC1=CC=C[C:1]=C1C	130.4	130.4
464	o-toluidine2	NC1=C[C:1]=CC=C1C	126.9	126.6
465	o-toluidine3	NC1=CC=CC=[C:1]1C	122.2	122.6
466	o-toluidine4	NC1=CC=[C:1]C=C1C	118.5	118.2
467	o-toluidine5	NC1=[C:1]C=CC=C1C	114.9	114.9
468	m-toluidine0	N[C:1]1=CC=CC(C)=C1	146.5	146.5
469	m-toluidine1	NC1=CC=C[C:1](C)=C1	139.1	139.2
470	m-toluidine2	NC1=C[C:1]=CC(C)=C1	129.1	129.2
471	m-toluidine3	NC1=CC=[C:1]C(C)=C1	119.4	119.2
472	m-toluidine4	NC1=CC=CC(C)=[C:1]1	115.9	115.9
473	m-toluidine5	NC1=[C:1]C=CC(C)=C1	112.2	112.6
474	p-toluidine0	N[C:1]1=CC=C(C)C=C1	144	144.3
475	p-toluidine1	NC1=C[C:1]=C(C)C=C1	129.7	130.3
476	p-toluidine2	NC1=CC=[C:1](C)C=C1	127.5	127.2
477	p-toluidine3	NC1=[C:1]C=C(C)C=C1	115.2	115.3
478	m-nitroaniline0	NC1=CC=C[C:1]([N+]([O-])=O)=C1	149.5	148.8
479	m-nitroaniline1	N[C:1]1=CC=CC([N+]([O-])=O)=C1	147.4	147.6
480	m-nitroaniline2	NC1=C[C:1]=CC([N+]([O-])=O)=C1	129.8	130.2
481	m-nitroaniline3	NC1=[C:1]C=CC([N+]([O-])=O)=C1	120.5	120.8
482	m-nitroaniline4	NC1=CC=[C:1]C([N+]([O-])=O)=C1	113	113
483	m-nitroaniline5	NC1=CC=CC([N+]([O-])=O)=[C:1]1	108.9	109.3
484	o-nitroaniline0	N[C:1]1=CC=CC=C1[N+]([O-])=O	145	145
485	o-nitroaniline1	NC1=C[C:1]=CC=C1[N+]([O-])=O	135.7	135.8
486	o-nitroaniline2	NC1=CC=CC=[C:1]1[N+]([O-])=O	132.1	132
487	o-nitroaniline3	NC1=CC=C[C:1]=C1[N+]([O-])=O	126	125.8
488	o-nitroaniline4	NC1=[C:1]C=CC=C1[N+]([O-])=O	118.9	118.5
489	o-nitroaniline5	NC1=CC=[C:1]C=C1[N+]([O-])=O	116.8	116.9
490	p-nitroaniline0	N[C:1]1=CC=C([N+]([O-])=O)C=C1	152.5	152.5
491	p-nitroaniline1	NC1=CC=[C:1]([N+]([O-])=O)C=C1	139.2	139.3
492	p-nitroaniline2	NC1=C[C:1]=C([N+]([O-])=O)C=C1	126.3	126.2
493	p-nitroaniline3	NC1=[C:1]C=C([N+]([O-])=O)C=C1	113.4	114.6
494	5-nitro-o-toluidine0	NC1=C[C:1]([N+]([O-])=O)=CC=C1C	147.3	146.7
495	5-nitro-o-toluidine1	N[C:1]1=CC([N+]([O-])=O)=CC=C1C	145.4	145.3
496	5-nitro-o-toluidine2	NC1=CC([N+]([O-])=O)=C[C:1]=C1C	130.7	130.6
497	5-nitro-o-toluidine3	NC1=CC([N+]([O-])=O)=CC=[C:1]1C	129.6	129.7
498	5-nitro-o-toluidine4	NC1=CC([N+]([O-])=O)=[C:1]C=C1C	113.2	112.9
499	5-nitro-o-toluidine5	NC1=[C:1]C([N+]([O-])=O)=CC=C1C	108.8	109
500	2-methyl-6-nitroaniline0	N[C:1]1=C([N+]([O-])=O)C=CC=C1C	143.4	143.2
501	2-methyl-6-nitroaniline1	NC1=[C:1]([N+]([O-])=O)C=CC=C1C	132.3	132.5
502	2-methyl-6-nitroaniline2	NC1=C([N+]([O-])=O)[C:1]=CC=C1C	124.2	123.2
503	2-methyl-6-nitroaniline3	NC1=C([N+]([O-])=O)C=[C:1]C=C1C	116	116.5
504	2-methyl-6-nitroaniline4	NC1=C([N+]([O-])=O)C=C[C:1]=C1C	136.1	136.6
505	2-methyl-6-nitroaniline5	NC1=C([N+]([O-])=O)C=CC=[C:1]1C	125.3	125.8
506	2-bromo-4-isopropylaniline0	N[C:1]1=CC=C(C(C)C)C=C1Br	141.8	141.6
507	2-bromo-4-isopropylaniline1	NC1=[C:1]C=C(C(C)C)C=C1Br	115.9	115.2
508	2-bromo-4-isopropylaniline2	NC1=C[C:1]=C(C(C)C)C=C1Br	126.5	126.2
509	2-bromo-4-isopropylaniline3	NC1=CC=[C:1](C(C)C)C=C1Br	140.5	139.7
510	2-bromo-4-isopropylaniline4	NC1=CC=C(C(C)C)[C:1]=C1Br	130.3	129.9
511	2-bromo-4-isopropylaniline5	NC1=CC=C(C(C)C)C=[C:1]1Br	109.4	108.2
512	o-iodoaniline0	N[c:1]1c(I)cccc1	146.7	146.6
513	o-iodoaniline1	Nc1c(I)ccc[c:1]1	114.7	114.6
514	o-iodoaniline2	Nc1c(I)cc[c:1]c1	129.2	129.4
515	o-iodoaniline3	Nc1c(I)c[c:1]cc1	119.8	119.3
516	o-iodoaniline4	Nc1c(I)[c:1]ccc1	138.8	138.5
517	o-iodoaniline5	Nc1[c:1](I)cccc1	84.1	83.9
518	4'-methylacetanilide0	Cc(cc1)cc[c:1]1NC(=O)C	135.6	135.8
519	4'-methylacetanilide1	Cc(c[c:1]1)ccc1NC(=O)C	120.3	120.5
520	4'-methylacetanilide2	Cc([c:1]c1)ccc1NC(=O)C	129.4	129.6
521	4'-methylacetanilide3	C[c:1](cc1)ccc1NC(=O)C	133.9	133.4
522	o-chloronitrobenzene0	Cl[C:1]1=CC=CC=C1[N+]([O-])=O	127.3	127.4
523	o-chloronitrobenzene1	ClC1=[C:1]C=CC=C1[N+]([O-])=O	131.4	131.8
524	o-chloronitrobenzene2	ClC1=C[C:1]=CC=C1[N+]([O-])=O	133.4	133.1
525	o-chloronitrobenzene3	ClC1=CC=[C:1]C=C1[N+]([O-])=O	126.8	127.3
526	o-chloronitrobenzene4	ClC1=CC=C[C:1]=C1[N+]([O-])=O	125.5	125.7
527	o-chloronitrobenzene5	ClC1=CC=CC=[C:1]1[N+]([O-])=O	148.1	147.7
528	m-dinitrobenzene0	O=[N+]([C:1]1=CC([N+]([O-])=O)=CC=C1)[O-]	148.6	148.3
529	m-dinitrobenzene1	O=[N+](C1=[C:1]C([N+]([O-])=O)=CC=C1)[O-]	119.1	119
530	m-dinitrobenzene2	O=[N+](C1=CC([N+]([O-])=O)=C[C:1]=C1)[O-]	130.9	130.2
531	m-dinitrobenzene3	O=[N+](C1=CC([N+]([O-])=O)=[C:1]C=C1)[O-]	128.9	128.3
532	p-chloronitrobenzene0	Cl[C:1]1=CC=C([N+]([O-])=O)C=C1	141.4	141
533	p-chloronitrobenzene1	ClC1=[C:1]C=C([N+]([O-])=O)C=C1	129.6	129.6
534	p-chloronitrobenzene2	ClC1=C[C:1]=C([N+]([O-])=O)C=C1	125	124.7
535	p-chloronitrobenzene3	ClC1=CC=[C:1]([N+]([O-])=O)C=C1	146.6	146.6
536	o-nitrotoluene0	C[C:1]1=CC=CC=C1[N+]([O-])=O	133.3	133.6
537	o-nitrotoluene1	CC1=[C:1]C=CC=C1[N+]([O-])=O	132.6	132.5
538	o-nitrotoluene2	CC1=C[C:1]=CC=C1[N+]([O-])=O	132.9	132.6
539	o-nitrotoluene3	CC1=CC=[C:1]C=C1[N+]([O-])=O	126.7	126.6
540	o-nitrotoluene4	CC1=CC=C[C:1]=C1[N+]([O-])=O	124.7	124.6
541	o-nitrotoluene5	CC1=CC=CC=[C:1]1[N+]([O-])=O	149.1	149.2
542	p-nitrotoluene0	CC1=CC=[C:1]([N+]([O-])=O)C=C1	146.4	145.9
543	p-nitrotoluene1	C[C:1]1=CC=C([N+]([O-])=O)C=C1	145.9	145.6
544	p-nitrotoluene2	CC1=[C:1]C=C([N+]([O-])=O)C=C1	129.6	129.8
545	p-nitrotoluene3	CC1=C[C:1]=C([N+]([O-])=O)C=C1	123.2	123.6
546	p-t-butylnitrobenzene0	CC(C)(C)[c:1]1ccc([N+](=O)[O-])cc1	158.9	158
547	p-t-butylnitrobenzene1	CC(C)(C)c1ccc([N+](=O)[O-])c[c:1]1	126.2	125.7
548	p-t-butylnitrobenzene2	CC(C)(C)c1ccc([N+](=O)[O-])[c:1]c1	123.3	123.4
549	p-t-butylnitrobenzene3	CC(C)(C)c1cc[c:1]([N+](=O)[O-])cc1	145.9	145.7
550	o-iodonitrobenzene0	[O-][N+](=O)[c:1]1c(I)cccc1	153.2	152.2
551	o-iodonitrobenzene1	[O-][N+](=O)c1c(I)ccc[c:1]1	125.4	125
552	o-iodonitrobenzene2	[O-][N+](=O)c1c(I)cc[c:1]c1	129	128.8
553	o-iodonitrobenzene3	[O-][N+](=O)c1c(I)c[c:1]cc1	133.3	133.3
554	o-iodonitrobenzene4	[O-][N+](=O)c1c(I)[c:1]ccc1	141.9	141.8
555	o-iodonitrobenzene5	[O-][N+](=O)c1[c:1](I)cccc1	86.1	86.2
556	2,5-dichlorobenzyle bromide0	BrCc(c(Cl)cc1)c[c:1]1Cl	132.9	132.7
557	2,5-dichlorobenzyle bromide1	BrCc(c(Cl)c[c:1]1)cc1Cl	130	129.3
558	2,5-dichlorobenzyle bromide2	BrCc(c(Cl)[c:1]c1)cc1Cl	131.1	130.6
559	2,5-dichlorobenzyle bromide3	BrCc([c:1](Cl)cc1)cc1Cl	132.5	132.3
560	2,5-dichlorobenzyle bromide4	BrC[c:1](c(Cl)cc1)cc1Cl	137	137.1
561	2,5-dichlorobenzyle bromide5	BrCc(c(Cl)cc1)[c:1]c1Cl	131.1	130.9
562	5-bromo-2-fluorobenzotrifluoride0	Brc(cc1)cc([c:1]1F)C(F)(F)F	158.9	158.5
563	5-bromo-2-fluorobenzotrifluoride1	Brc(c[c:1]1)cc(c1F)C(F)(F)F	118.8	118.9
564	5-bromo-2-fluorobenzotrifluoride2	Brc([c:1]c1)cc(c1F)C(F)(F)F	136.9	136.2
565	5-bromo-2-fluorobenzotrifluoride3	Br[c:1](cc1)cc(c1F)C(F)(F)F	116.6	116.8
566	5-bromo-2-fluorobenzotrifluoride4	Brc(cc1)[c:1]c(c1F)C(F)(F)F	130.2	130.4
567	5-bromo-2-fluorobenzotrifluoride5	Brc(cc1)c[c:1](c1F)C(F)(F)F	120.3	120.1
568	p-bromochlorobenzene0	BrC1=CC=[C:1](Cl)C=C1	133.2	133
569	p-bromochlorobenzene1	BrC1=[C:1]C=C(Cl)C=C1	132.7	132.4
570	p-bromochlorobenzene2	BrC1=C[C:1]=C(Cl)C=C1	130.1	129.9
571	p-bromochlorobenzene3	Br[C:1]1=CC=C(Cl)C=C1	120.2	120.2
572	p-bromotoluene0	C[C:1]1=CC=C(Br)C=C1	136.7	137.1
573	p-bromotoluene1	CC1=C[C:1]=C(Br)C=C1	131.3	131.3
574	p-bromotoluene2	CC1=[C:1]C=C(Br)C=C1	130.8	130.5
575	p-bromotoluene3	CC1=CC=[C:1](Br)C=C1	119.1	119
576	2-bromomesitylene0	C[C:1]1=C(Br)C(C)=CC(C)=C1	137.9	137.5
577	2-bromomesitylene1	CC1=[C:1](Br)C(C)=CC(C)=C1	124.2	124.2
578	2-bromomesitylene2	CC1=C(Br)C(C)=[C:1]C(C)=C1	129.1	128.9
579	2-bromomesitylene3	CC1=C(Br)C(C)=C[C:1](C)=C1	136.3	136.5
580	durene0	C[C:1]1=CC(C)=C(C)C=C1C	133.7	133.4
581	durene1	CC1=[C:1]C(C)=C(C)C=C1C	131.1	131.1
582	tetraline0	[C:1]12=C(CCCC2)C=CC=C1	137.1	137.4
583	tetraline1	C12=C(CCCC2)[C:1]=CC=C1	129.1	128.7
584	tetraline2	C12=C(CCCC2)C=[C:1]C=C1	125.4	125.8
			RMSE	0.7
