# Supplementary material for: Can Graph Machines Accurately Estimate 13C NMR Chemical Shifts of Benzenic Compounds?
Source: Molecules. 2024 Jul 1;29(13):3137. doi: 10.3390/molecules29133137 (PMC11243075; doi:10.3390/molecules29133137)
Supplement: Supplementary file 1 [file molecules-29-03137-s001.zip › MoleculeLists-SI.xlsx]

## Sheet: list-22
Table S11. Names and references of the 22 molecules for the 128-carbon set
Molecule Name	References
5-tert-butyl-2-hydroxybenzoic acid	10.1002/anie.201410375
5-acetyloxy-2-hydroxybenzoic acid	10.1002/anie.201410375
3,5-dimethyl-2-iodobenzoic Acid	10.1021/jo201491q
methyl 2-amino-3,5-dibromobenzoate	10.1080/00397911.2019.1598558
6-chloro-1,3-benzodioxole-5-carbonitrile	10.1039/C3CC41124A
4-chloro-N-(3-methoxy-4-methylphenyl)benzamide	10.1039/C9CC06638A
3,5-dimethylbenzoyl chloride	10.1021/jo0601563
4-Iodo-3-methoxybenzaldehyde	10.1021/jacs.5b01082
3-fluoro-6-methoxy-2-methylbenzaldehyde	10.1021/acs.orglett.9b01158
2-chloro-4-methoxy-5-methylbenzaldehyde	10.1021/acs.orglett.9b01158
6-chloro-2,3-dimethylbenzaldehyde	10.1021/acs.orglett.9b01158
2,6-difluoro-4-methoxyacetophenone	10.1002/anie.201003009
2-chloro-6-(hydroxymethyl)-4-methoxyphenol	10.1080/14786419.2018.1478831
3,5-dimethylbenzylamine	10.1021/jo0601563
4-bromo-3,5-diisopropylphenol	10.1002/ejoc.200600030
2-fluoro-3-iodo-6-bromophenol	10.1021/acs.orglett.8b00287
2-bromo-4-chloro-6-nitrophenol	10.1021/acs.orglett.8b04141
N-(4-methoxyphenyl)-4-methylbenzenesulfonamide	10.1055@s-2006-950231
4-methoxy-3-methylphenyl methyl sulfone	10.1039/b714707d
4-bromo-3-trifluoromethylaniline	10.1080/00397911.2019.1598558
4-chloro-2-iodo-1-(methylsulfinyl)benzene	10.1002/asia.202000591
1-Iodo-3,5-bis(trifluoromethyl)benzene	10.1021/ol303164h

## Sheet: list-1637
Table S12. Names of the 1637 molecules of the 8431-carbon training set
Names
benzoic acid
p-tert-butylbenzoic acid
m-fluorobenzoic acid
m-nitrobenzoic acid
m-toluic acid
o-toluic acid
m-anisic acid
3-formylsalicylic acid
3-methoxysalicylic acid
6-nitro-m-toluic acid
2,4-dimethylbenzoic acid
2,5-dimethylbenzoic acid
3,4-dimethylbenzoic acid
3,5-dimethylbenzoic acid
2,6-dimethylbenzoic acid
p-ethylbenzoic acid
o-ethoxybenzoic acid
3-methoxy-4-methylbenzoic acid
4-bromo-2-chlorobenzoic acid
5-bromo-2-chlorobenzoic acid
2,5-dibromobenzoic acid
p-isopropylbenzoic acid
3,5-di-tert-butylbenzoic acid
3,5-di-tert-butyl-4-hydroxybenzoic acid
o-iodobenzoic acid
3,4-difluorobenzoic acid
2,5-difluorobenzoic acid
3,5-difluorobenzoic acid
2,4,5-trifluorobenzoic acid
2,3,4,5-tetrafluorobenzoic acid
o-(trifluoromethyl)benzoic acid
m-(trifluoromethyl)benzoic acid
p-(trifluoromethoxy)benzoic acid
3-methoxy-2,4,5-trifluorobenzoic acid
2-(trifluoromethoxy)benzoic acid
3-(trifluoromethoxy)benzoic acid
2-fluoro-6-(trifluoromethyl)benzoic acid
3-nitro-5-(trifluoromethyl)benzoic acid
o-acetoxybenzoic acid
3,5-dimethoxybenzoic acid
veratric acid
p-propylbenzoic acid
p-isopropoxybenzoic acid
3,4,5-trimethoxybenzoic acid
2,3,4-trimethoxybenzoic acid
2,4,5-trimethoxybenzoic acid
p-butylbenzoic acid
4-(diethylamino)salicylic acid
3,4-diethoxybenzoic acid
3,5-diacetoxybenzoic acid
3,4,5-triethoxybenzoic acid
3-chloro-4-hydroxybenzoic acid
2,5-dichlorobenzoic acid
2-chloro-4,5-difluorobenzoic acid
5-chloro-2-nitrobenzoic acid
2-chloro-4-nitrobenzoic acid
2-chloro-5-methylbenzoic acid
5-chloro-2-methoxybenzoic acid
2-chloro-5-(methylthio)benzoic acid
methyl benzoate
isopropyl benzoate
tert-butyl benzoate
methyl anthranilate
methyl m-aminobenzoate
methyl p-aminobenzoate
methyl p-hydroxybenzoate
methyl p-nitrobenzoate
methyl m-nitrobenzoate
methyl o-nitrobenzoate
ethyl benzoate
methyl m-toluate
methyl p-toluate
ethyl p-aminobenzoate
methyl o-(methylamino)benzoate
ethyl anthranilate
ethyl m-aminobenzoate
methyl 3-amino-p-toluate
methyl 4-amino-3-methylbenzoate
methyl anisate
methyl m-methoxybenzoate
methyl o-methoxybenzoate
ethyl m-hydroxybenzoate
methyl 3-amino-4-methoxybenzoate
4-chlorobenzoic acid ethyl ester
ethyl m-nitrobenzoate
ethyl p-nitrobenzoate
dimethyl terephthalate
methyl o-(dimethylamino)benzoate
methyl 3,4,5-trimethoxy-2-nitrobenzoate
methyl m-bromobenzoate
methyl o-bromobenzoate
methyl 5-bromoanthranilate
methyl 2-bromo-5-nitrobenzoate
methyl 3,5-dibromobenzoate
methyl p-(bromomethyl)benzoate
ethyl o-bromobenzoate
ethyl p-bromobenzoate
ethyl m-bromobenzoate
4-bromo-3-methylbenzoic acid methyl ester
3,5-dibromo-4-methylbenzoic acid methyl ester
isopropyl p-aminobenzoate
isopropyl salicylate
isopropyl p-hydroxybenzoate
2-isopropoxyethyl benzoate
vinyl p-tert-butylbenzoate
methyl p-acetylbenzoate
ethyl p-acetylbenzoate
methyl 5-acetyl-2-methoxybenzoate
4-iodobenzoic acid methyl ester
ethyl m-iodobenzoate
ethyl p-iodobenzoate
4-iodo-3-methylbenzoic acid methyl ester
methyl 4-fluorobenzoate
methyl 2,4-difluorobenzoate
pentafluorobenzoic acid methyl ester
ethyl p-fluorobenzoate
ethyl 2-fluorobenzoate
pentafluorobenzoic acid ethyl ester
vinyl benzoate
vinyl o-chlorobenzoate
methyl 3-amino-4-chlorobenzoate
methyl 5-chloroanthranilate
methyl 4-chloro-3-nitrobenzoate
methyl 2-chloro-4-nitrobenzoate
methyl o-(chlorosulfonyl)benzoate
methyl 5-chloro-2-methoxybenzoate
ethyl 2,5-dichlorobenzoate
2-acetamido-5-chlorobenzoic acid methyl ester
methyl m-hydroxybenzoate
methyl 2,6-dihydroxybenzoate
methyl 2,4-dihydroxybenzoate
ethyl p-hydroxybenzoate
methyl p-(hydroxymethyl)benzoate
methyl 5-formylsalicylate
methyl 2-hydroxy-4-methoxybenzoate
methyl 2,6-dihydroxy-4-methylbenzoate
methyl vanillate
methyl 5-methoxysalicylate
methyl 3-methoxysalicylate
propyl salicylate
propyl p-hydroxybenzoate
ethyl 6-methylsalicylate
ethyl vanillate
dimethyl 4-hydroxyphthalate
butyl p-hydroxybenzoate
isobutyl p-hydroxybenzoate
sec-butyl p-hydroxybenzoate
butyl salicylate
methyl 5-allyl-3-methoxysalicylate
methyl 4-methyl-3-nitrobenzoate
2-methoxy-5-nitrobenzoic acid methyl ester
ethyl 2-(aminosulfonyl)benzoate
ethyl p-toluate
propyl benzoate
ethyl o-toluate
ethyl m-toluate
ethyl anisate
methyl 2-ethoxybenzoate
methyl o-acetoxybenzoate
methyl p-acetoxybenzoate
methyl 4,5-dimethoxy-2-nitrobenzoate
ethyl p-(dimethylamino)benzoate
ethyl o-ethoxybenzoate
methyl N-propionylanthranilate
methyl 3,4,5-trimethoxybenzoate
methyl 3,4,5-trimethoxyanthranilate
methyl 5-(ethylsulfonyl)-2-methoxybenzoate
ethyl 3,4,5-trimethoxybenzoate
dimethyl 5-nitroisophthalate
diethyl terephthalate
benzonitrile
p-bromobenzonitrile
o-bromobenzonitrile
m-bromobenzonitrile
3-bromo-4-hydroxybenzonitrile
3-bromo-4-fluorobenzonitrile
4-bromo-2-fluorobenzonitrile
4-tert-butylbenzonitrile
4-tert-butylphthalonitrile
o-fluorobenzonitrile
p-fluorobenzonitrile
m-fluorobenzonitrile
2,6-difluorobenzonitrile
3,4-difluorobenzonitrile
2,4-difluorobenzonitrile
o-tolunitrile
m-tolunitrile
p-tolunitrile
o-aminobenzonitrile
p-aminobenzonitrile
o-hydroxybenzonitrile
m-hydroxybenzonitrile
terephthalonitrile
isophthalonitrile
o-formylbenzonitrile
m-formylbenzonitrile
2,5-dimethylbenzonitrile
2,3-dimethylbenzonitrile
o-methoxybenzonitrile
p-(dimethylamino)benzonitrile
piperonylonitrile
o-chlorobenzonitrile
p-chlorobenzonitrile
m-chlorobenzonitrile
4-amino-3-chlorobenzonitrile
3-bromo-5-chlorobenzonitrile
alpha-bromo-m-tolunitrile
p-acetylbenzonitrile
2,4,5-trifluorobenzonitrile
2,3,6-trifluorobenzonitrile
2,3,4,5-tetrafluorobenzonitrile
5-fluoro-2-methoxybenzonitrile
2-(trifluoromethoxy)benzonitrile
3-(trifluoromethoxy)benzonitrile
4-fluoro-2-(trifluoromethyl)benzonitrile
tetrafluoroisophthalonitrile
3,5-bis(trifluoromethyl)benzonitrile
p-nitrobenzonitrile
m-nitrobenzonitrile
4-hydroxy-3-methoxybenzonitrile
p-propoxybenzonitrile
4-methyl-2-nitrobenzonitrile
2-methyl-6-nitrobenzonitrile
3-methyl-4-nitrobenzonitrile
2-methyl-5-nitrobenzonitrile
3,4-dimethoxybenzonitrile
2,6-dimethoxybenzonitrile
2,4-dimethoxybenzonitrile
4-propoxyphthalonitrile
3,5-dinitrobenzonitrile
3,4,5-trimethoxybenzonitrile
2,4,6-trimethoxybenzonitrile
4-butoxyphthalonitrile
2,6-dichlorobenzonitrile
3,5-dichlorobenzonitrile
2,3-dichlorobenzonitrile
2,4,6-trichlorobenzonitrile
5-chloro-2-methoxybenzonitrile
3-bromo-4-methoxybenzonitrile
2-chloro-5-(trifluoromethyl)benzonitrile
2,6-dichloro-4-(trifluoromethyl)benzonitrile
benzamide
o-chlorobenzamide
N-methylbenzamide
m-toluamide
N,N-dimethylbenzamide
N-methyl-o-toluamide
o-ethoxybenzamide
2,3-dimethoxybenzamide
N-(2-chloroethyl)benzamide
N,N-diethyl-m-toluamide
3,4,5-trimethoxybenzamide
benzanilide
4'-methoxybenzanilide
salicylanilide
2'-chloro-5'-methylbenzanilide
benzoyl chloride
p-fluorobenzoyl chloride
2,5-difluorobenzoyl chloride
m-(fluorosulfonyl)benzoyl chloride
p-(trifluoromethyl)benzoyl chloride
3,5-bis(trifluoromethyl)benzoyl chloride
1,3,5-benzenetricarboxylic acid trichloride
o-chlorobenzoyl chloride
p-chlorobenzoyl chloride
m-chlorobenzoyl chloride
2-chloro-5-nitrobenzoyl chloride
2,3,4,5-tetrachlorobenzoyl chloride
O-acetoxybenzoyl chloride
p-anisoyl chloride
m-methoxybenzoyl chloride
p-nitrobenzoyl chloride
m-nitrobenzoyl chloride
p-tert-butylbenzoyl chloride
o-fluorobenzoyl chloride
m-fluorobenzoyl chloride
2,4,5-trifluorobenzoyl chloride
m-(trifluoromethyl)benzoyl chloride
2,4-dichlorobenzoyl chloride
3,5-dichlorobenzoyl chloride
3,4-dichlorobenzoyl chloride
2,6-dichlorobenzoyl chloride
2-chloro-4-nitrobenzoyl chloride
3-(chloromethyl)benzoyl chloride
o-anisoyl chloride
3,5-dimethoxybenzoyl chloride
3,4-dimethoxybenzoyl chloride
benzaldehyde
p-bromobenzaldehyde
m-bromobenzaldehyde
5-bromo-2-fluorobenzaldehyde
4-bromo-2-fluorobenzaldehyde
p-isopropylbenzaldehyde
p-tert-butylbenzaldehyde
p-fluorobenzaldehyde
m-fluorobenzaldehyde
5-fluorosalicylaldehyde
3-fluorosalicylaldehyde
3,4-difluorobenzaldehyde
2,3-difluorobenzaldehyde
3,5-difluorobenzaldehyde
2,5-difluorobenzaldehyde
p-chlorobenzaldehyde
m-chlorobenzaldehyde
5-chlorosalicylaldehyde
3-chloro-4-fluorobenzaldehyde
4-chloro-3-fluorobenzaldehyde
2-chloro-4-fluorobenzaldehyde
4-chloro-2-fluorobenzaldehyde
3-chloro-2-fluorobenzaldehyde
4'-formylacetanilide
p-formylphenyl acetate
o-methoxybenzaldehyde
m-methoxybenzaldehyde
4-methoxy-3-methylbenzaldehyde
3,5-dimethoxybenzaldehyde
2,4-dimethoxybenzaldehyde
2,3-dimethoxybenzaldehyde
2,5-dimethoxybenzaldehyde
p-(methylthio)benzaldehyde
p-ethoxybenzaldehyde
o-ethoxybenzaldehyde
o-tolualdehyde
m-tolualdehyde
p-tolualdehyde
phthalaldehyde
isophthalaldehyde
terephthalaldehyde
p-ethylbenzaldehyde
2,5-dimethylbenzaldehyde
2,4-dimethylbenzaldehyde
3,4-dimethylbenzaldehyde
3,5-dimethylbenzaldehyde
2,6-dimethylbenzaldehyde
2-bromo-5-chlorobenzaldehyde
3-bromo-5-chlorosalicylaldehyde
3,5-dibromosalicylaldehyde
5-bromo-o-anisaldehyde
6-bromo-2-hydroxy-3-methoxybenzaldehyde
5-bromoveratraldehyde
4-bromo-3,5-dimethoxybenzaldehyde
3,5-di-tert-butyl-4-hydroxybenzaldehyde
2,4,6-trifluorobenzaldehyde
2,3,4-trifluorobenzaldehyde
2-fluoro-5-nitrobenzaldehyde
5-fluoro-2-methylbenzaldehyde
3-fluoro-4-methylbenzaldehyde
4-fluoro-3-methoxybenzaldehyde
m-(trifluoromethyl)benzaldehyde
4-methoxy-2-(trifluoromethyl)benzaldehyde
3,5-bis(trifluoromethyl)benzaldehyde
2,6-dichlorobenzaldehyde
3,4-dichlorobenzaldehyde
3,5-dichlorobenzaldehyde
2,4-dichlorobenzaldehyde
2,3-dichlorobenzaldehyde
5-chloro-2-nitrobenzaldehyde
2-chloro-5-nitrobenzaldehyde
4-chloro-3-nitrobenzaldehyde
2-chloro-6-nitrobenzaldehyde
3,5-dichlorosalicylaldehyde
5-chloro-3-nitrosalicylaldehyde
2,3,5-trichlorobenzaldehyde
p-(chloromethyl)benzaldehyde
m-hydroxybenzaldehyde
p-hydroxybenzaldehyde
2,5-dihydroxybenzaldehyde
2,3-dihydroxybenzaldehyde
3-nitrosalicylaldehyde
4-hydroxyisophthalaldehyde
2-hydroxy-5-methoxybenzaldehyde
2-hydroxy-5-methylisophthalaldehyde
4-diethylamino-2-hydroxybenzaldehyde
3-ethoxy-4-methoxybenzaldehyde
4-ethoxy-3-methoxybenzaldehyde
2,4,6-trimethoxybenzaldehyde
2,3,4-trimethoxybenzaldehyde
2,4,5-trimethoxybenzaldehyde
3-ethoxy-4-hydroxybenzaldehyde
3,4-diethoxybenzaldehyde
2,4,6-trimethylbenzaldehyde
2,4,5-trimethylbenzaldehyde
p-(dimethylamino)benzaldehyde
m-nitrobenzaldehyde
o-nitrobenzaldehyde
p-nitrobenzaldehyde
3-hydroxy-4-nitrobenzaldehyde
p-(diethylamino)benzaldehyde
acetophenone
4'-methylacetophenone
2'-methylacetophenone
3'-methylacetophenone
3'-aminoacetophenone
4'-aminoacetophenone
2'-aminoacetophenone
2'-hydroxyacetophenone
4'-hydroxyacetophenone
3'-hydroxyacetophenone
3'-fluoroacetophenone
4'-fluoroacetophenone
2'-fluoroacetophenone
4'-ethylacetophenone
3',4'-dimethylacetophenone
2',5'-dimethylacetophenone
2',4'-dimethylacetophenone
2',4',6'-trimethylacetophenone
3'-ethylacetophenone
2'-methoxyacetophenone
3'-methoxyacetophenone
4'-hydroxy-3'-methylacetophenone
2-methoxyacetophenone
2',6'-dihydroxyacetophenone
5'-fluoro-2'-hydroxyacetophenone
4'-chloroacetophenone
3'-chloroacetophenone
2'-chloroacetophenone
2',6'-difluoroacetophenone
2',5'-difluoroacetophenone
4'-propylacetophenone
3',4'-(methylenedioxy)acetophenone
2'-ethoxyacetophenone
2'-hydroxy-4',5'-dimethylacetophenone
4'-nitroacetophenone
2'-nitroacetophenone
4'-hydroxy-3'-methoxyacetophenone
2'-hydroxy-4'-methoxyacetophenone
2,3',4'-trichloroacetophenone
2',4',5'-triethoxyacetophenone
3'-bromoacetophenone
2'-bromoacetophenone
3'-bromo-4'-fluoroacetophenone
p-chlorophenacyl bromide
2-bromo-3'-nitroacetophenone
2,4'-dibromoacetophenone
4'-bromopropiophenone
3'-bromopropiophenone
2-bromo-4'-methoxyacetophenone
2-bromo-4'-(methylsulfonyl)acetophenone
2-bromo-2',5'-dimethoxyacetophenone
3'-fluoro-4'-methoxyacetophenone
4'-isobutylacetophenone
4'-butylacetophenone
3'-acetoxyacetophenone
2'-acetoxyacetophenone
4'-acetoxyacetophenone
6-acetyl-1,3-benzodioxol-5-amine
2',5'-dimethoxyacetophenone
2',4'-dimethoxyacetophenone
3',5'-dimethoxyacetophenone
4'-fluoro-3'-nitroacetophenone
2'-(trifluoromethyl)acetophenone
3'-(trifluoromethyl)acetophenone
4'-(trifluoromethyl)acetophenone
2,2,2-trifluoro-4'-methylacetophenone
2',4'-dichloroacetophenone
2',5'-dichloroacetophenone
2,2-dichloroacetophenone
2-chloro-2',4'-difluoroacetophenone
4'-butoxyacetophenone
4'-hydroxy-3',5'-dimethoxyacetophenone
2'-hydroxy-3',4'-dimethoxyacetophenone
2'-hydroxy-4',5'-dimethoxyacetophenone
2-bromoacetophenone
4'-chloro-3'-nitroacetophenone
3'-(trifluoromethoxy)acetophenone
2',4'-dichloro-5'-fluoroacetophenone
3',4',5'-trimethoxyacetophenone
2',3',4'-trimethoxyacetophenone
2,2',4'-trichloroacetophenone
2',3',4'-trichloroacetophenone
3',5'-bis(trifluoromethyl)acetophenone
p-diacetylbenzene
o-diacetylbenzene
3'-acetylacetanilide
alpha-tetralone
4,4'-dimethoxybenzile
benzyl alcohol
o-bromobenzyl alcohol
p-bromobenzyl alcohol
m-bromobenzyl alcohol
p-isopropylbenzyl alcohol
4-tert-butylbenzyl alcohol
o-fluorobenzyl alcohol
m-fluorobenzyl alcohol
p-fluorobenzyl alcohol
2,6-difluorobenzyl alcohol
2,4-difluorobenzyl alcohol
3,4-difluorobenzyl alcohol
2,5-difluorobenzyl alcohol
m-chlorobenzyl alcohol
p-chlorobenzyl alcohol
o-chlorobenzyl alcohol
2-chloro-6-fluorobenzyl alcohol
o-methoxybenzyl alcohol
m-methoxybenzyl alcohol
p-(methylthio)benzyl alcohol
p-ethoxybenzyl alcohol
2-ethoxybenzyl alcohol
4-nitrobenzyl alcohol
3-nitrobenzyl alcohol
2-methyl-3-nitrobenzyl alcohol
3-methyl-2-nitrobenzyl alcohol
3-methyl-4-nitrobenzyl alcohol
4-methyl-3-nitrobenzyl alcohol
5-methyl-2-nitrobenzyl alcohol
p-methylbenzyl alcohol
3,4-dimethylbenzyl alcohol
3,5-dimethylbenzyl alcohol
m-xylene-alpha,alpha'-diol
3,5-bis(tert-butylthio)benzyl alcohol
5-bromo-2-methoxybenzyl alcohol
3,5-di-tert-butyl-4-hydroxybenzyl alcohol
o-iodobenzyl alcohol
2,4,5-trifluorobenzyl alcohol
m-(trifluoromethyl)benzyl alcohol
2-(trifluoromethyl)benzyl alcohol
4-(trifluoromethyl)benzyl alcohol
3,5-bis(trifluoromethyl)benzyl alcohol
2,4-dichlorobenzyl alcohol
2,6-dichlorobenzyl alcohol
3,5-dichlorobenzyl alcohol
2,5-dichlorobenzyl alcohol
3,4-dichlorobenzyl alcohol
2,3-dichlorobenzyl alcohol
2-chloro-5-nitrobenzyl alcohol
4-chloro-2-nitrobenzyl alcohol
4-chloro-3-nitrobenzyl alcohol
5-chloro-2-nitrobenzyl alcohol
2-chloro-alpha-methylbenzyl alcohol
2,4-dichloro-alpha-methylbenzyl alcohol
salicyl alcohol
o-methylbenzyl alcohol
3-methylbenzyl alcohol
1,2,3,4-tetrahydro-1-naphthol
3,4-dimethoxybenzyl alcohol
2,3-dimethoxybenzyl alcohol
2,4-dimethoxybenzyl alcohol
2,5-dimethoxybenzyl alcohol
3,5-dimethoxybenzyl alcohol
4-ethoxy-3-methoxybenzyl alcohol
3-methoxy-4-nitrobenzyl alcohol
3,4,5-trimethoxybenzyl alcohol
3,4-dinitrobenzyl alcohol
2-methyl-3,5-dinitrobenzyl alcohol
4-ethylbenzyl alcohol
2,5-dimethylbenzyl alcohol
benzyl acetate
4-methylbenzyl acetate
3,5-bis(tert-butylthio)benzyl acetate
p-methoxybenzyl acetate
p-nitrobenzyl acetate
alpha-toluenethiol
p-chloro-alpha-toluenethiol
(2,4-dichlorophenyl)methanethiol
benzylamine
3-bromobenzylamine
N-methylbenzylamine
m-methylbenzylamine
p-methylbenzylamine
o-methylbenzylamine
2-aminobenzylamine
4-aminobenzylamine
o-fluorobenzylamine
3-fluorobenzylamine
N,N-dimethylbenzylamine
N-ethylbenzylamine
3-amino-N-methylbenzylamine
p-methoxybenzylamine
o-methoxybenzylamine
m-methoxybenzylamine
2-chlorobenzylamine
4-chlorobenzylamine
3-chlorobenzylamine
2,6-difluorobenzylamine
N-isopropylbenzylamine
2-bromo-N,N-dimethylbenzylamine
3,4-difluorobenzylamine
N-allylbenzylamine
N,N,2-trimethylbenzylamine
piperonylamine
o-ethoxybenzylamine
N,N-diethylbenzylamine
N-tert-butylbenzylamine
3,4-dimethoxybenzylamine
3,5-dimethoxybenzylamine
m-(trifluoromethyl)benzylamine
p-(trifluoromethyl)benzylamine
o-(trifluoromethyl)benzylamine
2,4-dichlorobenzylamine
2,3-dichlorobenzylamine
p-xylene-alpha,alpha'-diamine
alpha,alpha'-diamino-m-xylene
2,6-di-tert-butyl-4-(dimethylaminomethyl)phenol
2,4,6-tris(dimethylaminomethyl)phenol
phenol
o-bromophenol
m-bromophenol
4-bromo-2-fluorophenol
2-bromo-4-fluorophenol
3-bromo-5-fluorophenol
2-bromo-4-chlorophenol
4-bromo-2-chlorophenol
4-bromo-2-nitrophenol
4-bromo-2,5-dichlorophenol
2,6-dibromophenol
2,6-dibromo-4-fluorophenol
2,6-dibromo-4-nitrophenol
2,4,6-tribromophenol
2,4,6-tribromoresorcinol
2-bromo-4-methylphenol
o-isopropylphenol
p-isopropylphenol
m-isopropylphenol
4-isopropyl-3-methylphenol
carvacrol
p-tert-butylphenol
o-tert-butylphenol
m-tert-butylphenol
6-tert-butyl-m-cresol
2-tert-butyl-p-cresol
2-tert-butyl-6-methylphenol
2-tert-butyl-4-ethylphenol
6-tert-butyl-2,4-xylenol
2-tert-butyl-4-methoxyphenol
5-tert-butylpyrogallol
m-iodophenol
o-iodophenol
o-fluorophenol
3-fluoropyrocatechol
3,5-difluorophenol
2,6-difluorophenol
3,4-difluorophenol
2,5-difluorophenol
2,3-difluorophenol
2,4-difluorophenol
2,3,4-trifluorophenol
3,4,5-trifluorophenol
4-fluoro-2-nitrophenol
5-fluoro-2-nitrophenol
2,3,5,6-tetrafluorophenol
4-fluoro-o-cresol
m-(trifluoromethoxy)phenol
2-(trifluoromethoxy)phenol
4-fluoro-3-(trifluoromethyl)phenol
o-chlorophenol
m-chlorophenol
4-chlororesorcinol
4-chloropyrocatechol
3-chloro-4-fluorophenol
2-chloro-4-fluorophenol
4-chloro-3-fluorophenol
2,4-dichlorophenol
2,5-dichlorophenol
2,3-dichlorophenol
3,5-dichlorophenol
4-chloro-2-nitrophenol
2,6-dichloro-4-fluorophenol
2,4,6-trichlorophenol
2,4,5-trichlorophenol
2,3,4-trichlorophenol
2,3,5-trichlorophenol
2,3,6-trichlorophenol
3,4,5-trichlorophenol
2,6-dichloro-4-nitrophenol
2,3,4,6-tetrachlorophenol
2,3,4,5-tetrachlorophenol
2,3,5,6-tetrachlorophenol
tetrachloropyrocatechol
4-chloro-3-methylphenol
6-chloro-o-cresol
4-chloro-o-cresol
6-chloro-m-cresol
3-chloro-5-methoxyphenol
2-chloro-4-methoxyphenol
4-chloro-2-methoxyphenol
p-mercaptophenol
3-hydroxythiophenol
m-nitrophenol
2,5-dinitrophenol
2,4-dinitrophenol
2,6-dinitrophenol
p-methoxyphenol
m-methoxyphenol
3,4-methylenedioxyphenol
p-(methylthio)phenol
2-nitro-p-cresol
4-methyl-3-nitrophenol
3-methyl-4-nitrophenol
2-methyl-5-nitrophenol
2-nitro-m-cresol
6-nitro-m-cresol
2-methoxy-5-nitrophenol
2,6-dinitro-p-cresol
2,3-xylenol
3,5-xylenol
2,6-xylenol
o-ethylphenol
2,4-xylenol
2,5-xylenol
3,4-xylenol
m-ethylphenol
p-ethylphenol
m-(dimethylamino)phenol
o-ethoxyphenol
m-ethoxyphenol
p-ethoxyphenol
2-methoxy-4-methylphenol
2-methoxy-5-methylphenol
5-methoxy-m-cresol
4-methylthio-m-cresol
2,6-dimethoxyphenol
3,5-dimethoxyphenol
2,6-dimethyl-4-nitrophenol
o-allylphenol
2,4,6-trimethylphenol
p-propylphenol
o-propylphenol
2,3,5-trimethylphenol
2,3,6-trimethylphenol
3-ethylamino-p-cresol
o-propoxyphenol
o-isopropoxyphenol
2,6-dimethoxy-4-methylphenol
3,4,5-trimethoxyphenol
2-allyl-4-methylphenol
2-allyl-6-methylphenol
o-sec-butylphenol
p-sec-butylphenol
p-butylphenol
eugenol
trans-isoeugenol
4,6-di-tert-butyl-m-cresol
2,4,6-tri-tert-butylphenol
4-bromo-6-chloro-o-cresol
2-bromo-4-(trifluoromethyl)phenol
2-bromo-5-(trifluoromethoxy)phenol
2,6-dibromo-4-(bromomethyl)phenol
2,4-dibromo-6-(bromomethyl)phenol
4-bromo-2,6-xylenol
4-bromo-2-tert-butylphenol
2,6-diisopropylphenol
2,5-diisopropylphenol
2,4-diisopropylphenol
4-chloro-2-isopropyl-5-methylphenol
2,4,6-triisopropylphenol
4-tert-butyl-2,6-diisopropylphenol
4-tert-butyl-2-chlorophenol
4-tert-butyl-2-nitrophenol
2,4-di-tert-butylphenol
2,6-di-tert-butylphenol
3,5-di-tert-butylphenol
4-sec-butyl-2-tert-butylphenol
4,6-di-tert-butyl-o-cresol
2,6-di-tert-butyl-4-ethylphenol
2,6-di-tert-butyl-4-methoxyphenol
4-tert-butyl-2,6-dinitrophenol
4-sec-butyl-2,6-di-tert-butylphenol
4-iodo-2,6-dimethylphenol
2-nitro-4-(trifluoromethyl)phenol
3,5-bis(trifluoromethyl)phenol
4,6-dichloro-o-cresol
2,6-dichloro-p-cresol
4-chloro-6-nitro-m-cresol
4-chloro-3-(trifluoromethyl)phenol
4-chloro-3,5-xylenol
6-chloro-3,4-xylenol
2,3,5,6-tetramethylphenol
m-diethylaminophenol
m-butoxyphenol
p-butoxyphenol
4-allyl-2,6-dimethoxyphenol
2,4-di-tert-amylphenol
2,6-dihydroxytoluene
5-methoxyresorcinol
5,6,7,8-tetrahydro-1-naphthol
5,6,7,8-tetrahydro-2-naphthol
3-methoxypyrocatechol
3-methylpyrocatechol
4-ethylresorcinol
4-ethylpyrocatechol
methoxyhydroquinone
2-nitroresorcinol
4-methylpyrocatechol
phenyl acetate
o-tolyl acetate
m-tolyl acetate
p-tolyl acetate
3,4-xylyl acetate
2,4-xylyl acetate
2,5-xylyl acetate
o-methoxyphenyl acetate
p-methoxyphenyl acetate
o-isopropylphenyl acetate
p-isopropylphenyl acetate
2,6-diisopropylphenyl acetate
4-tert-butyl-2,6-diisopropylphenyl acetate
p-tert-butylphenyl acetate
3-fluorophenyl acetate
o-chlorophenyl acetate
p-chlorophenyl acetate
p-acetamidophenyl acetate
p-nitrophenyl acetate
o-nitrophenyl acetate
m-phenylene diacetate
p-phenylene diacetate
o-phenylene diacetate
4-allyl-2-methoxyphenyl acetate
2,5-diacetoxytoluene
2,4-dinitrophenyl acetate
4-tert-butyl-o-phenylene diacetate
anisole
o-bromoanisole
m-bromoanisole
p-bromoanisole
4-bromo-1,2-methylenedioxybenzene
2-amino-5-bromoanisole
2-bromo-4-fluoroanisole
4-bromo-2-fluoroanisole
3-bromo-5-fluoroanisole
o-isopropylanisole
p-isopropylanisole
p-tert-butylanisole
2-tert-butyl-5-methylanisole
p-iodoanisole
p-fluoroanisole
3,5-difluoroanisole
2,3-difluoroanisole
2,4-difluoroanisole
2,6-difluoroanisole
2,5-difluoroanisole
p-vinylanisole
p-chloroanisole
o-chloroanisole
m-chloroanisole
5-chloro-o-anisidine
4-chloro-o-anisidine
3-chloro-p-anisidine
o-methoxybenzenethiol
m-methoxybenzenethiol
o-methoxytoluene
m-methoxytoluene
p-methoxytoluene
m-anisidine
m-ethylanisole
p-ethylanisole
3,5-dimethylanisole
2,3-dimethylanisole
2,4-dimethylanisole
2,5-dimethylanisole
3,4-dimethylanisole
2-ethylanisole
5-methyl-o-anisidine
4-methoxy-2-methylaniline
p-dimethoxybenzene
m-dimethoxybenzene
p-allylanisole
p-methoxyphenyl isocyanate
o-methoxyphenyl isocyanate
N,N-dimethyl-m-anisidine
3-methylveratrole
3,5-dimethoxytoluene
2,6-dimethoxytoluene
p-nitroanisole
m-nitroanisole
2,5-dimethoxyaniline
3,4-dimethoxyaniline
2,3-dimethoxyaniline
p-methoxy(methylthio)benzene
3-methoxythioanisole
1-allyloxy-2-methoxybenzene
1-allyloxy-4-methoxybenzene
phenetole
p-methylphenetole
o-phenetidine
m-phenetidine
o-chlorophenetole
p-chlorophenetole
2,3-difluorophenetole
o-isopropylphenetole
p-isopropylphenetole
1,3-benzodioxole
isopropoxybenzene
2,4,6-tribromoanisole
4-bromo-3,5-difluoroanisole
2-bromo-4-nitroanisole
2-bromo-5-nitroanisole
p-bromophenetole
4-bromo-2-methylanisole
4-bromo-1,2-dimethoxybenzene
1-bromo-2,4-dimethoxybenzene
2-bromo-1,4-dimethoxybenzene
2-bromomethyl-4-nitroanisole
2,6-diisopropylanisole
1-tert-butoxy-4-chlorobenzene
o-iodoanisole
m-iodoanisole
1-iodo-2,4-dimethoxybenzene
4-fluoro-2-nitroanisole
2-fluoro-4-nitroanisole
5-fluoro-2-nitroanisole
4-fluoro-1,2-dimethoxybenzene
2-methyl-3-(trifluoromethyl)aniline
2-methoxy-5-(trifluoromethyl)aniline
4-(trifluoromethoxy)anisole
2,3,5,6-tetrafluoro-4-methylanisole
2-nitro-4-(trifluoromethyl)anisole
4-tert-butoxystyrene
2,4-dichloroanisole
2,3-dichloroanisole
2,6-dichloroanisole
3,5-dichloroanisole
1,4-dichloro-2-methoxybenzene
4-chloro-2-nitroanisole
5-chloro-2-nitroanisole
2-chloro-1-methoxy-4-nitrobenzene
2,4,6-trichloroanisole
2,6-dichloro-4-nitroanisole
3-chloro-2-methylanisole
m-(chloromethyl)anisole
2-chloro-1,4-dimethoxybenzene
1-chloro-2,3-dimethoxybenzene
2,5-dichloro-p-xylene
5-chloro-2,4-dimethoxyaniline
4-chloro-2,5-dimethoxyaniline
1,4-dichloro-2,5-dimethoxybenzene
1-chloro-2,5-dimethoxy-4-nitrobenzene
2-chloro-1,4-diethoxybenzene
1,2,3-trimethoxybenzene
4'-methoxyacetanilide
2'-methoxyacetanilide
p-acetophenetidine
p-methoxybenzenethiol
3,4-dimethoxybenzenethiol
3-methyl-4-nitroanisole
5-methyl-2-nitroanisole
2-methyl-3-nitroanisole
2-methoxy-4-nitrotoluene
5-nitro-o-anisidine
4-nitro-o-anisidine
2-nitro-p-anisidine
1,3,5-trimethoxybenzene
1,2,4-trimethoxybenzene
5-methoxy-2-(methylthio)toluene
4-allyl-1,2-dimethoxybenzene
3,4,5-trimethoxytoluene
2,4,6-trimethoxytoluene
1,4-dimethoxy-2-nitrobenzene
1,2-dimethoxy-4-nitrobenzene
2,4-dimethoxy-1-nitrobenzene
3,4-dimethoxyphenyl isothiocyanate
2,4-dinitroanisole
p-diethoxybenzene
m-diethoxybenzene
o-diethoxybenzene
p-nitrophenetole
m-nitrophenetole
o-nitrophenetole
2,5-diethoxyaniline
1,4-diethoxy-2-nitrobenzene
1-ethoxy-2,4-dinitrobenzene
p-iodophenetole
o-iodophenetole
3,4-(methylenedioxy)aniline
m-isopropoxyaniline
N-ethyl-3,4-methylenedioxyaniline
safrole
trans-isosafrole
5-nitro-1,3-benzodioxole
2,4,6-triisopropylphenetole
(trifluoromethoxy)benzene
p-(trifluoromethoxy)aniline
1-fluoro-2-(trifluoromethoxy)benzene
1-difluoromethoxy-4-nitrobenzene
1-difluoromethoxy-3-nitrobenzene
1-bromo-4-(trifluoromethoxy)benzene
1-bromo-3-(trifluoromethoxy)benzene
1-bromo-2-(trifluoromethoxy)benzene
alpha-bromo-4-(trifluoromethoxy)toluene
2-(trifluoromethoxy)benzyl bromide
1-iodo-4-(trifluoromethoxy)benzene
1-nitro-4-(trifluoromethoxy)benzene
1-nitro-3-(trifluoromethoxy)benzene
1-chloro-4-(trifluoromethoxy)benzene
2,6-dichloro-4-(trifluoromethoxy)aniline
benzenethiol
p-bromobenzenethiol
o-bromobenzenethiol
5-bromo-1,3-benzenedithiol
2-isopropylbenzenethiol
4-tert-butyl-2-methylbenzenethiol
5-tert-butyl-2-methylbenzenethiol
pentafluorobenzenethiol
p-chlorobenzenethiol
2,5-dichlorobenzenethiol
3,4-dichlorobenzenethiol
2,3-dichlorobenzenethiol
2,6-dichlorobenzenethiol
4-(methylthio)benzenethiol
3,4-toluenedithiol
1,3,5-benzenetrithiol
thioanisole
o-bromophenyl methyl sulfide
p-bromophenyl methyl sulfide
phenyl vinyl sulfide
p-chlorophenyl methyl sulfide
m-chlorothioanisole
methyl p-tolyl sulfide
m-(methylthio)aniline
o-(methylthio)aniline
allyl phenyl sulfide
1-bromo-3,5-bis(tert-butylthio)benzene
tert-butyl 3,5-dichlorophenyl sulfide
1,3,5-tris(tert-butylthio)benzene
1,2,4,5-tetrakis(tert-butylthio)benzene
3,5-bis(tert-butylthio)benzyl bromide
3,5-bis(tert-butylthio)-1-chlorobenzene
2,4,5-trichlorothioanisole
methyl phenyl sulfoxide
phenyl vinyl sulfoxide
diphenyl sulfoxide
methyl phenyl sulfone
phenyl vinyl sulfone
methyl p-tolyl sulfone
4-bromophenyl methyl sulfone
(ethylsulfonyl)benzene
allyl phenyl sulfone
p-chlorophenyl methyl sulfone
2,6-dichloro-4-mesylaniline
2-chloroethyl p-chlorophenyl sulfone
benzenesulfonyl chloride
p-bromobenzenesulfonyl chloride
p-iodobenzenesulfonyl chloride
p-fluorobenzenesulfonyl chloride
2,4-difluorobenzenesulfonyl chloride
2,6-difluorobenzenesulfonyl chloride
m-benzenedisulfonyl chloride fluoride
p-chlorobenzenesulfonyl chloride
2,5-dichlorobenzenesulfonyl chloride
3,5-dichlorobenzenesulfonyl chloride
3,5-dichloro-2-hydroxybenzenesulfonyl chloride
2,4,5-trichlorobenzenesulfonyl chloride
2,3,4-trichlorobenzenesulfonyl chloride
4-bromo-3-methylbenzenesulfonyl chloride
2,4,6-triisopropylbenzenesulfonyl chloride
p-tert-butylbenzenesulfonyl chloride
o-nitrobenzenesulfonyl chloride
m-nitrobenzenesulfonyl chloride
p-nitrobenzenesulfonyl chloride
2,4-dinitrobenzenesulfonyl chloride
p-ethylbenzenesulfonyl chloride
m-benzenedisulfonyl dichloride
methyl benzenesulfonate
methyl 2,5-dichlorobenzenesulfonate
ethyl benzenesulfonate
benzenesulfonamide
2-chlorobenzenesulfonamide
benzenesulfonanilide
p-toluenesulfonanilide
N-methylbenzenesulfonamide
N-methyl-p-toluenesulfonamide
aniline
o-bromoaniline
p-bromoaniline
m-bromoaniline
2-bromo-4-fluoroaniline
4-bromo-2-chloroaniline
3-bromo-4-chloroaniline
2-bromo-4,6-difluoroaniline
2-bromo-5-nitroaniline
2-bromo-4-chloro-6-fluoroaniline
4-bromo-2,6-dichloroaniline
2,6-dibromoaniline
2,4-dibromoaniline
2,5-dibromoaniline
2-bromo-4,6-dinitroaniline
2,6-dibromo-4-fluoroaniline
2,6-dibromo-4-chloroaniline
2,4,6-tribromoaniline
2-bromo-p-toluidine
4-bromo-o-toluidine
4-bromo-m-toluidine
3-bromo-4-methylaniline
o-isopropylaniline
p-isopropylaniline
N-isopropylaniline
m-isopropylaniline
2-isopropyl-6-methylaniline
5-isopropyl-2-methylaniline
p-tert-butylaniline
2-tert-butyl-6-methylaniline
p-tert-butyl-N,N-dimethylaniline
m-iodoaniline
p-iodoaniline
m-fluoroaniline
p-fluoroaniline
o-fluoroaniline
2,4-difluoroaniline
2,5-difluoroaniline
2,3-difluoroaniline
3,5-difluoroaniline
2,4,5-trifluoroaniline
3,4,5-trifluoroaniline
4-fluoro-3-nitroaniline
4-fluoro-2-nitroaniline
2-fluoro-5-nitroaniline
5-fluoro-2-nitroaniline
2,4,5-trifluoro-1,3-phenylenediamine
2,3,4-trifluoro-6-nitroaniline
5-fluoro-o-toluidine
6-fluoro-m-toluidine
3-fluoro-o-toluidine
4-fluoro-2-(trifluoromethyl)aniline
4-fluoro-3-(trifluoromethyl)aniline
o-chloroaniline
p-chloroaniline
m-chloroaniline
4-chloro-1,2-phenylenediamine
5-chloro-m-phenylenediamine
2-chloro-4-fluoroaniline
3-chloro-4-fluoroaniline
5-chloro-2-fluoroaniline
2,6-dichloroaniline
2,4-dichloroaniline
2,5-dichloroaniline
3,4-dichloroaniline
2,3-dichloroaniline
3,5-dichloroaniline
2-chloro-4-nitroaniline
2-chloro-5-nitroaniline
5-chloro-2-nitroaniline
2,4,6-trichloroaniline
2,4,5-trichloroaniline
2,3,4-trichloroaniline
3,5-dichloro-2,4-difluoroaniline
2,3,4,5-tetrachloroaniline
2,3,5,6-tetrachloroaniline
pentachloroaniline
4-chloro-o-toluidine
3-chloro-p-toluidine
3-chloro-o-toluidine
5-chloro-o-toluidine
2-chloro-p-toluidine
p-chloro-N-methylaniline
5-amino-2-chlorotoluene
2-amino-3-chlorotoluene
2-chloro-5-methylaniline
p-ethynylaniline
3-nitro-p-toluidine
4-nitro-o-toluidine
2-nitro-p-toluidine
3-nitro-o-toluidine
6-nitro-m-toluidine
N-methyl-o-nitroaniline
N,N-dimethyl-p-nitroaniline
N,N-dimethyl-m-nitroaniline
N,2-dimethyl-4-nitroaniline
6-nitro-2,3-xylidine
6-nitro-2,4-xylidine
2,3-xylidine
N-ethylaniline
2,6-xylidine
o-ethylaniline
p-ethylaniline
N-methyl-o-toluidine
3,5-xylidine
2,4-xylidine
3,4-xylidine
2,5-xylidine
m-ethylaniline
N-methyl-m-toluidine
N-methyl-p-toluidine
2,4,6-trimethylaniline
N-ethyl-p-toluidine
N-ethyl-o-toluidine
5,6,7,8-tetrahydro-1-naphthylamine
p-phenylenediamine
m-phenylenediamine
3,5-di-tert-butylaniline
2'-dimethylamino-5'-nitroacetanilide
p-bromo-N,N-dimethylaniline
6-bromo-2,4-xylidine
4-bromo-2,6-xylidine
2-bromo-N,N-dimethylaniline
4-bromo-2,6-diethylaniline
2,6-diisopropylaniline
2,4,6-tri-tert-butylaniline
2-iodo-4-(trifluoromethyl)aniline
m-(trifluoromethyl)aniline
o-(trifluoromethyl)aniline
4-nitro-2-(trifluoromethyl)aniline
2-nitro-4-(trifluoromethyl)aniline
p-fluoro-N,N-dimethylaniline
2,4-dichloro-6-methylaniline
6-chloro-alpha,alpha,alpha-trifluoro-m-toluidine
4-chloro-2-(trifluoromethyl)aniline
4-chloro-3-(trifluoromethyl)aniline
p-chloro-N-ethylaniline
N,N-diethyl-o-nitroaniline
N,N-dimethyl-3,5-dinitroaniline
N-ethyl-m-toluidine
N,N-dimethyl-m-toluidine
N,N-dimethyl-o-toluidine
N,N-dimethyl-p-toluidine
6-ethyl-o-toluidine
N-ethyl-N-methylaniline
N,N-diethylaniline
2,6-diethylaniline
N,N,3,5-tetramethylaniline
N,N,2,4-tetramethylaniline
N,N-diethyl-m-toluidine
N,N-diethyl-p-phenylenediamine
formanilide
N-methylformanilide
N,4'-dimethylformanilide
acetanilide
3'-methylacetanilide
2'-methylacetanilide
2-chloro-2',6'-dimethylacetanilide
N-methylacetanilide
N-ethylacetanilide
3',4'-dimethylacetanilide
2'-bromo-4'-fluoroacetanilide
4'-bromo-2'-chloroacetanilide
2'-bromo-4'-methylacetanilide
3'-fluoroacetanilide
2',4'-difluoroacetanilide
4'-fluoro-2'-nitroacetanilide
3'-(trifluoromethyl)acetanilide
3'-chloroacetanilide
2'-chloroacetanilide
2'-chloro-4'-fluoroacetanilide
2',5'-dichloroacetanilide
DCPA
2'-nitroacetanilide
phenyl isocyanate
p-chlorophenyl isocyanate
o-chlorophenyl isocyanate
p-chlorophenyl isothiocyanate
m-chlorophenyl isothiocyanate
p-fluorophenyl isocyanate
3,4-dichlorophenyl isocyanate
2,5-dichlorophenyl isocyanate
2,3-dichlorophenyl isocyanate
p-nitrophenyl isothiocyanate
2-fluorophenyl isothiocyanate
p-phenylene diisocyanate
alpha,alpha'-diisocyanato-m-xylene
nitrobenzene
p-bromonitrobenzene
m-bromonitrobenzene
2-bromo-5-fluoronitrobenzene
2-bromo-4-fluoro-1-nitrobenzene
1,4-dibromo-2-nitrobenzene
1,2-dibromo-4-nitrobenzene
4-nitrobenzyl bromide
4-bromo-2-nitrotoluene
4-bromo-3-nitrotoluene
2-bromo-4-nitrotoluene
2-bromo-5-nitrotoluene
3-nitrobenzyl bromide
p-iodonitrobenzene
m-iodonitrobenzene
1-iodo-2,4-dinitrobenzene
o-fluoronitrobenzene
p-fluoronitrobenzene
1,2-difluoro-4-nitrobenzene
1,4-difluoro-2-nitrobenzene
2,4-difluoro-1-nitrobenzene
3,5-difluoronitrobenzene
1,2,3-trifluoro-4-nitrobenzene
1,3,5-trifluoro-2-nitrobenzene
1,2,4-trifluoro-5-nitrobenzene
1-fluoro-2,4-dinitrobenzene
1,5-difluoro-2,4-dinitrobenzene
4-fluoro-2-nitrotoluene
2-fluoro-5-nitrotoluene
5-fluoro-2-nitrotoluene
4-fluoro-3-nitrotoluene
2-fluoro-4-nitrotoluene
3-fuoro-4-nitrotoluene
2-fluoro-3-nitrotoluene
alpha,alpha,alpha-trifluoro-3-nitrotoluene
alpha,alpha,alpha-trifluoro-o-nitrotoluene
alpha,alpha,alpha-trifluoro-p-nitrotoluene
m-chloronitrobenzene
2-chloro-1-fluoro-4-nitrobenzene
4-chloro-2-fluoro-1-nitrobenzene
1,4-dichloro-2-nitrobenzene
1,2-dichloro-4-nitrobenzene
2,4-dichloro-1-nitrobenzene
1,2-dichloro-3-nitrobenzene
1,3-dichloro-5-nitrobenzene
1,3-dichloro-2-nitrobenzene
1-chloro-2,4-dinitrobenzene
4-chloro-1,2-dinitrobenzene
1,2,4-trichloro-5-nitrobenzene
1,3,5-trichloro-2-nitrobenzene
1,2,3-trichloro-4-nitrobenzene
picryl chloride
2,3,5,6-tetrachloro-1-nitrobenzene
1,2,3,4-tetrachloro-5-nitrobenzene
1,3-dichloro-2-iodo-5-nitrobenzene
2-chloro-6-nitrotoluene
2-chloro-4-nitrotoluene
4-chloro-2-nitrotoluene
4-chloro-3-nitrotoluene
m-nitrotoluene
2-nitro-m-xylene
4-nitro-m-xylene
3-nitro-o-xylene
4-nitro-o-xylene
1-ethyl-4-nitrobenzene
o-ethylnitrobenzene
2-nitro-p-xylene
5-nitro-m-xylene
2-nitromesitylene
2-bromo-5-nitrobenzotrifluoride
alpha,alpha,alpha',alpha'-tetrabromo-4-nitro-o-xylene
4-nitrocumene
1,3,5-tri-tert-butyl-2-nitrobenzene
alpha,alpha,alpha,4-tetrafluoro-3-nitrotoluene
alpha,alpha,alpha,2-tetrafluoro-5-nitrotoluene
5-fluoro-2-nitrobenzotrifluoride
1-nitro-3,5-bis(trifluoromethyl)benzene
1-nitro-2,5-bis(trifluoromethyl)benzene
p-nitrobenzyl chloride
m-nitrobenzyl chloride
o-nitrobenzyl chloride
3-chloro-4-nitrotoluene
2,6-dichloro-3-nitrotoluene
4-chloro-1-chloromethyl-2-nitrobenzene
3,5-dinitrobenzyl chloride
4-chloro-alpha,alpha,alpha-trifluoro-3-nitrotoluene
5-chloro-alpha,alpha,alpha-trifluoro-2-nitrotoluene
2,4-dichloro-alpha,alpha,alpha-trifluoro-5-nitrotoluene
2-chloro-alpha,alpha,alpha-trifluoro-3,5-dinitrotoluene
4-methyl-3-nitrobenzyl chloride
o-dinitrobenzene
2,4-dinitrotoluene
2,6-dinitrotoluene
3,4-dinitrotoluene
2,3-dinitrotoluene
2,4-dinitro-m-xylene
3,5-dinitro-o-xylene
4,6-dinitro-m-xylene
benzyl fluoride
benzylidyne trifluoride
alpha',alpha'-dichloro-alpha,alpha,alpha-trifluoro-o-xylene
m-bromobenzylidyne trifluoride
o-bromobenzylidyne trifluoride
p-bromo-alpha,alpha,alpha-trifluorotoluene
2-bromo-1-fluoro-4-(trifluoromethyl)benzene
4-bromo-2-fluorobenzotrifluoride
5-bromo-2-chloro-alpha,alpha,alpha-trifluorotoluene
3-bromo-4-chlorobenzotrifluoride
1-bromo-3,5-bis(trifluoromethyl)benzene
1-bromomethyl-3,5-bis(trifluoromethyl)benzene
alpha,alpha,alpha-trifluoro-o-iodotoluene
alpha,alpha,alpha-trifluoro-m-iodotoluene
alpha,alpha,alpha-trifluoro-p-iodotoluene
alpha,alpha,alpha,2-tetrafluorotoluene
alpha,alpha,alpha,4-tetrafluorotoluene
alpha,alpha,alpha,3-tetrafluorotoluene
alpha,alpha,alpha-trifluoro-o-xylene
p-bis(trifluoromethyl)benzene
alpha,alpha,alpha,alpha',alpha',alpha'-hexafluoro-m-xylene
3-(trifluoromethyl)benzyl bromide
o-chloro-alpha,alpha,alpha-trifluorotoluene
p-chloro-alpha,alpha,alpha-trifluorotoluene
m-chlorobenzylidyne trifluoride
2,4-dichlorobenzylidyne trifluoride
2,5-dichlorobenzylidyne trifluoride
3,4-dichloro-alpha,alpha,alpha-trifluorotoluene
3,4,5-trichlorobenzotrifluoride
2-chloro-5-iodobenzotrifluoride
alpha'-chloro-alpha,alpha,alpha-trifluoro-m-xylene
3,5-bis(trifluoromethyl)benzyl chloride
p-bromo(chloromethyl)benzene
p-tert-butylbenzyl chloride
benzyl chloride
o-fluorobenzyl chloride
m-fluorobenzyl chloride
p-fluorobenzyl chloride
o-chlorobenzyl chloride
benzylidene dichloride
alpha,4-dichlorotoluene
m-chlorobenzyl chloride
alpha-chloro-2,6-difluorotoluene
alpha,alpha,alpha-trichloro-o-fluorotoluene
alpha,alpha,alpha,2-tetrachlorotoluene
alpha,alpha,alpha,4-tetrachlorotoluene
2,4,6-triisopropylbenzyl chloride
2-chloro-6-fluorobenzyl chloride
p-(dichloromethyl)fluorobenzene
benzylidyne trichloride
alpha,2,4-trichlorotoluene
alpha,3,4-trichlorotoluene
alpha,2,3-trichlorotoluene
2,6-dichlorobenzyl chloride
alpha,alpha,2,3-tetrachlorotoluene
2,4-dichlorobenzotrichloride
alpha,alpha,alpha,3,4-pentachlorotoluene
(1-chloroethyl)benzene
p-methylbenzyl chloride
m-methylbenzyl chloride
o-methylbenzyl chloride
alpha,alpha'-dichloro-m-xylene
alpha,alpha'-dichloro-o-xylene
alpha,alpha'-dichloro-p-xylene
alpha,alpha,alpha',alpha'-tetrachloro-o-xylene
alpha,alpha,alpha,alpha',alpha',alpha'-hexachloro-p-xylene
alpha,alpha',2,3,5,6-hexachloro-p-xylene
alpha,alpha',2,4,5,6-hexachloro-m-xylene
2,5-dimethylbenzyl chloride
2,6-dimethylbenzyl chloride
2,4,6-trimethylbenzyl chloride
1,2-bis(chloromethyl)-4,5-dimethylbenzene
2,4-bis(chloromethyl)-1,3,5-trimethylbenzene
2,3,4,5,6-pentamethylbenzyl chloride
1,4-bis(chloromethyl)-2,3,5,6-tetramethylbenzene
benzyl bromide
p-chlorobenzyl bromide
3-chlorobenzyl bromide
o-chlorobenzyl bromide
alpha-bromo-2,6-difluorotoluene
alpha-bromo-2,5-difluorotoluene
alpha,alpha,alpha',alpha'-tetrabromo-m-xylene
alpha,alpha,alpha',alpha'-tetrabromo-p-xylene
alpha,alpha,alpha',alpha'-tetrabromo-o-xylene
2,4,5-trifluorobenzyl bromide
alpha-bromo-2,6-dichlorotoluene
o-bromobenzyl bromide
p-bromobenzyl bromide
m-bromobenzyl bromide
4-bromo-1-bromomethyl-2-fluorobenzene
m-(dibromomethyl)fluorobenzene
3-bromo-4-fluorobenzyl bromide
3-iodobenzyl bromide
2-iodobenzyl bromide
(1-bromoethyl)benzene
alpha-bromo-2-xylene
alpha-bromo-p-xylene
alpha-bromo-m-xylene
alpha,alpha'-dibromo-m-xylene
alpha,alpha'-dibromo-o-xylene
2-bromo-1,3-bis(bromomethyl)benzene
4-tert-butylbenzyl bromide
3,6-bis(bromomethyl)durene
fluorobenzene
p-bromofluorobenzene
o-bromofluorobenzene
1-bromo-2,4-difluorobenzene
1-bromo-3,5-difluorobenzene
1-bromo-2,3-difluorobenzene
4-bromo-1,2-difluorobenzene
4-bromo-2-chloro-1-fluorobenzene
4-bromo-1-chloro-2-fluorobenzene
1-bromo-2-chloro-3-fluorobenzene
5-bromo-1,2,3-trifluorobenzene
1-bromo-2,4,5-trifluorobenzene
3-bromo-1,2,4,5-tetrafluorobenzene
1,3-dibromo-5-fluorobenzene
1,4-dibromo-2-fluorobenzene
1,3-dibromo-4-fluorobenzene
1,4-dibromo-2,5-difluorobenzene
4-bromo-2-fluoro-1-iodobenzene
2-bromo-4-fluorotoluene
4-bromo-3-fluorotoluene
4-bromo-2-fluorotoluene
p-fluoroiodobenzene
m-fluoroiodobenzene
o-fluoroiodobenzene
1,3-difluoro-2-iodobenzene
m-difluorobenzene
o-difluorobenzene
p-difluorobenzene
p-fluorotoluene
m-fluorotoluene
o-fluorotoluene
2,6-difluorotoluene
2,4-difluorotoluene
p-chlorofluorobenzene
m-chlorofluorobenzene
o-chlorofluorobenzene
4-chloro-1,2-difluorobenzene
2,4-dichloro-1-fluorobenzene
1,3-dichloro-2-fluorobenzene
4-chloro-2-fluoro-1-iodobenzene
2-chloro-6-fluorotoluene
5-chloro-2-fluorotoluene
2-chloro-4-fluorotoluene
4-chloro-2-fluorotoluene
1-ethynyl-2-fluorobenzene
3-fluoro-o-xylene
4-fluoro-o-xylene
2-fluoro-m-xylene
2-fluoro-1,3,5-trimethylbenzene
1-butyl-4-ethynyl-2,3,5,6-tetrafluorobenzene
3-fluorostyrene
chlorobenzene
o-bromochlorobenzene
m-bromochlorobenzene
2-bromo-1,4-dichlorobenzene
2-bromo-1,3-dichlorobenzene
4-bromo-1,2-dichlorobenzene
1-bromo-2,4-dichlorobenzene
1-bromo-2,3,5-trichlorobenzene
1,3-dibromo-5-chlorobenzene
2-bromo-4-chloro-1-iodobenzene
2-bromo-5-chlorotoluene
5-bromo-2-chlorotoluene
o-chlorostyrene
o-dichlorobenzene
m-dichlorobenzene
p-dichlorobenzene
1,3,5-trichlorobenzene
1,2,3-trichlorobenzene
1,2,4-trichlorobenzene
1,2,4,5-tetrachlorobenzene
1,2,3,5-tetrachlorobenzene
1,2,3,4-tetrachlorobenzene
o-chloroiodobenzene
m-chloroiodobenzene
p-chloroiodobenzene
pentachlorobenzene
1,2-dichloro-3-iodobenzene
2,4-dichloro-1-iodobenzene
1,4-dichloro-2-iodobenzene
1,3-dichloro-5-iodobenzene
hexachlorobenzene
pentachloronitrobenzene
o-chlorotoluene
m-chlorotoluene
2,6-dichlorotoluene
2,4-dichlorotoluene
3,4-dichlorotoluene
2,5-dichlorotoluene
2,3-dichlorotoluene
2,6-dichlorostyrene
4-chlorostyrene
2-chloro-4-iodotoluene
4-chloro-o-xylene
2-chloro-p-xylene
3-chloro-o-xylene
2-chloro-m-xylene
2-chloromesitylene
bromobenzene
p-dibromobenzene
m-dibromobenzene
o-dibromobenzene
p-bromoiodobenzene
o-bromoiodobenzene
1,3,5-tribromobenzene
1,2,4-tribromobenzene
1,2,4,5-tetrabromobenzene
m-bromotoluene
o-bromotoluene
3,4-dibromotoluene
2,5-dibromotoluene
3,5-dibromotoluene
2,4-dibromotoluene
p-bromostyrene
2-bromo-m-xylene
2-bromo-p-xylene
4-bromo-m-xylene
4-bromo-o-xylene
1-bromo-4-ethylbenzene
3-bromo-o-xylene
5-bromo-m-xylene
1-bromo-2-ethylbenzene
2,5-dibromo-p-xylene
1-bromo-4-propylbenzene
2-bromocumene
3-bromocumene
bromodurene
1-bromo-4-butylbenzene
1-bromo-4-tert-butylbenzene
2-bromo-1,3,5-triisopropylbenzene
iodobenzene
p-diiodobenzene
o-diiodobenzene
p-iodotoluene
o-iodotoluene
m-iodotoluene
4-iodo-m-xylene
3-iodo-o-xylene
2-iodomesitylene
benzene
cumene
p-cymene
p-diisopropylbenzene
m-diisopropylbenzene
tert-butylbenzene
p-tert-butyltoluene
m-tert-butyltoluene
2-tert-butyltoluene
5-tert-butyl-m-xylene
3-tert-butyl-5-ethyltoluene
styrene
m-methylstyrene
o-methylstyrene
2,4,6-trimethylstyrene
phenylacetylene
3-ethynyltoluene
p-diethynylbenzene
toluene
o-xylene
m-xylene
p-xylene
5-methyltetralin
6-methyltetralin
1-methyltetralin
1,2,4-trimethylbenzene
2-methyltetralin
pentamethylbenzene
hexamethylbenzene
ethylbenzene
allylbenzene
1,2,3-trimethylbenzene
mesitylene
m-ethyltoluene
p-ethyltoluene
o-ethyltoluene
2-ethyl-p-xylene
o-diethylbenzene
p-diethylbenzene
m-diethylbenzene
5-ethyl-m-xylene
4-ethyl-m-xylene
1,2,3,4-tetramethylbenzene
3,5-diisopropyltoluene
1,3,5-triisopropylbenzene
m-di-tert-butylbenzene
p-di-tert-butylbenzene
1,3,5-tri-tert-butylbenzene
isopropenylbenzene
1,3,5-triethylbenzene

## Sheet: list-584
Table S13. Names of the 114 molecules of the 584-carbon test set
Names
p-anisic acid
o-methoxybenzoic acid
3-methylsalicylic acid
p-styrylbenzoic acid
methyl 4-amino-3-iodobenzoate
methyl salicylate
trimethyl 1,3,5-benzenetricarboxylate
methyl p-tbutylbenzoate
methyl p-bromobenzoate
phenyl benzoate
methyl 3-formyl-4-hydroxybenzoate
methyl 2-hydroxy-4-iodobenzoate
ethyl salicylate
p-(bromomethyl)benzonitrile
2-cyano-4-chloroaniline
2,6-dimethylbenzonitrile
p-formylbenzonitrile
o-vanilline
anisaldehyde
vanilline
4-hydroxy-3,5-dimethoxybenzaldehyde
3-hydroxy-4-methoxybenzaldehyde
vanilline acetate
piperonal
6-nitropiperonal
5-nitrosalicylaldehyde
3-chloro-2-hydroxybenzaldehyde
2-bromo-5-methoxybenzaldehyde
2-bromo-6-fluorobenzaldehyde
2-hydroxy-5-methoxy-3-nitrobenzaldehyde
6-bromobenzo[d][1,3]dioxole-5-carbaldehyde
4-methoxy-3-nitrobenzaldehyde
3-bromo-4-methoxybenzaldehyde
2-hydroxy-5-methylbenzaldehyde
2-hydroxy-4-methoxybenzaldehyde
5-bromosalicylaldehyde
3,4-dimethoxybenzaldehyde
o-fluorobenzaldehyde
o-bromobenzaldehyde
3,4,5-trimethoxybenzaldehyde
2-fluoro-p-anisaldehyde
salicylaldehyde
3-fluoro-p-anisaldehyde
4-methoxyacetophenone
2-bromo-4'-chloroacetophenone
3-nitroacetophenone
3,4-dichloroacetophenone
p-bromoacetophenone
1,3,5-triacetylbenzene
3,4-dimethoxyacetophenone
2-bromo-4-nitroacetophenone
3-chloropropiophenone
benzil
1,3-diphenyl-1,3-propanedione
benzophenone
4'-iodoacetophenone
3',4'-difluoroacetophenone
o-aminobenzyl alcohol
vanillyl alcohol
piperonylic alcohol
p-anisyl alcohol
m-iodobenzyl alcohol
benzhydrol
3,4-dichlorobenzylamine
m-cresol
o-cresol
o-methoxyphenol
p-chlorophenol
p-cresol
thymol
p-bromophenol
p-nitrophenol
o-nitrophenol
2,6-dibromo-4-methylphenol
3,5-di-tert-butylbenzene-1,2-diol
2,6-di-tert-butyl-4-methylphenol
3,4-dichlorophenol
4-tert-butylpyrocatechol
o-anisidine
p-anisidine
o-nitroanisole
veratrole
2,4-dibromoanisole
1-chloro-3,5-dimethoxybenzene
1-methoxy-3-(trifluoromethyl)benzene
6-methoxy-1,2,3,4-tetrahydronapthalene
p-phenetidine
N,N-dimethylaniline
N-methylaniline
o-toluidine
m-toluidine
p-toluidine
m-nitroaniline
o-nitroaniline
p-nitroaniline
5-nitro-o-toluidine
2-methyl-6-nitroaniline
2-bromo-4-isopropylaniline
o-iodoaniline
4'-methylacetanilide
o-chloronitrobenzene
m-dinitrobenzene
p-chloronitrobenzene
o-nitrotoluene
p-nitrotoluene
p-t-butylnitrobenzene
o-iodonitrobenzene
2,5-dichlorobenzyle bromide
5-bromo-2-fluorobenzotrifluoride
p-bromochlorobenzene
p-bromotoluene
2-bromomesitylene
durene
tetraline

## Sheet: list-2026
Table S14. Names of the 2026 molecules of the 10577-carbon training set
Names
benzoic acid
p-tert-butylbenzoic acid
m-fluorobenzoic acid
m-nitrobenzoic acid
m-toluic acid
o-toluic acid
o-methoxybenzoic acid
m-anisic acid
p-anisic acid
3-formylsalicylic acid
3-methylsalicylic acid
3-methoxysalicylic acid
6-nitro-m-toluic acid
2,4-dimethylbenzoic acid
2,5-dimethylbenzoic acid
3,4-dimethylbenzoic acid
3,5-dimethylbenzoic acid
2,6-dimethylbenzoic acid
p-ethylbenzoic acid
p-styrylbenzoic acid
o-ethoxybenzoic acid
3-methoxy-4-methylbenzoic acid
4-bromo-2-chlorobenzoic acid
5-bromo-2-chlorobenzoic acid
2,5-dibromobenzoic acid
p-isopropylbenzoic acid
3,5-di-tert-butylbenzoic acid
3,5-di-tert-butyl-4-hydroxybenzoic acid
o-iodobenzoic acid
3,4-difluorobenzoic acid
2,5-difluorobenzoic acid
3,5-difluorobenzoic acid
2,4,5-trifluorobenzoic acid
2,3,4,5-tetrafluorobenzoic acid
o-(trifluoromethyl)benzoic acid
m-(trifluoromethyl)benzoic acid
p-(trifluoromethoxy)benzoic acid
3-methoxy-2,4,5-trifluorobenzoic acid
2-(trifluoromethoxy)benzoic acid
3-(trifluoromethoxy)benzoic acid
2-fluoro-6-(trifluoromethyl)benzoic acid
3-nitro-5-(trifluoromethyl)benzoic acid
o-acetoxybenzoic acid
3,5-dimethoxybenzoic acid
veratric acid
p-propylbenzoic acid
p-isopropoxybenzoic acid
3,4,5-trimethoxybenzoic acid
2,3,4-trimethoxybenzoic acid
2,4,5-trimethoxybenzoic acid
p-butylbenzoic acid
4-(diethylamino)salicylic acid
3,4-diethoxybenzoic acid
3,5-diacetoxybenzoic acid
3,4,5-triethoxybenzoic acid
3-chloro-4-hydroxybenzoic acid
2,5-dichlorobenzoic acid
2-chloro-4,5-difluorobenzoic acid
5-chloro-2-nitrobenzoic acid
2-chloro-4-nitrobenzoic acid
2-chloro-5-methylbenzoic acid
5-chloro-2-methoxybenzoic acid
2-chloro-5-(methylthio)benzoic acid
2,4,6-trimethylbenzoic acid
o-phenoxybenzoic acid
p-phenoxybenzoic acid
phenylacetic acid
o-tolylacetic acid
p-fluorophenylacetic acid
p-methoxyphenylacetic acid
3-mercaptobenzoic acid
methyl benzoate
isopropyl benzoate
tert-butyl benzoate
phenyl benzoate
methyl anthranilate
methyl m-aminobenzoate
methyl p-aminobenzoate
methyl p-hydroxybenzoate
methyl p-nitrobenzoate
methyl m-nitrobenzoate
methyl o-nitrobenzoate
ethyl benzoate
methyl m-toluate
methyl p-toluate
ethyl p-aminobenzoate
methyl o-(methylamino)benzoate
ethyl anthranilate
ethyl m-aminobenzoate
methyl 3-amino-p-toluate
methyl 4-amino-3-methylbenzoate
methyl anisate
methyl m-methoxybenzoate
methyl o-methoxybenzoate
ethyl m-hydroxybenzoate
methyl 3-amino-4-methoxybenzoate
4-chlorobenzoic acid ethyl ester
ethyl m-nitrobenzoate
ethyl p-nitrobenzoate
dimethyl terephthalate
methyl o-(dimethylamino)benzoate
methyl 3,4,5-trimethoxy-2-nitrobenzoate
methyl m-bromobenzoate
methyl o-bromobenzoate
methyl 5-bromoanthranilate
methyl 2-bromo-5-nitrobenzoate
methyl 3,5-dibromobenzoate
methyl p-bromobenzoate
methyl p-(bromomethyl)benzoate
ethyl o-bromobenzoate
ethyl p-bromobenzoate
ethyl m-bromobenzoate
4-bromo-3-methylbenzoic acid methyl ester
3,5-dibromo-4-methylbenzoic acid methyl ester
isopropyl p-aminobenzoate
methyl salicylate
ethyl salicylate
isopropyl salicylate
isopropyl p-hydroxybenzoate
2-isopropoxyethyl benzoate
methyl p-tbutylbenzoate
vinyl p-tert-butylbenzoate
methyl p-acetylbenzoate
ethyl p-acetylbenzoate
methyl 5-acetyl-2-methoxybenzoate
4-iodobenzoic acid methyl ester
ethyl m-iodobenzoate
ethyl p-iodobenzoate
methyl 4-amino-3-iodobenzoate
methyl 2-hydroxy-4-iodobenzoate
4-iodo-3-methylbenzoic acid methyl ester
methyl 4-fluorobenzoate
methyl 2,4-difluorobenzoate
pentafluorobenzoic acid methyl ester
ethyl p-fluorobenzoate
ethyl 2-fluorobenzoate
pentafluorobenzoic acid ethyl ester
vinyl benzoate
vinyl o-chlorobenzoate
methyl 3-amino-4-chlorobenzoate
methyl 5-chloroanthranilate
methyl 4-chloro-3-nitrobenzoate
methyl 2-chloro-4-nitrobenzoate
methyl o-(chlorosulfonyl)benzoate
methyl 5-chloro-2-methoxybenzoate
ethyl 2,5-dichlorobenzoate
2-acetamido-5-chlorobenzoic acid methyl ester
methyl m-hydroxybenzoate
methyl 2,6-dihydroxybenzoate
methyl 2,4-dihydroxybenzoate
ethyl p-hydroxybenzoate
methyl p-(hydroxymethyl)benzoate
methyl 5-formylsalicylate
methyl 2-hydroxy-4-methoxybenzoate
methyl 2,6-dihydroxy-4-methylbenzoate
methyl vanillate
methyl 5-methoxysalicylate
methyl 3-methoxysalicylate
propyl salicylate
propyl p-hydroxybenzoate
ethyl 6-methylsalicylate
ethyl vanillate
dimethyl 4-hydroxyphthalate
butyl p-hydroxybenzoate
isobutyl p-hydroxybenzoate
sec-butyl p-hydroxybenzoate
methyl 3-formyl-4-hydroxybenzoate
butyl salicylate
methyl 5-allyl-3-methoxysalicylate
methyl 4-methyl-3-nitrobenzoate
2-methoxy-5-nitrobenzoic acid methyl ester
ethyl 2-(aminosulfonyl)benzoate
ethyl p-toluate
propyl benzoate
ethyl o-toluate
ethyl m-toluate
ethyl anisate
methyl 2-ethoxybenzoate
methyl o-acetoxybenzoate
methyl p-acetoxybenzoate
methyl 4,5-dimethoxy-2-nitrobenzoate
ethyl p-(dimethylamino)benzoate
ethyl o-ethoxybenzoate
methyl N-propionylanthranilate
methyl 3,4,5-trimethoxybenzoate
methyl 3,4,5-trimethoxyanthranilate
methyl 5-(ethylsulfonyl)-2-methoxybenzoate
ethyl 3,4,5-trimethoxybenzoate
dimethyl 5-nitroisophthalate
diethyl terephthalate
trimethyl 1,3,5-benzenetricarboxylate
methyl 2,6-dimethoxybenzoate
methyl 2,6-dimethyl benzoate
methyl 2,4,6-trimethyl benzoate
methyl 2,3,5,6-tetramethyl benzoate
methyl o-benzoylbenzoate
methyl 4-(3-oxo-3-phenylpropanoyl)benzoate
ethyl 2-ethyl-3-methyl-3-phenyloxirane-2-carboxylate
ethyl 4-mercaptobenzoate
4-(methoxycarbonyl)phenyl azide
ethyl 4-(methylsulfinyl)benzoate
benzonitrile
p-bromobenzonitrile
o-bromobenzonitrile
m-bromobenzonitrile
p-(bromomethyl)benzonitrile
3-bromo-4-hydroxybenzonitrile
3-bromo-4-fluorobenzonitrile
4-bromo-2-fluorobenzonitrile
4-tert-butylbenzonitrile
4-tert-butylphthalonitrile
o-fluorobenzonitrile
p-fluorobenzonitrile
m-fluorobenzonitrile
2,6-difluorobenzonitrile
3,4-difluorobenzonitrile
2,4-difluorobenzonitrile
o-tolunitrile
m-tolunitrile
p-tolunitrile
o-aminobenzonitrile
m-aminobenzonitrile
p-aminobenzonitrile
o-hydroxybenzonitrile
m-hydroxybenzonitrile
terephthalonitrile
isophthalonitrile
o-formylbenzonitrile
m-formylbenzonitrile
p-formylbenzonitrile
2,5-dimethylbenzonitrile
2,3-dimethylbenzonitrile
2,6-dimethylbenzonitrile
o-methoxybenzonitrile
p-(dimethylamino)benzonitrile
piperonylonitrile
o-chlorobenzonitrile
p-chlorobenzonitrile
m-chlorobenzonitrile
2-cyano-4-chloroaniline
4-amino-3-chlorobenzonitrile
3-bromo-5-chlorobenzonitrile
alpha-bromo-m-tolunitrile
p-acetylbenzonitrile
2,4,5-trifluorobenzonitrile
2,3,6-trifluorobenzonitrile
2,3,4,5-tetrafluorobenzonitrile
5-fluoro-2-methoxybenzonitrile
2-(trifluoromethoxy)benzonitrile
3-(trifluoromethoxy)benzonitrile
4-fluoro-2-(trifluoromethyl)benzonitrile
tetrafluoroisophthalonitrile
3,5-bis(trifluoromethyl)benzonitrile
p-nitrobenzonitrile
m-nitrobenzonitrile
4-hydroxy-3-methoxybenzonitrile
p-propoxybenzonitrile
4-methyl-2-nitrobenzonitrile
2-methyl-6-nitrobenzonitrile
3-methyl-4-nitrobenzonitrile
2-methyl-5-nitrobenzonitrile
3,4-dimethoxybenzonitrile
2,6-dimethoxybenzonitrile
2,4-dimethoxybenzonitrile
4-propoxyphthalonitrile
3,5-dinitrobenzonitrile
3,4,5-trimethoxybenzonitrile
2,4,6-trimethoxybenzonitrile
4-butoxyphthalonitrile
2,6-dichlorobenzonitrile
3,5-dichlorobenzonitrile
2,3-dichlorobenzonitrile
2,4,6-trichlorobenzonitrile
5-chloro-2-methoxybenzonitrile
3-bromo-4-methoxybenzonitrile
2-chloro-5-(trifluoromethyl)benzonitrile
2,6-dichloro-4-(trifluoromethyl)benzonitrile
4-(3-Oxo-3-phenylpropanoyl)benzonitrile
p-cyanophenyl isothiocyanate
phenylacetonitrile
mesitylacetonitrile
(m-tolyl)acetonitrile
(p-nitrophenyl)acetonitrile
2-bromobenzyl cyanide
4-(trifluoromethoxy)phenylacetonitrile
p-chlorobenzyl cyanide
p-fluorophenylacetonitrile
4-hydroxy-3-methoxyphenylacetonitrile
3-mercaptobenzonitrile
4-mercaptobenzonitrile
4-Cyanophenyl azide
4-(methylsulfinyl)benzonitrile
benzamide
o-chlorobenzamide
o-iodobenzamide
2-Iodo-N-methylbenzamide
N-methylbenzamide
m-toluamide
N,N-dimethylbenzamide
N-methyl-o-toluamide
o-ethoxybenzamide
2,3-dimethoxybenzamide
N-(2-chloroethyl)benzamide
N,N-diethyl-m-toluamide
3,4,5-trimethoxybenzamide
benzanilide
4'-methoxybenzanilide
salicylanilide
2'-chloro-5'-methylbenzanilide
2,6-dimethoxy-N,N-dimethylbenzamide
N,N-diisopropyl-2,6-dimethoxybenzamide
N,N-diisopropyl-2,3-dimethoxybenzamide
2,3-dimethoxy-N-(2-methoxyphenyl)benzamide
2,4,6-tri-tert-butyl-N,N-dimethylbenzamide
N-(4-chloro-2-fluorophenyl)-2-hydroxybenzamide
N-(4-(diethylamino)phenyl)-2-hydroxybenzamide
benzoyl chloride
p-fluorobenzoyl chloride
2,5-difluorobenzoyl chloride
m-(fluorosulfonyl)benzoyl chloride
p-(trifluoromethyl)benzoyl chloride
3,5-bis(trifluoromethyl)benzoyl chloride
1,3,5-benzenetricarboxylic acid trichloride
o-chlorobenzoyl chloride
p-chlorobenzoyl chloride
m-chlorobenzoyl chloride
2-chloro-5-nitrobenzoyl chloride
2,3,4,5-tetrachlorobenzoyl chloride
O-acetoxybenzoyl chloride
p-anisoyl chloride
m-methoxybenzoyl chloride
p-nitrobenzoyl chloride
m-nitrobenzoyl chloride
p-tert-butylbenzoyl chloride
o-fluorobenzoyl chloride
m-fluorobenzoyl chloride
2,4,5-trifluorobenzoyl chloride
m-(trifluoromethyl)benzoyl chloride
2,4-dichlorobenzoyl chloride
3,5-dichlorobenzoyl chloride
3,4-dichlorobenzoyl chloride
2,6-dichlorobenzoyl chloride
2-chloro-4-nitrobenzoyl chloride
3-(chloromethyl)benzoyl chloride
o-anisoyl chloride
3,5-dimethoxybenzoyl chloride
3,4-dimethoxybenzoyl chloride
2,4,6-trimethylbenzoyl chloride
2,4,6-tri-tert-butylbenzoyl chloride
4-cyclopropylbenzoyl chloride
benzaldehyde
p-bromobenzaldehyde
m-bromobenzaldehyde
o-bromobenzaldehyde
5-bromo-2-fluorobenzaldehyde
4-bromo-2-fluorobenzaldehyde
2-bromo-6-fluorobenzaldehyde
p-isopropylbenzaldehyde
p-butylbenzaldehyde
p-tert-butylbenzaldehyde
p-fluorobenzaldehyde
m-fluorobenzaldehyde
o-fluorobenzaldehyde
2-hydroxy-5-methylbenzaldehyde
5-fluorosalicylaldehyde
3-fluorosalicylaldehyde
3,4-difluorobenzaldehyde
2,3-difluorobenzaldehyde
3,5-difluorobenzaldehyde
2,5-difluorobenzaldehyde
p-chlorobenzaldehyde
m-chlorobenzaldehyde
3-chloro-2-hydroxybenzaldehyde
5-chlorosalicylaldehyde
5-bromosalicylaldehyde
3-chloro-4-fluorobenzaldehyde
4-chloro-3-fluorobenzaldehyde
2-chloro-4-fluorobenzaldehyde
4-chloro-2-fluorobenzaldehyde
3-chloro-2-fluorobenzaldehyde
4'-formylacetanilide
p-formylphenyl acetate
o-methoxybenzaldehyde
m-methoxybenzaldehyde
anisaldehyde
4-methoxy-3-methylbenzaldehyde
3,4-dimethoxybenzaldehyde
3,5-dimethoxybenzaldehyde
2,4-dimethoxybenzaldehyde
2,3-dimethoxybenzaldehyde
2,5-dimethoxybenzaldehyde
p-(methylthio)benzaldehyde
p-ethoxybenzaldehyde
o-ethoxybenzaldehyde
o-tolualdehyde
m-tolualdehyde
p-tolualdehyde
phthalaldehyde
isophthalaldehyde
terephthalaldehyde
p-ethylbenzaldehyde
2,5-dimethylbenzaldehyde
2,4-dimethylbenzaldehyde
3,4-dimethylbenzaldehyde
3,5-dimethylbenzaldehyde
2,6-dimethylbenzaldehyde
2-bromo-5-chlorobenzaldehyde
3-bromo-5-chlorosalicylaldehyde
3,5-dibromosalicylaldehyde
2-bromo-5-methoxybenzaldehyde
3-bromo-4-methoxybenzaldehyde
2-fluoro-p-anisaldehyde
3-fluoro-p-anisaldehyde
5-bromo-o-anisaldehyde
vanilline
o-vanilline
2-hydroxy-4-methoxybenzaldehyde
3-hydroxy-4-methoxybenzaldehyde
vanillin acetate
6-bromo-2-hydroxy-3-methoxybenzaldehyde
piperonal
6-nitropiperonal
6-bromobenzo[d][1,3]dioxole-5-carbaldehyde
5-bromoveratraldehyde
4-hydroxy-3,5-dimethoxybenzaldehyde
4-bromo-3,5-dimethoxybenzaldehyde
3,5-di-tert-butyl-4-hydroxybenzaldehyde
2,4,6-trifluorobenzaldehyde
2,3,4-trifluorobenzaldehyde
2-fluoro-5-nitrobenzaldehyde
5-fluoro-2-methylbenzaldehyde
3-fluoro-4-methylbenzaldehyde
4-fluoro-3-methoxybenzaldehyde
m-(trifluoromethyl)benzaldehyde
4-methoxy-2-(trifluoromethyl)benzaldehyde
3,5-bis(trifluoromethyl)benzaldehyde
2,6-dichlorobenzaldehyde
3,4-dichlorobenzaldehyde
3,5-dichlorobenzaldehyde
2,4-dichlorobenzaldehyde
2,3-dichlorobenzaldehyde
5-chloro-2-nitrobenzaldehyde
2-chloro-5-nitrobenzaldehyde
4-chloro-3-nitrobenzaldehyde
2-chloro-6-nitrobenzaldehyde
3,5-dichlorosalicylaldehyde
5-chloro-3-nitrosalicylaldehyde
2,3,5-trichlorobenzaldehyde
p-(chloromethyl)benzaldehyde
salicylaldehyde
m-hydroxybenzaldehyde
p-hydroxybenzaldehyde
2,5-dihydroxybenzaldehyde
2,3-dihydroxybenzaldehyde
3-nitrosalicylaldehyde
5-nitrosalicylaldehyde
4-hydroxyisophthalaldehyde
2-hydroxy-5-methoxybenzaldehyde
2-hydroxy-5-methylisophthalaldehyde
4-diethylamino-2-hydroxybenzaldehyde
3-ethoxy-4-methoxybenzaldehyde
4-ethoxy-3-methoxybenzaldehyde
2,4,6-trimethoxybenzaldehyde
2,3,4-trimethoxybenzaldehyde
2,4,5-trimethoxybenzaldehyde
3,4,5-trimethoxybenzaldehyde
3-ethoxy-4-hydroxybenzaldehyde
3,4-diethoxybenzaldehyde
2,4,6-trimethylbenzaldehyde
2,4,5-trimethylbenzaldehyde
p-(dimethylamino)benzaldehyde
m-nitrobenzaldehyde
o-nitrobenzaldehyde
p-nitrobenzaldehyde
3-hydroxy-4-nitrobenzaldehyde
4-methoxy-3-nitrobenzaldehyde
2-hydroxy-5-methoxy-3-nitrobenzaldehyde
p-(diethylamino)benzaldehyde
3,5-diisopropyl-4-methoxybenzaldehyde
4-hydroxy-3,5-diisopropylbenzaldehyde
2-bromo-4,5-dimethoxybenzaldehyde
2-bromo-5-nitrobenzaldehyde
6-bromo-2,3-dichlorobenzaldehyde
2,6-dibromo-3,4-dimethoxybenzaldehyde
2,6-dibromo-4-methylbenzaldehyde
2,6-dibromo-4-methoxy-3-methylbenzaldehyde
2,5-dibromo-4-fluorobenzaldehyde
2-bromo-5-chloro-4-fluorobenzaldehyde
5-Bromo-3-nitrosalicylaldehyde
5-tert-Butyl-2-hydroxy-3-nitrobenzaldehyde
3-methoxy-5-nitrobenzaldehyde
4-(diethylamino)-2-hydroxy-3-nitrobenzaldehyde
m-phenoxybenzaldehyde
4-(4-fluorophenoxy)benzaldehyde
m-(p-methoxyphenoxy)benzaldehyde
m-(p-chlorophenoxy)benzaldehyde
4-(4-chlorophenoxy)benzaldehyde
m-(m-(trifluoromethyl)phenoxy)benzaldehyde
bis(4-formylphenyl) ether
3-Formylphenyl azide
4-Formylphenyl azide
acetophenone
4'-methylacetophenone
2'-methylacetophenone
3'-methylacetophenone
3'-aminoacetophenone
4'-aminoacetophenone
2'-aminoacetophenone
2'-hydroxyacetophenone
4'-hydroxyacetophenone
3'-hydroxyacetophenone
3'-fluoroacetophenone
4'-fluoroacetophenone
2'-fluoroacetophenone
4'-ethylacetophenone
3',4'-dimethylacetophenone
2',5'-dimethylacetophenone
2',4'-dimethylacetophenone
2',4',6'-trimethylacetophenone
3'-ethylacetophenone
2'-methoxyacetophenone
3'-methoxyacetophenone
4-methoxyacetophenone
4'-hydroxy-3'-methylacetophenone
2-methoxyacetophenone
2',6'-dihydroxyacetophenone
5'-fluoro-2'-hydroxyacetophenone
4'-chloroacetophenone
3'-chloroacetophenone
2'-chloroacetophenone
2',6'-difluoroacetophenone
2',5'-difluoroacetophenone
3',4'-difluoroacetophenone
4'-propylacetophenone
3',4'-(methylenedioxy)acetophenone
2'-ethoxyacetophenone
2'-hydroxy-4',5'-dimethylacetophenone
4'-nitroacetophenone
3-nitroacetophenone
2'-nitroacetophenone
4'-hydroxy-3'-methoxyacetophenone
2'-hydroxy-4'-methoxyacetophenone
2,3',4'-trichloroacetophenone
2',4',5'-triethoxyacetophenone
p-bromoacetophenone
3'-bromoacetophenone
2'-bromoacetophenone
4'-iodoacetophenone
3'-bromo-4'-fluoroacetophenone
p-chlorophenacyl bromide
2-bromo-3'-nitroacetophenone
2-bromo-4-nitroacetophenone
2,4'-dibromoacetophenone
4'-bromopropiophenone
3'-bromopropiophenone
3-chloropropiophenone
2-bromo-4'-methoxyacetophenone
2-bromo-4'-(methylsulfonyl)acetophenone
2-bromo-2',5'-dimethoxyacetophenone
3'-fluoro-4'-methoxyacetophenone
4'-isobutylacetophenone
4'-butylacetophenone
3'-acetoxyacetophenone
2'-acetoxyacetophenone
4'-acetoxyacetophenone
6-acetyl-1,3-benzodioxol-5-amine
2',5'-dimethoxyacetophenone
2',4'-dimethoxyacetophenone
3,4-dimethoxyacetophenone
3',5'-dimethoxyacetophenone
4'-fluoro-3'-nitroacetophenone
2'-(trifluoromethyl)acetophenone
3'-(trifluoromethyl)acetophenone
4'-(trifluoromethyl)acetophenone
2,2,2-trifluoro-4'-methylacetophenone
2',4'-dichloroacetophenone
2',5'-dichloroacetophenone
3,4-dichloroacetophenone
2,2-dichloroacetophenone
2-bromo-4'-chloroacetophenone
2-chloro-2',4'-difluoroacetophenone
4'-butoxyacetophenone
4'-hydroxy-3',5'-dimethoxyacetophenone
2'-hydroxy-3',4'-dimethoxyacetophenone
2'-hydroxy-4',5'-dimethoxyacetophenone
2-bromoacetophenone
4'-chloro-3'-nitroacetophenone
3'-(trifluoromethoxy)acetophenone
2',4'-dichloro-5'-fluoroacetophenone
3',4',5'-trimethoxyacetophenone
2',3',4'-trimethoxyacetophenone
2,2',4'-trichloroacetophenone
2',3',4'-trichloroacetophenone
3',5'-bis(trifluoromethyl)acetophenone
p-diacetylbenzene
o-diacetylbenzene
3'-acetylacetanilide
alpha-tetralone
7-methoxy-1-tetralone
5-methoxy-1-tetralone
7-ethyl-1-tetralone
5-Bromo-6-methoxy-1-tetralone
benzophenone
2-aminobenzophenone
2-amino-2'-fluorobenzophenone
2-chloro-4'-fluorobenzophenone
3,3'-dinitrobenzophenone
2,2'-dihydroxy-4-methoxybenzophenone
2-methylamino-5-nitrobenzophenone
4-phenoxybenzophenone
benzil
4,4'-dimethoxybenzile
1,3-diphenyl-1,3-propanedione
1,3,5-triacetylbenzene
2',6'-dimethylacetophenone
2',3',5',6'-tetramethylacetophenone
1-(4-(tert-butyl)phenyl)-3-(4-methoxyphenyl)propane-1,3-dione
1-phenyl-3-(p-tolyl)propane-1,3-dione
1-phenyl-3-(m-tolyl)propane-1,3-dione
1-(4-methoxyphenyl)-3-phenylpropane-1,3-dione
1-(4-fluorophenyl)-3-phenylpropane-1,3-dione
1-(4-(tert-butyl)phenyl)-3-phenylpropane-1,3-dione
1-(2-bromophenyl)-3-phenylpropane-1,3-dione
1-(4-nitrophenyl)-3-phenylpropane-1,3-dione
1,3-bis(4-bromophenyl)propane-1,3-dione
1,3-bis(4-methoxyphenyl)propane-1,3-dione
1-(4-bromophenyl)-3-(4-methoxyphenyl)propane-1,3-dione
1-(4-chlorophenyl)-3-phenylpropane-1,3-dione
1-(2,4,6-tri-tert-butylphenyl)propan-1-one
N-(4-acetyl-2-(2,4-difluorophenoxy)phenyl)methanesulfonamide
1-(4-mercaptophenyl)ethanone
1-(3-mercaptophenyl)ethanone
1-(2-mercaptophenyl)ethanone
4-Acetylphenyl azide
1-(4-(methylsulfinyl)phenyl)ethanone
benzyl alcohol
o-bromobenzyl alcohol
p-bromobenzyl alcohol
m-bromobenzyl alcohol
p-isopropylbenzyl alcohol
4-tert-butylbenzyl alcohol
o-fluorobenzyl alcohol
m-fluorobenzyl alcohol
p-fluorobenzyl alcohol
2,6-difluorobenzyl alcohol
2,4-difluorobenzyl alcohol
3,4-difluorobenzyl alcohol
2,5-difluorobenzyl alcohol
m-chlorobenzyl alcohol
p-chlorobenzyl alcohol
o-chlorobenzyl alcohol
2-chloro-6-fluorobenzyl alcohol
o-methoxybenzyl alcohol
m-methoxybenzyl alcohol
p-anisyl alcohol
p-(methylthio)benzyl alcohol
p-ethoxybenzyl alcohol
2-ethoxybenzyl alcohol
4-nitrobenzyl alcohol
3-nitrobenzyl alcohol
2-methyl-3-nitrobenzyl alcohol
3-methyl-2-nitrobenzyl alcohol
3-methyl-4-nitrobenzyl alcohol
4-methyl-3-nitrobenzyl alcohol
5-methyl-2-nitrobenzyl alcohol
p-methylbenzyl alcohol
3,4-dimethylbenzyl alcohol
3,5-dimethylbenzyl alcohol
m-xylene-alpha,alpha'-diol
3,5-bis(tert-butylthio)benzyl alcohol
5-bromo-2-methoxybenzyl alcohol
3,5-di-tert-butyl-4-hydroxybenzyl alcohol
o-iodobenzyl alcohol
m-iodobenzyl alcohol
2,4,5-trifluorobenzyl alcohol
m-(trifluoromethyl)benzyl alcohol
2-(trifluoromethyl)benzyl alcohol
4-(trifluoromethyl)benzyl alcohol
3,5-bis(trifluoromethyl)benzyl alcohol
2,4-dichlorobenzyl alcohol
2,6-dichlorobenzyl alcohol
3,5-dichlorobenzyl alcohol
2,5-dichlorobenzyl alcohol
3,4-dichlorobenzyl alcohol
2,3-dichlorobenzyl alcohol
2-chloro-5-nitrobenzyl alcohol
4-chloro-2-nitrobenzyl alcohol
4-chloro-3-nitrobenzyl alcohol
5-chloro-2-nitrobenzyl alcohol
2-chloro-alpha-methylbenzyl alcohol
2,4-dichloro-alpha-methylbenzyl alcohol
salicyl alcohol
vanillyl alcohol
o-aminobenzyl alcohol
o-methylbenzyl alcohol
3-methylbenzyl alcohol
1,2,3,4-tetrahydro-1-naphthol
3,4-dimethoxybenzyl alcohol
2,3-dimethoxybenzyl alcohol
2,4-dimethoxybenzyl alcohol
2,5-dimethoxybenzyl alcohol
3,5-dimethoxybenzyl alcohol
piperonylic alcohol
4-ethoxy-3-methoxybenzyl alcohol
3-methoxy-4-nitrobenzyl alcohol
3,4,5-trimethoxybenzyl alcohol
3,4-dinitrobenzyl alcohol
2-methyl-3,5-dinitrobenzyl alcohol
4-ethylbenzyl alcohol
2,5-dimethylbenzyl alcohol
benzhydrol
m-phenoxybenzyl alcohol
(2-((4-fluorophenyl)dimethylsilyl)phenyl)methanol
benzyl acetate
4-methylbenzyl acetate
3,5-bis(tert-butylthio)benzyl acetate
p-methoxybenzyl acetate
p-nitrobenzyl acetate
alpha-toluenethiol
p-chloro-alpha-toluenethiol
(2,4-dichlorophenyl)methanethiol
benzylamine
3-bromobenzylamine
N-methylbenzylamine
m-methylbenzylamine
p-methylbenzylamine
o-methylbenzylamine
2-aminobenzylamine
4-aminobenzylamine
o-fluorobenzylamine
3-fluorobenzylamine
N,N-dimethylbenzylamine
N-ethylbenzylamine
3-amino-N-methylbenzylamine
p-methoxybenzylamine
o-methoxybenzylamine
m-methoxybenzylamine
2-chlorobenzylamine
4-chlorobenzylamine
3-chlorobenzylamine
2,6-difluorobenzylamine
N-isopropylbenzylamine
2-bromo-N,N-dimethylbenzylamine
3,4-difluorobenzylamine
N-allylbenzylamine
N,N,2-trimethylbenzylamine
piperonylamine
o-ethoxybenzylamine
N,N-diethylbenzylamine
N-tert-butylbenzylamine
3,4-dimethoxybenzylamine
3,5-dimethoxybenzylamine
m-(trifluoromethyl)benzylamine
p-(trifluoromethyl)benzylamine
o-(trifluoromethyl)benzylamine
2,4-dichlorobenzylamine
2,3-dichlorobenzylamine
3,4-dichlorobenzylamine
p-xylene-alpha,alpha'-diamine
alpha,alpha'-diamino-m-xylene
2,6-di-tert-butyl-4-(dimethylaminomethyl)phenol
2,4,6-tris(dimethylaminomethyl)phenol
phenol
o-bromophenol
m-bromophenol
p-bromophenol
4-bromo-2-fluorophenol
2-bromo-4-fluorophenol
3-bromo-5-fluorophenol
2-bromo-4-chlorophenol
4-bromo-2-chlorophenol
4-bromo-2-nitrophenol
4-bromo-2,5-dichlorophenol
2,6-dibromophenol
2,6-dibromo-4-fluorophenol
2,6-dibromo-4-nitrophenol
2,4,6-tribromophenol
2,4,6-tribromoresorcinol
2-bromo-4-methylphenol
2,6-dibromo-4-methylphenol
p-cresol
m-cresol
o-cresol
o-isopropylphenol
p-isopropylphenol
m-isopropylphenol
4-isopropyl-3-methylphenol
carvacrol
thymol
p-tert-butylphenol
o-tert-butylphenol
m-tert-butylphenol
6-tert-butyl-m-cresol
2-tert-butyl-p-cresol
2-tert-butyl-6-methylphenol
2-tert-butyl-4-ethylphenol
6-tert-butyl-2,4-xylenol
2-tert-butyl-4-methoxyphenol
5-tert-butylpyrogallol
m-iodophenol
o-iodophenol
o-fluorophenol
3-fluoropyrocatechol
3,5-difluorophenol
2,6-difluorophenol
3,4-difluorophenol
2,5-difluorophenol
2,3-difluorophenol
2,4-difluorophenol
2,3,4-trifluorophenol
3,4,5-trifluorophenol
4-fluoro-2-nitrophenol
5-fluoro-2-nitrophenol
2,3,5,6-tetrafluorophenol
4-fluoro-o-cresol
m-(trifluoromethoxy)phenol
2-(trifluoromethoxy)phenol
4-fluoro-3-(trifluoromethyl)phenol
o-chlorophenol
m-chlorophenol
p-chlorophenol
4-chlororesorcinol
4-chloropyrocatechol
3-chloro-4-fluorophenol
2-chloro-4-fluorophenol
4-chloro-3-fluorophenol
2,4-dichlorophenol
2,5-dichlorophenol
2,3-dichlorophenol
3,4-dichlorophenol
3,5-dichlorophenol
4-chloro-2-nitrophenol
2,6-dichloro-4-fluorophenol
2,4,6-trichlorophenol
2,4,5-trichlorophenol
2,3,4-trichlorophenol
2,3,5-trichlorophenol
2,3,6-trichlorophenol
3,4,5-trichlorophenol
2,6-dichloro-4-nitrophenol
2,3,4,6-tetrachlorophenol
2,3,4,5-tetrachlorophenol
2,3,5,6-tetrachlorophenol
tetrachloropyrocatechol
4-chloro-3-methylphenol
6-chloro-o-cresol
4-chloro-o-cresol
6-chloro-m-cresol
3-chloro-5-methoxyphenol
2-chloro-4-methoxyphenol
4-chloro-2-methoxyphenol
p-mercaptophenol
3-hydroxythiophenol
p-nitrophenol
m-nitrophenol
o-nitrophenol
2,5-dinitrophenol
2,4-dinitrophenol
2,6-dinitrophenol
p-methoxyphenol
m-methoxyphenol
o-methoxyphenol
3,4-methylenedioxyphenol
m-(methylthio)phenol
p-(methylthio)phenol
2-nitro-p-cresol
4-methyl-3-nitrophenol
3-methyl-4-nitrophenol
2-methyl-5-nitrophenol
2-nitro-m-cresol
6-nitro-m-cresol
2-methoxy-5-nitrophenol
2,6-dinitro-p-cresol
2,3-xylenol
3,5-xylenol
2,6-xylenol
o-ethylphenol
2,4-xylenol
2,5-xylenol
3,4-xylenol
m-ethylphenol
p-ethylphenol
m-(dimethylamino)phenol
o-ethoxyphenol
m-ethoxyphenol
p-ethoxyphenol
2-methoxy-4-methylphenol
2-methoxy-5-methylphenol
5-methoxy-m-cresol
4-methylthio-m-cresol
2,6-dimethoxyphenol
3,5-dimethoxyphenol
2,6-dimethyl-4-nitrophenol
o-allylphenol
2,4,6-trimethylphenol
p-propylphenol
o-propylphenol
2,3,5-trimethylphenol
2,3,6-trimethylphenol
3-ethylamino-p-cresol
o-propoxyphenol
o-isopropoxyphenol
2,6-dimethoxy-4-methylphenol
3,4,5-trimethoxyphenol
2-allyl-4-methylphenol
2-allyl-6-methylphenol
2,6-di-tert-butyl-4-methylphenol
o-sec-butylphenol
p-sec-butylphenol
p-butylphenol
eugenol
trans-isoeugenol
4,6-di-tert-butyl-m-cresol
2,4,6-tri-tert-butylphenol
4-bromo-6-chloro-o-cresol
2-bromo-4-(trifluoromethyl)phenol
2-bromo-5-(trifluoromethoxy)phenol
2,6-dibromo-4-(bromomethyl)phenol
2,4-dibromo-6-(bromomethyl)phenol
4-bromo-2,6-xylenol
4-bromo-2-tert-butylphenol
2,6-diisopropylphenol
2,5-diisopropylphenol
2,4-diisopropylphenol
4-chloro-2-isopropyl-5-methylphenol
2,4,6-triisopropylphenol
4-tert-butyl-2,6-diisopropylphenol
4-tert-butyl-2-chlorophenol
4-tert-butyl-2-nitrophenol
2,4-di-tert-butylphenol
2,6-di-tert-butylphenol
3,5-di-tert-butylphenol
4-sec-butyl-2-tert-butylphenol
4,6-di-tert-butyl-o-cresol
2,6-di-tert-butyl-4-ethylphenol
2,6-di-tert-butyl-4-methoxyphenol
4-tert-butyl-2,6-dinitrophenol
4-sec-butyl-2,6-di-tert-butylphenol
4-iodo-2,6-dimethylphenol
2-nitro-4-(trifluoromethyl)phenol
3,5-bis(trifluoromethyl)phenol
4,6-dichloro-o-cresol
2,6-dichloro-p-cresol
4-chloro-6-nitro-m-cresol
4-chloro-3-(trifluoromethyl)phenol
4-chloro-3,5-xylenol
6-chloro-3,4-xylenol
2,3,5,6-tetramethylphenol
m-diethylaminophenol
m-butoxyphenol
p-butoxyphenol
4-allyl-2,6-dimethoxyphenol
2,4-di-tert-amylphenol
2,6-dihydroxytoluene
5-methoxyresorcinol
5,6,7,8-tetrahydro-1-naphthol
5,6,7,8-tetrahydro-2-naphthol
3-methoxypyrocatechol
3-methylpyrocatechol
4-ethylresorcinol
4-ethylpyrocatechol
methoxyhydroquinone
4-methylpyrocatechol
4-tert-butylpyrocatechol
3,5-di-tert-butylbenzene-1,2-diol
2,6-dibromo-4-chloro-3-methylphenol
2,4,6-tribromo-3-methoxyphenol
2,4,6-tribromo-3-(dimethylamino)phenol
2,3,5,6-tetrabromo-4-nitrophenol
phenyl acetate
o-tolyl acetate
m-tolyl acetate
p-tolyl acetate
3,4-xylyl acetate
2,4-xylyl acetate
2,5-xylyl acetate
o-methoxyphenyl acetate
p-methoxyphenyl acetate
o-isopropylphenyl acetate
p-isopropylphenyl acetate
2,6-diisopropylphenyl acetate
4-tert-butyl-2,6-diisopropylphenyl acetate
p-tert-butylphenyl acetate
3-fluorophenyl acetate
o-chlorophenyl acetate
p-chlorophenyl acetate
p-acetamidophenyl acetate
p-nitrophenyl acetate
o-nitrophenyl acetate
m-phenylene diacetate
p-phenylene diacetate
o-phenylene diacetate
4-allyl-2-methoxyphenyl acetate
2,5-diacetoxytoluene
2,4-dinitrophenyl acetate
4-tert-butyl-o-phenylene diacetate
anisole
o-bromoanisole
m-bromoanisole
p-bromoanisole
4-bromo-1,2-methylenedioxybenzene
2-amino-5-bromoanisole
2-bromo-4-fluoroanisole
4-bromo-2-fluoroanisole
3-bromo-5-fluoroanisole
o-isopropylanisole
p-isopropylanisole
p-tert-butylanisole
2-tert-butyl-5-methylanisole
p-iodoanisole
p-fluoroanisole
3,5-difluoroanisole
2,3-difluoroanisole
2,4-difluoroanisole
2,6-difluoroanisole
2,5-difluoroanisole
p-vinylanisole
p-chloroanisole
o-chloroanisole
m-chloroanisole
5-chloro-o-anisidine
4-chloro-o-anisidine
3-chloro-p-anisidine
o-methoxybenzenethiol
m-methoxybenzenethiol
o-methoxytoluene
m-methoxytoluene
p-methoxytoluene
o-anisidine
m-anisidine
p-anisidine
m-ethylanisole
p-ethylanisole
3,5-dimethylanisole
2,3-dimethylanisole
2,4-dimethylanisole
2,5-dimethylanisole
3,4-dimethylanisole
2-ethylanisole
5-methyl-o-anisidine
4-methoxy-2-methylaniline
p-dimethoxybenzene
m-dimethoxybenzene
veratrole
p-allylanisole
p-methoxyphenyl isocyanate
N,N-dimethyl-m-anisidine
3-methylveratrole
3,5-dimethoxytoluene
2,6-dimethoxytoluene
p-nitroanisole
m-nitroanisole
o-nitroanisole
2,5-dimethoxyaniline
3,4-dimethoxyaniline
2,3-dimethoxyaniline
p-methoxy(methylthio)benzene
3-methoxythioanisole
1-allyloxy-2-methoxybenzene
1-allyloxy-4-methoxybenzene
phenetole
p-methylphenetole
o-phenetidine
m-phenetidine
p-phenetidine
o-chlorophenetole
p-chlorophenetole
2,3-difluorophenetole
o-isopropylphenetole
p-isopropylphenetole
1,3-benzodioxole
isopropoxybenzene
2,4,6-tribromoanisole
4-bromo-3,5-difluoroanisole
2-bromo-4-nitroanisole
2-bromo-5-nitroanisole
p-bromophenetole
4-bromo-2-methylanisole
4-bromo-1,2-dimethoxybenzene
1-bromo-2,4-dimethoxybenzene
2-bromo-1,4-dimethoxybenzene
2-bromomethyl-4-nitroanisole
2,6-diisopropylanisole
1-tert-butoxy-4-chlorobenzene
o-iodoanisole
m-iodoanisole
1-iodo-2,4-dimethoxybenzene
4-fluoro-2-nitroanisole
2-fluoro-4-nitroanisole
5-fluoro-2-nitroanisole
4-fluoro-1,2-dimethoxybenzene
2-methoxy-5-(trifluoromethyl)aniline
4-(trifluoromethoxy)anisole
2,3,5,6-tetrafluoro-4-methylanisole
2-nitro-4-(trifluoromethyl)anisole
4-tert-butoxystyrene
2,4-dichloroanisole
2,3-dichloroanisole
2,6-dichloroanisole
3,5-dichloroanisole
2,4-dibromoanisole
1,4-dichloro-2-methoxybenzene
4-chloro-2-nitroanisole
5-chloro-2-nitroanisole
2-chloro-1-methoxy-4-nitrobenzene
2,4,6-trichloroanisole
2,6-dichloro-4-nitroanisole
3-chloro-2-methylanisole
m-(chloromethyl)anisole
2-chloro-1,4-dimethoxybenzene
1-chloro-2,3-dimethoxybenzene
1-chloro-3,5-dimethoxybenzene
5-chloro-2,4-dimethoxyaniline
4-chloro-2,5-dimethoxyaniline
1,4-dichloro-2,5-dimethoxybenzene
1-chloro-2,5-dimethoxy-4-nitrobenzene
2-chloro-1,4-diethoxybenzene
1,2,3-trimethoxybenzene
4'-methoxyacetanilide
2'-methoxyacetanilide
p-acetophenetidine
p-methoxybenzenethiol
3,4-dimethoxybenzenethiol
3-methyl-4-nitroanisole
5-methyl-2-nitroanisole
2-methyl-3-nitroanisole
2-methoxy-4-nitrotoluene
5-nitro-o-anisidine
4-nitro-o-anisidine
1,3,5-trimethoxybenzene
1,2,4-trimethoxybenzene
5-methoxy-2-(methylthio)toluene
4-allyl-1,2-dimethoxybenzene
3,4,5-trimethoxytoluene
2,4,6-trimethoxytoluene
1,4-dimethoxy-2-nitrobenzene
1,2-dimethoxy-4-nitrobenzene
2,4-dimethoxy-1-nitrobenzene
3,4-dimethoxyphenyl isothiocyanate
2,4-dinitroanisole
p-diethoxybenzene
m-diethoxybenzene
o-diethoxybenzene
p-nitrophenetole
m-nitrophenetole
o-nitrophenetole
2,5-diethoxyaniline
1,4-diethoxy-2-nitrobenzene
1-ethoxy-2,4-dinitrobenzene
p-iodophenetole
o-iodophenetole
3,4-(methylenedioxy)aniline
m-isopropoxyaniline
N-ethyl-3,4-methylenedioxyaniline
safrole
trans-isosafrole
5-nitro-1,3-benzodioxole
2,4,6-triisopropylphenetole
1-methoxy-3-(trifluoromethyl)benzene
6-methoxy-1,2,3,4-tetrahydronapthalene
(trifluoromethoxy)benzene
p-(trifluoromethoxy)aniline
1-fluoro-2-(trifluoromethoxy)benzene
1-difluoromethoxy-4-nitrobenzene
1-difluoromethoxy-3-nitrobenzene
1-bromo-4-(trifluoromethoxy)benzene
1-bromo-3-(trifluoromethoxy)benzene
1-bromo-2-(trifluoromethoxy)benzene
alpha-bromo-4-(trifluoromethoxy)toluene
2-(trifluoromethoxy)benzyl bromide
1-iodo-4-(trifluoromethoxy)benzene
1-nitro-4-(trifluoromethoxy)benzene
1-nitro-3-(trifluoromethoxy)benzene
1-chloro-4-(trifluoromethoxy)benzene
2,6-dichloro-4-(trifluoromethoxy)aniline
1,3,5-tribromo-2-methoxy-4-vinylbenzene
2,6-dibromoanisole
1,3,5-Tribromo-2,4,6-trimethoxybenzene
2,4,6-Tribromo-1-(chlorodifluoromethoxy)benzene
2,3,5,6-Tetrabromo-4-nitroanisole
2,4,6-tribromo-3-methoxyaniline
2,6-dimethylanisole
2,6-diethylanisole
2,6-di-tert-butylanisole
2,6-Di-tert-butyl-3-methylanisole
2,6-Di-tert-butyl-4-iodo-3-methylanisole
4-Iodo-2,3,5,6-tetramethylanisole
2-tert-butyl-4,6-diiodo- 3,5-dimethylanisole
4,5-dimethoxy-2-nitroaniline
(4-methoxyphenyl)trimethylsilane
2-isopropoxyphenyl methylcarbamate
2,2-dimethylbenzo[d][1,3]dioxol-4-yl methylcarbamate
1-methoxy-4-(prop-1-en-2-yl)benzene
1-(tert-Butylsulfinyl)-2-iodo-3-methoxybenzene
diphenyl ether
(benzyloxy)benzene
p-phenoxyaniline
o-phenoxyaniline
p-phenoxyphenol
m-phenoxyphenol
o-(o-tolyloxy)aniline
p-(p-tolyloxy)aniline
diphenoxymethane
m-(p-fluorophenoxy)toluene
p-(p-chlorophenoxy)aniline
2-amino-4-chlorodiphenyl ether
2-amino-4,4'-dichlorodiphenyl ether
p-diphenoxybenzene
m-diphenoxybenzene
4-(2,4,6-trichlorophenoxy)aniline
2,4-dichloro-1-(3-methoxy-4-nitrophenoxy)benzene
1,3,5-trichloro-2-(4-nitrophenoxy)benzene
(1,2-epoxyethyl)benzene
1,2-epoxy-2-phenylpropane
2-(4-chlorophenyl)-3-phenyloxirane
trimethyl(phenoxy)silane
1-azido-4-methoxybenzene
1-azido-2-methoxybenzene
4-azido-1,2-dimethoxybenzene
2,6-dimethoxylphenyl azide
5-azido-1,2,3-trimethoxybenzene
5-azidobenzo[d][1,3]dioxole
1-methoxy-4-(methylsulfinyl)benzene
1,2-dimethoxy-4-(methylsulfinyl)benzene
2-methoxy-1-(methylsulfinyl)-4-nitrobenzene
5-(methylsulfinyl)benzo[d][1,3]dioxole
tris(2,6-dimethoxyphenyl)phosphine
1,2-bis((trimethylsilyl)oxy)benzene
1,3-bis((trimethylsilyl)oxy)benzene
1,4-bis((trimethylsilyl)oxy)benzene
N-(4-methoxyphenyl)benzenesulfonamide
benzenethiol
p-bromobenzenethiol
o-bromobenzenethiol
5-bromo-1,3-benzenedithiol
2-isopropylbenzenethiol
4-tert-butyl-2-methylbenzenethiol
5-tert-butyl-2-methylbenzenethiol
pentafluorobenzenethiol
p-chlorobenzenethiol
2,5-dichlorobenzenethiol
3,4-dichlorobenzenethiol
2,3-dichlorobenzenethiol
2,6-dichlorobenzenethiol
4-(methylthio)benzenethiol
3,4-toluenedithiol
1,3,5-benzenetrithiol
m-toluenethiol
p-toluenethiol
4,4'-thiodibenzenethiol
3-chlorobenzenethiol
2-(trifluoromethyl)benzenethiol
4-aminobenzenethiol
N-(4-mercaptophenyl)acetamide
thioanisole
o-bromophenyl methyl sulfide
o-chlorophenyl methyl sulfide
o-nitrophenyl methyl sulfide
o-methoxyphenyl methyl sulfide
p-bromophenyl methyl sulfide
phenyl vinyl sulfide
p-chlorophenyl methyl sulfide
m-chlorothioanisole
methyl p-tolyl sulfide
m-(methylthio)aniline
p-(methylthio)aniline
allyl phenyl sulfide
1-bromo-3,5-bis(tert-butylthio)benzene
tert-butyl 3,5-dichlorophenyl sulfide
1,3,5-tris(tert-butylthio)benzene
1,2,4,5-tetrakis(tert-butylthio)benzene
3,5-bis(tert-butylthio)benzyl bromide
3,5-bis(tert-butylthio)-1-chlorobenzene
4-methylthiophenyl azide
o-fluorophenyl methyl sulfide
4-(methylthio)phenyl dipropyl phosphate
dimethyl (3-methyl-4-(methylthio)phenyl) phosphate
methyl phenyl sulfoxide
phenyl vinyl sulfoxide
diphenyl sulfoxide
1-bromo-4-(phenylsulfinyl)benzene
1-isopropyl-4-(methylsulfinyl)benzene
1-(methylsulfinyl)-4-nitrobenzene
1-(methylsulfinyl)-3-nitrobenzene
1-(methylsulfinyl)-2-nitrobenzene
2-chloro-1-(methylsulfinyl)-4-nitrobenzene
4-chloro-1-(methylsulfinyl)-2-nitrobenzene
2-bromo-4-chloro-1-(methylsulfinyl)benzene
1-(methylsulfinyl)-4-(phenylsulfonyl)benzene
methyl phenyl sulfone
phenyl vinyl sulfone
methyl p-tolyl sulfone
4-bromophenyl methyl sulfone
(ethylsulfonyl)benzene
allyl phenyl sulfone
p-chlorophenyl methyl sulfone
2,6-dichloro-4-mesylaniline
2-chloroethyl p-chlorophenyl sulfone
1-bromo-3-(phenylsulfonyl)benzene
1-fluoro-2-(phenylsulfonyl)benzene
O,O-dimethyl O-(3-methyl-4-(methylsulfonyl)phenyl) phosphorothioate
benzenesulfonyl chloride
p-bromobenzenesulfonyl chloride
p-iodobenzenesulfonyl chloride
p-fluorobenzenesulfonyl chloride
2,4-difluorobenzenesulfonyl chloride
2,6-difluorobenzenesulfonyl chloride
m-benzenedisulfonyl chloride fluoride
p-chlorobenzenesulfonyl chloride
2,5-dichlorobenzenesulfonyl chloride
3,5-dichlorobenzenesulfonyl chloride
3,5-dichloro-2-hydroxybenzenesulfonyl chloride
2,4,5-trichlorobenzenesulfonyl chloride
2,3,4-trichlorobenzenesulfonyl chloride
4-bromo-3-methylbenzenesulfonyl chloride
2,4,6-triisopropylbenzenesulfonyl chloride
p-tert-butylbenzenesulfonyl chloride
o-nitrobenzenesulfonyl chloride
m-nitrobenzenesulfonyl chloride
p-nitrobenzenesulfonyl chloride
2,4-dinitrobenzenesulfonyl chloride
p-ethylbenzenesulfonyl chloride
m-benzenedisulfonyl dichloride
p-nitrobenzenesulfonyl fluoride
methyl benzenesulfonate
methyl 2,5-dichlorobenzenesulfonate
ethyl benzenesulfonate
benzenesulfonamide
2-chlorobenzenesulfonamide
benzenesulfonanilide
p-toluenesulfonanilide
N-methylbenzenesulfonamide
N-methyl-p-toluenesulfonamide
N-(4-fluorophenyl)benzenesulfonamide
diethylphenylphosphine
methyldiphenylphosphine
triphenylphosphine
tri(o-tolyl)phosphine
Chlorodiphenylphosphine
ethyl diphenylphosphinite
dichloro(phenyl)phosphine
dimethyl phenylphosphonite
o-phenylene phosphorochloridite
triphenyl phosphite
methyl(diphenyl)phosphine oxide
triphenylphosphine oxide
triphenylphosphine sulfide
diphenylphosphinic chloride
phenylphosphinic acid
phenylphosphonic dichloride
diphenyl phosphonate
dibenzyl phosphonate
dimethyl phenylphosphonate
diethyl(3-chlorobenzyl)phosphonate
bis(p-nitrophenyl) phenylphosphonate
phenyl dichlorophosphate
o-chlorophenyl dichlorophosphate
o-phenylene phosphorochloridate
bis(2,4-dichlorophenyl) phosphorochloridate
diphenyl hydrogen phosphate
triphenyl phosphate
O-(4-bromo-2,5-dichlorophenyl) O,O-dimethyl phosphorothioate
O-(2,4-dichlorophenyl) O,O-diethyl phosphorothioate
O-ethyl S,S-diphenyl phosphorodithioate
phenylsilane
diphenylsilane
dimethylphenylsilane
1,2-bis(dimethylsilyl)benzene
trimethylphenylsilane
(4-bromophenyl)trimethylsilane
trimethyl(3-vinylphenyl)silane
N,N-dimethyl-4-(trimethylsilyl)aniline
(4-(tert-butyl)phenyl)trimethylsilane
methyltriphenylsilane
tetraphenylsilane
chlorodimethylphenylsilane
tert-butylchlorodiphenylsilane
triphenylsilyl chloride
dimethoxy(methyl)(phenyl)silane
aniline
o-bromoaniline
p-bromoaniline
m-bromoaniline
2-bromo-4-fluoroaniline
4-bromo-2-chloroaniline
3-bromo-4-chloroaniline
2-bromo-4,6-difluoroaniline
m-nitroaniline
o-nitroaniline
p-nitroaniline
2-bromo-5-nitroaniline
2-bromo-4-chloro-6-fluoroaniline
4-bromo-2,6-dichloroaniline
2,6-dibromoaniline
2,4-dibromoaniline
2,5-dibromoaniline
2-bromo-4,6-dinitroaniline
2,6-dibromo-4-fluoroaniline
2,6-dibromo-4-chloroaniline
2,4,6-tribromoaniline
o-toluidine
m-toluidine
p-toluidine
2-bromo-p-toluidine
4-bromo-o-toluidine
4-bromo-m-toluidine
3-bromo-4-methylaniline
o-isopropylaniline
p-isopropylaniline
N-isopropylaniline
m-isopropylaniline
2-bromo-4-isopropylaniline
2-isopropyl-6-methylaniline
5-isopropyl-2-methylaniline
p-butylaniline
p-tert-butylaniline
2-tert-butyl-6-methylaniline
p-tert-butyl-N,N-dimethylaniline
N,N-dimethylaniline
o-iodoaniline
m-iodoaniline
p-iodoaniline
m-fluoroaniline
p-fluoroaniline
o-fluoroaniline
2,4-difluoroaniline
2,5-difluoroaniline
2,3-difluoroaniline
3,5-difluoroaniline
2,4,5-trifluoroaniline
3,4,5-trifluoroaniline
4-fluoro-3-nitroaniline
4-fluoro-2-nitroaniline
2-fluoro-5-nitroaniline
5-fluoro-2-nitroaniline
2,4,5-trifluoro-1,3-phenylenediamine
2,3,4-trifluoro-6-nitroaniline
5-fluoro-o-toluidine
6-fluoro-m-toluidine
3-fluoro-o-toluidine
4-fluoro-2-(trifluoromethyl)aniline
4-fluoro-3-(trifluoromethyl)aniline
o-chloroaniline
p-chloroaniline
m-chloroaniline
4-chloro-1,2-phenylenediamine
5-chloro-m-phenylenediamine
2-chloro-4-fluoroaniline
3-chloro-4-fluoroaniline
5-chloro-2-fluoroaniline
2,6-dichloroaniline
2,4-dichloroaniline
2,5-dichloroaniline
3,4-dichloroaniline
2,3-dichloroaniline
3,5-dichloroaniline
2-chloro-4-nitroaniline
2-chloro-5-nitroaniline
5-chloro-2-nitroaniline
2,4,6-trichloroaniline
2,4,5-trichloroaniline
2,3,4-trichloroaniline
3,5-dichloro-2,4-difluoroaniline
2,3,4,5-tetrachloroaniline
2,3,5,6-tetrachloroaniline
pentachloroaniline
4-chloro-o-toluidine
3-chloro-p-toluidine
3-chloro-o-toluidine
5-chloro-o-toluidine
2-chloro-p-toluidine
p-chloro-N-methylaniline
5-amino-2-chlorotoluene
2-amino-3-chlorotoluene
2-chloro-5-methylaniline
p-ethynylaniline
3-nitro-p-toluidine
4-nitro-o-toluidine
5-nitro-o-toluidine
2-methyl-6-nitroaniline
2-nitro-p-toluidine
3-nitro-o-toluidine
6-nitro-m-toluidine
N-methyl-o-nitroaniline
N,N-dimethyl-p-nitroaniline
N,N-dimethyl-m-nitroaniline
N,2-dimethyl-4-nitroaniline
6-nitro-2,3-xylidine
6-nitro-2,4-xylidine
2,3-xylidine
N-methylaniline
N-ethylaniline
2,6-xylidine
o-ethylaniline
p-ethylaniline
N-methyl-o-toluidine
3,5-xylidine
2,4-xylidine
3,4-xylidine
2,5-xylidine
m-ethylaniline
N-methyl-m-toluidine
N-methyl-p-toluidine
2,4,6-trimethylaniline
N-ethyl-p-toluidine
N-ethyl-o-toluidine
5,6,7,8-tetrahydro-1-naphthylamine
p-phenylenediamine
m-phenylenediamine
3,5-di-tert-butylaniline
2'-dimethylamino-5'-nitroacetanilide
p-bromo-N,N-dimethylaniline
6-bromo-2,4-xylidine
4-bromo-2,6-xylidine
2-bromo-N,N-dimethylaniline
4-bromo-2,6-diethylaniline
2,6-diisopropylaniline
2,4,6-tri-tert-butylaniline
2-iodo-4-(trifluoromethyl)aniline
m-(trifluoromethyl)aniline
o-(trifluoromethyl)aniline
4-nitro-2-(trifluoromethyl)aniline
2-nitro-4-(trifluoromethyl)aniline
p-fluoro-N,N-dimethylaniline
2,4-dichloro-6-methylaniline
6-chloro-alpha,alpha,alpha-trifluoro-m-toluidine
4-chloro-2-(trifluoromethyl)aniline
4-chloro-3-(trifluoromethyl)aniline
2-methyl-3-(trifluoromethyl)aniline
p-chloro-N-ethylaniline
N,N-diethyl-o-nitroaniline
N,N-dimethyl-3,5-dinitroaniline
N-ethyl-m-toluidine
N,N-dimethyl-m-toluidine
N,N-dimethyl-o-toluidine
N,N-dimethyl-p-toluidine
6-ethyl-o-toluidine
N-ethyl-N-methylaniline
N,N-diethylaniline
2,6-diethylaniline
N,N,3,5-tetramethylaniline
N,N,2,4-tetramethylaniline
N,N-diethyl-m-toluidine
N,N-diethyl-p-phenylenediamine
N1,N1-dimethyl-3-nitrobenzene-1,4-diamine
4-tert-Butyl-2-nitroaniline
4-(tert-butyl)-2-iodo-6-nitroaniline
formanilide
N-methylformanilide
N,4'-dimethylformanilide
acetanilide
4'-methylacetanilide
3'-methylacetanilide
2'-methylacetanilide
N-methylacetanilide
N-ethylacetanilide
3',4'-dimethylacetanilide
2'-bromo-4'-fluoroacetanilide
4'-bromo-2'-chloroacetanilide
2'-bromo-4'-methylacetanilide
3'-fluoroacetanilide
2',4'-difluoroacetanilide
4'-fluoro-2'-nitroacetanilide
3'-(trifluoromethyl)acetanilide
3'-chloroacetanilide
2'-chloroacetanilide
2'-chloro-4'-fluoroacetanilide
2',5'-dichloroacetanilide
DCPA
2'-nitroacetanilide
2',6'-dimethylacetanilide
methyl phenylcarbamate
ethyl diphenylcarbamate
Methyl N-(3,4-dichlorophenyl)carbamate
3,5-dimethylphenyl methylcarbamate
2-(sec-butyl)phenyl methylcarbamate
3-((ethoxycarbonyl)amino)phenyl phenylcarbamate
4-(tert-Butoxycarbonylamino)phenyl azide
phenyl isocyanate
p-chlorophenyl isocyanate
o-chlorophenyl isocyanate
p-chlorophenyl isothiocyanate
m-chlorophenyl isothiocyanate
p-fluorophenyl isocyanate
3,4-dichlorophenyl isocyanate
2,5-dichlorophenyl isocyanate
2,3-dichlorophenyl isocyanate
p-nitrophenyl isothiocyanate
2-fluorophenyl isothiocyanate
p-phenylene diisocyanate
alpha,alpha'-diisocyanato-m-xylene
2,6-xylyl isocyanate
4-methyl-m-phenylene diisocyanate
o-bromophenyl isocyanate
m-(trifluoromethyl)phenyl isothiocyanate
p-bromophenyl isothiocyanate
m-tolyl isothiocyanate
nitrobenzene
p-bromonitrobenzene
m-bromonitrobenzene
2-bromo-5-fluoronitrobenzene
2-bromo-4-fluoro-1-nitrobenzene
1,4-dibromo-2-nitrobenzene
1,2-dibromo-4-nitrobenzene
4-nitrobenzyl bromide
4-bromo-2-nitrotoluene
4-bromo-3-nitrotoluene
2-bromo-4-nitrotoluene
2-bromo-5-nitrotoluene
3-nitrobenzyl bromide
p-iodonitrobenzene
m-iodonitrobenzene
o-iodonitrobenzene
1-iodo-2,4-dinitrobenzene
o-fluoronitrobenzene
p-fluoronitrobenzene
1,2-difluoro-4-nitrobenzene
1,4-difluoro-2-nitrobenzene
2,4-difluoro-1-nitrobenzene
3,5-difluoronitrobenzene
1,2,3-trifluoro-4-nitrobenzene
1,3,5-trifluoro-2-nitrobenzene
1,2,4-trifluoro-5-nitrobenzene
1-fluoro-2,4-dinitrobenzene
1,5-difluoro-2,4-dinitrobenzene
4-fluoro-2-nitrotoluene
2-fluoro-5-nitrotoluene
5-fluoro-2-nitrotoluene
4-fluoro-3-nitrotoluene
2-fluoro-4-nitrotoluene
3-fluoro-4-nitrotoluene
2-fluoro-3-nitrotoluene
alpha,alpha,alpha-trifluoro-3-nitrotoluene
alpha,alpha,alpha-trifluoro-o-nitrotoluene
alpha,alpha,alpha-trifluoro-p-nitrotoluene
o-chloronitrobenzene
m-chloronitrobenzene
p-chloronitrobenzene
2-chloro-1-fluoro-4-nitrobenzene
4-chloro-2-fluoro-1-nitrobenzene
1,4-dichloro-2-nitrobenzene
1,2-dichloro-4-nitrobenzene
2,4-dichloro-1-nitrobenzene
1,2-dichloro-3-nitrobenzene
1,3-dichloro-5-nitrobenzene
1,3-dichloro-2-nitrobenzene
1-chloro-2,4-dinitrobenzene
4-chloro-1,2-dinitrobenzene
1,2,4-trichloro-5-nitrobenzene
1,3,5-trichloro-2-nitrobenzene
1,2,3-trichloro-4-nitrobenzene
picryl chloride
2,3,5,6-tetrachloro-1-nitrobenzene
1,2,3,4-tetrachloro-5-nitrobenzene
1,3-dichloro-2-iodo-5-nitrobenzene
2-chloro-6-nitrotoluene
2-chloro-4-nitrotoluene
4-chloro-2-nitrotoluene
4-chloro-3-nitrotoluene
p-nitrotoluene
m-nitrotoluene
o-nitrotoluene
2-nitro-m-xylene
4-nitro-m-xylene
3-nitro-o-xylene
4-nitro-o-xylene
1-ethyl-4-nitrobenzene
o-ethylnitrobenzene
p-t-butylnitrobenzene
2-nitro-p-xylene
5-nitro-m-xylene
2-nitromesitylene
2-bromo-5-nitrobenzotrifluoride
alpha,alpha,alpha',alpha'-tetrabromo-4-nitro-o-xylene
4-nitrocumene
1,3,5-tri-tert-butyl-2-nitrobenzene
alpha,alpha,alpha,4-tetrafluoro-3-nitrotoluene
alpha,alpha,alpha,2-tetrafluoro-5-nitrotoluene
5-fluoro-2-nitrobenzotrifluoride
1-nitro-3,5-bis(trifluoromethyl)benzene
1-nitro-2,5-bis(trifluoromethyl)benzene
p-nitrobenzyl chloride
m-nitrobenzyl chloride
o-nitrobenzyl chloride
3-chloro-4-nitrotoluene
2,6-dichloro-3-nitrotoluene
4-chloro-1-chloromethyl-2-nitrobenzene
3,5-dinitrobenzyl chloride
4-chloro-alpha,alpha,alpha-trifluoro-3-nitrotoluene
5-chloro-alpha,alpha,alpha-trifluoro-2-nitrotoluene
2,4-dichloro-alpha,alpha,alpha-trifluoro-5-nitrotoluene
2-chloro-alpha,alpha,alpha-trifluoro-3,5-dinitrotoluene
4-methyl-3-nitrobenzyl chloride
o-dinitrobenzene
m-dinitrobenzene
2,4-dinitrotoluene
2,6-dinitrotoluene
3,4-dinitrotoluene
2,3-dinitrotoluene
2,4-dinitro-m-xylene
3,5-dinitro-o-xylene
4,6-dinitro-m-xylene
1-cyclopropyl-4-nitrobenzene
1-azido-3-nitrobenzene
4-nitrophenyl azide
azidobenzene
2,4,6-trimethylphenyl azide
1-azido-4-(tert-butyl)benzene
1-azido-3-fluorobenzene
1-azido-4-fluorobenzene
4-chlorophenyl azide
1-azido-3-bromobenzene
1-azido-4-bromobenzene
1-azido-3-iodobenzene
1-azido-4-iodobenzene
1-azido-3-trifluoromethylbenzene
1-azido-4-trifluoromethylbenzene
1-azido-3,5-bis(trifluoromethyl)benzene
benzyl fluoride
benzylidyne trifluoride
alpha',alpha'-dichloro-alpha,alpha,alpha-trifluoro-o-xylene
m-bromobenzylidyne trifluoride
o-bromobenzylidyne trifluoride
p-bromo-alpha,alpha,alpha-trifluorotoluene
2-bromo-1-fluoro-4-(trifluoromethyl)benzene
4-bromo-2-fluorobenzotrifluoride
5-bromo-2-fluorobenzotrifluoride
5-bromo-2-chloro-alpha,alpha,alpha-trifluorotoluene
3-bromo-4-chlorobenzotrifluoride
1-bromo-3,5-bis(trifluoromethyl)benzene
1-bromomethyl-3,5-bis(trifluoromethyl)benzene
alpha,alpha,alpha-trifluoro-o-iodotoluene
alpha,alpha,alpha-trifluoro-m-iodotoluene
alpha,alpha,alpha-trifluoro-p-iodotoluene
alpha,alpha,alpha,2-tetrafluorotoluene
alpha,alpha,alpha,4-tetrafluorotoluene
alpha,alpha,alpha,3-tetrafluorotoluene
alpha,alpha,alpha-trifluoro-o-xylene
p-bis(trifluoromethyl)benzene
alpha,alpha,alpha,alpha',alpha',alpha'-hexafluoro-m-xylene
3-(trifluoromethyl)benzyl bromide
o-chloro-alpha,alpha,alpha-trifluorotoluene
p-chloro-alpha,alpha,alpha-trifluorotoluene
m-chlorobenzylidyne trifluoride
2,4-dichlorobenzylidyne trifluoride
2,5-dichlorobenzylidyne trifluoride
3,4-dichloro-alpha,alpha,alpha-trifluorotoluene
3,4,5-trichlorobenzotrifluoride
2-chloro-5-iodobenzotrifluoride
alpha'-chloro-alpha,alpha,alpha-trifluoro-m-xylene
3,5-bis(trifluoromethyl)benzyl chloride
p-bromo(chloromethyl)benzene
p-tert-butylbenzyl chloride
benzyl chloride
o-fluorobenzyl chloride
m-fluorobenzyl chloride
p-fluorobenzyl chloride
o-chlorobenzyl chloride
benzylidene dichloride
alpha,4-dichlorotoluene
m-chlorobenzyl chloride
alpha-chloro-2,6-difluorotoluene
alpha,alpha,alpha-trichloro-o-fluorotoluene
alpha,alpha,alpha,2-tetrachlorotoluene
alpha,alpha,alpha,4-tetrachlorotoluene
2,4,6-triisopropylbenzyl chloride
2-chloro-6-fluorobenzyl chloride
p-(dichloromethyl)fluorobenzene
benzylidyne trichloride
alpha,2,4-trichlorotoluene
alpha,3,4-trichlorotoluene
alpha,2,3-trichlorotoluene
2,6-dichlorobenzyl chloride
alpha,alpha,2,3-tetrachlorotoluene
2,4-dichlorobenzotrichloride
alpha,alpha,alpha,3,4-pentachlorotoluene
(1-chloroethyl)benzene
p-methylbenzyl chloride
m-methylbenzyl chloride
o-methylbenzyl chloride
alpha,alpha'-dichloro-m-xylene
alpha,alpha'-dichloro-o-xylene
alpha,alpha'-dichloro-p-xylene
alpha,alpha,alpha',alpha'-tetrachloro-o-xylene
alpha,alpha,alpha,alpha',alpha',alpha'-hexachloro-p-xylene
alpha,alpha',2,3,5,6-hexachloro-p-xylene
alpha,alpha',2,4,5,6-hexachloro-m-xylene
2,5-dimethylbenzyl chloride
2,6-dimethylbenzyl chloride
2,4,6-trimethylbenzyl chloride
1,2-bis(chloromethyl)-4,5-dimethylbenzene
2,4-bis(chloromethyl)-1,3,5-trimethylbenzene
2,3,4,5,6-pentamethylbenzyl chloride
1,4-bis(chloromethyl)-2,3,5,6-tetramethylbenzene
benzyl bromide
p-chlorobenzyl bromide
3-chlorobenzyl bromide
o-chlorobenzyl bromide
2,5-dichlorobenzyle bromide
alpha-bromo-2,6-difluorotoluene
alpha-bromo-2,5-difluorotoluene
alpha,alpha,alpha',alpha'-tetrabromo-m-xylene
alpha,alpha,alpha',alpha'-tetrabromo-p-xylene
alpha,alpha,alpha',alpha'-tetrabromo-o-xylene
2,4,5-trifluorobenzyl bromide
alpha-bromo-2,6-dichlorotoluene
o-bromobenzyl bromide
p-bromobenzyl bromide
m-bromobenzyl bromide
4-bromo-1-bromomethyl-2-fluorobenzene
m-(dibromomethyl)fluorobenzene
3-bromo-4-fluorobenzyl bromide
3-iodobenzyl bromide
2-iodobenzyl bromide
(1-bromoethyl)benzene
alpha-bromo-2-xylene
alpha-bromo-p-xylene
alpha-bromo-m-xylene
alpha,alpha'-dibromo-m-xylene
alpha,alpha'-dibromo-o-xylene
2-bromo-1,3-bis(bromomethyl)benzene
4-tert-butylbenzyl bromide
3,6-bis(bromomethyl)durene
fluorobenzene
p-bromofluorobenzene
o-bromofluorobenzene
1-bromo-2,4-difluorobenzene
1-bromo-3,5-difluorobenzene
1-bromo-2,3-difluorobenzene
4-bromo-1,2-difluorobenzene
4-bromo-2-chloro-1-fluorobenzene
4-bromo-1-chloro-2-fluorobenzene
1-bromo-2-chloro-3-fluorobenzene
5-bromo-1,2,3-trifluorobenzene
1-bromo-2,4,5-trifluorobenzene
3-bromo-1,2,4,5-tetrafluorobenzene
1,3-dibromo-5-fluorobenzene
1,4-dibromo-2-fluorobenzene
1,3-dibromo-4-fluorobenzene
1,4-dibromo-2,5-difluorobenzene
4-bromo-2-fluoro-1-iodobenzene
2-bromo-4-fluorotoluene
4-bromo-3-fluorotoluene
4-bromo-2-fluorotoluene
p-fluoroiodobenzene
m-fluoroiodobenzene
o-fluoroiodobenzene
1,3-difluoro-2-iodobenzene
m-difluorobenzene
o-difluorobenzene
p-difluorobenzene
p-fluorotoluene
m-fluorotoluene
o-fluorotoluene
2,6-difluorotoluene
2,4-difluorotoluene
p-chlorofluorobenzene
m-chlorofluorobenzene
o-chlorofluorobenzene
4-chloro-1,2-difluorobenzene
2,4-dichloro-1-fluorobenzene
1,3-dichloro-2-fluorobenzene
4-chloro-2-fluoro-1-iodobenzene
2-chloro-6-fluorotoluene
5-chloro-2-fluorotoluene
2-chloro-4-fluorotoluene
4-chloro-2-fluorotoluene
1-ethynyl-2-fluorobenzene
3-fluoro-o-xylene
4-fluoro-o-xylene
2-fluoro-m-xylene
2-fluoro-1,3,5-trimethylbenzene
1-butyl-4-ethynyl-2,3,5,6-tetrafluorobenzene
3-fluorostyrene
1-cyclopropyl-4-fluorobenzene
chlorobenzene
o-bromochlorobenzene
m-bromochlorobenzene
p-bromochlorobenzene
2-bromo-1,4-dichlorobenzene
2-bromo-1,3-dichlorobenzene
4-bromo-1,2-dichlorobenzene
1-bromo-2,4-dichlorobenzene
1-bromo-2,3,5-trichlorobenzene
1,3-dibromo-5-chlorobenzene
2-bromo-4-chloro-1-iodobenzene
2-bromo-5-chlorotoluene
5-bromo-2-chlorotoluene
o-chlorostyrene
m-chlorostyrene
ethene-1,1-diyldibenzene
o-dichlorobenzene
m-dichlorobenzene
p-dichlorobenzene
1,3,5-trichlorobenzene
1,2,3-trichlorobenzene
1,2,4-trichlorobenzene
1,2,4,5-tetrachlorobenzene
1,2,3,5-tetrachlorobenzene
1,2,3,4-tetrachlorobenzene
o-chloroiodobenzene
m-chloroiodobenzene
p-chloroiodobenzene
pentachlorobenzene
1,2-dichloro-3-iodobenzene
2,4-dichloro-1-iodobenzene
1,4-dichloro-2-iodobenzene
1,3-dichloro-5-iodobenzene
hexachlorobenzene
pentachloronitrobenzene
o-chlorotoluene
m-chlorotoluene
2,6-dichlorotoluene
2,4-dichlorotoluene
3,4-dichlorotoluene
2,5-dichlorotoluene
2,3-dichlorotoluene
2,5-dichloro-p-xylene
2,6-dichlorostyrene
4-chlorostyrene
2-chloro-4-iodotoluene
4-chloro-o-xylene
2-chloro-p-xylene
3-chloro-o-xylene
2-chloro-m-xylene
2-chloromesitylene
bromobenzene
p-dibromobenzene
m-dibromobenzene
o-dibromobenzene
p-bromoiodobenzene
o-bromoiodobenzene
1,3,5-tribromobenzene
1,2,4-tribromobenzene
1,2,4,5-tetrabromobenzene
p-bromotoluene
m-bromotoluene
o-bromotoluene
3,4-dibromotoluene
2,5-dibromotoluene
3,5-dibromotoluene
2,4-dibromotoluene
p-bromostyrene
2-bromo-m-xylene
2-bromo-p-xylene
4-bromo-m-xylene
4-bromo-o-xylene
1-bromo-4-ethylbenzene
3-bromo-o-xylene
5-bromo-m-xylene
1-bromo-2-ethylbenzene
2,5-dibromo-p-xylene
1-bromo-4-propylbenzene
2-bromocumene
3-bromocumene
2-bromomesitylene
bromodurene
1-bromo-4-butylbenzene
1-bromo-4-tert-butylbenzene
2-bromo-1,3,5-triisopropylbenzene
iodobenzene
p-diiodobenzene
o-diiodobenzene
p-iodotoluene
o-iodotoluene
m-iodotoluene
4-iodo-m-xylene
3-iodo-o-xylene
2-iodomesitylene
benzene
cumene
p-cymene
propylbenzene
p-propyltoluene
o-propyltoluene
butylbenzene
p-diisopropylbenzene
m-diisopropylbenzene
tert-butylbenzene
p-tert-butyltoluene
m-tert-butyltoluene
2-tert-butyltoluene
5-tert-butyl-m-xylene
3-tert-butyl-5-ethyltoluene
styrene
m-methylstyrene
o-methylstyrene
2,4,6-trimethylstyrene
phenylacetylene
3-ethynyltoluene
p-diethynylbenzene
toluene
o-xylene
m-xylene
p-xylene
tetraline
5-methyltetralin
6-methyltetralin
[truncated: 28 more rows]

## Sheet: list-28
Table S15. Names and references other than SDBS for the 28 molecules of the 156-carbon test set
Names	References
5-bromo-1,2,3-trimethoxybenzene	10.1002/ejoc.200300118
2-bromo-4-methoxy-6-nitrophenol	10.1021/jo302389s
1-benzyloxy-4-iodobenzene	10.1002/ejoc.201500992
4-bromo-3-nitrobenzaldehyde	N/A
3-bromo-4-methylbenzaldehyde	10.1021/acs.joc.6b00276
3,5-dibromobenzyl alcohol	10.3762/bjoc.4.53
ethyl p-bromophenylacetate	10.1021/acs.joc.6b02428
2-iodo-4-methylaniline	10.1021/acs.orglett.5b02345
p-(trifluoromethylthio)bromobenzene	10.1021/acs.orglett.6b01779
methyl 2-amino-4-(trifluoromethyl)benzoate	10.1021/jm400485e
methyl 5-bromo-2-methyl-3-nitrobenzoate	N/A
methyl 4-hydroxy-3,5-dimethoxybenzoate	10.1016/j.tetlet.2013.06.072
4-chloro-1-iodo-2-nitrobenzene	10.1021/acs.joc.5b02873
4-bromo-2-methylbenzyl alcohol	N/A
isoeugenyl methyl ether	10.1080/1062936x.2013.875061
2-bromoresorcinol	10.1021/acs.orglett.9b04276
2-ethoxy-5-(1-propenyl)phenol	Scifinder, Biorad spectrum
2,5-difluoro-4-nitrotoluene	N/A
2,4-dichlorobenzonitrile	10.1021/acs.orglett.8b02422
2,5-dichlorobenzonitrile	N/A
methyl 2,3-diaminobenzoate	10.1021/jm000950v
2,3,5,6-tetrafluorobenzonitrile	10.1002/anie.201708003
4,4',-dimethylbenzhydrol	10.1021/jacs.9b07062
4,4',-dipivaloyloxybenzophenone	10.1021/acs.macromol.5b01602
diphenyl terephthalate	10.1002/adsc.201700751
benzyl 4-chlorophenyl ketone	10.1021/acs.orglett.6b01677
4,4,4-trifluoro-1-(4-methoxyphenyl)-1,3-butanedione	10.1016/j.tet.2008.12.076
4-benzyloxy-3-methoxyphenylacetic acid	Scifinder, Sigma-Aldrich spectrum

## Sheet: list-171
Table S16. Names and references of the 171 molecules of the 1011-carbon test set
Names	References	References
5-tert-butyl-2-hydroxybenzoic acid	10.1002/anie.201410375
5-acetyloxy-2-hydroxybenzoic acid	10.1002/anie.201410375
3,5-dimethyl-2-iodobenzoic acid	10.1021/jo201491q
2-hydroxy-4-(trifluoromethoxy)benzoic acid	10.1016/j.tet.2004.10.103
2-chloro-4-hydroxybenzoic acid	10.1016/j.tet.2004.10.103
4-bromo-3,5-dimethylbenzoic acid	10.1002/asia.201901689
4-fluoro-3-iodobenzoic acid	10.1039/P19960001659
3-bromo-4-fluorobenzoic acid	10.1039/P19960001659
4-bromo-2-fluorobenzoic Acid	10.1002/ejoc.200500552
3-bromo-5-fluorobenzoic Acid	10.1002/ejoc.200500552
2-chloro-5-iodobenzoic acid	10.1039/C7RA11860K
2-fluorobenzoic acid	10.1002/(sici)1097-458x(199603)34:3<181::aid-omr853>3.0.co;2-s
3-chloro-4-methoxyphenylacetic acid	sdbs.db.aist.go.jp
2-chloro-6-fluorophenylacetic acid	sdbs.db.aist.go.jp
ethyl 4-(trifluoromethyl)benzoate	10.3762/bjoc.9.311
ethyl 3-acetylbenzoate	10.3762/bjoc.9.311
methyl 5-formyl-2,4-dimethoxybenzoate	10.1021/acs.orglett.9b02708
methyl 2-hydroxy-3,4-dimethoxybenzoate	10.1021/ol501497y
methyl 2-amino-5-bromobenzoate	10.1080/00397911.2019.1598558
methyl 2-amino-3,5-dibromobenzoate	10.1080/00397911.2019.1598558	10.1021/jm400485e
methyl 2-amino-5-methoxybenzoate	10.1016/j.tet.2019.01.067
methyl-2-(4-fluorobenzoyl) Benzoate	10.1021/acs.joc.6b01064
4-nitrophenyl 4-chlorobenzoate	10.1071/CH9840497
4-nitrophenyl 4-fluorobenzoate	10.1016/j.tet.2011.06.06	10.1071/CH9840497
4-nitrophenyl 4-nitrobenzoate	10.1071/CH9840497
ethyl-2-(benzo[d][1,3]dioxole-5-carbonyl) Benzoate	10.1021/acs.joc.6b01064
dimethyl 4,6-diethyl-2-hydroxyisophthalate	10.1002/ejoc.200600030
6-bromo-1,3-benzodioxole-5-carbonitrile	10.1039/C3CC41124A
2-bromo-4,5-dimethoxybenzonitrile	10.1039/C3CC41124A
3-bromo-4-hydroxy-5-methoxybenzonitrile	10.1039/C3CC41124A
3-bromo-4-dimethylaminobenzonitrile	10.1039/C3CC41124A
6-chloro-1,3-benzodioxole-5-carbonitrile	10.1039/C3CC41124A
2-chloro-3,5-dimethoxybenzonitrile	10.1039/C3CC41124A
2-chloro-4,5-dimethoxybenzonitrile	10.1039/C3CC41124A
3-chloro-4-hydroxy-5-methoxybenzonitrile	10.1039/C3CC41124A
3-chloro-4-(methylamino)benzonitrile	10.1039/C3CC41124A
3-chloro-4-(dimethylamino)benzonitrile	10.1039/C3CC41124A
3-bromo-2,4,6-trimethylbenzonitrile	10.1016/j.tetlet.2014.02.064
4-fluoro-3-nitrobenzonitrile	10.1021/jo201374a
2,3,4-trimethoxybenzonitrile	10.1021/acs.joc.5b01305
3,5-ditert-butyl-2-hydroxybenzonitrile	10.1021/acs.joc.5b01305
6-bromo-2-hydroxy-3-methoxybenzonitrile	10.1021/acs.joc.5b01305
2-fluoro-6-trifluoromethylbenzonitrile	10.1002/chem.201002749
4-(ethylthio)-2,3,5,6-tetrafluorobenzonitrile	10.1021/acs.inorgchem.5b02634
3-bromo-2-hydroxy-5-methylbenzonitrile	10.1002/ejoc.201402817
2-hydroxy-3,5-dimethylbenzonitrile	10.1002/ejoc.201402817
5-(tert-butyl)-2-hydroxybenzonitrile	10.1002/ejoc.201402817
5-bromo-2-fluorobenzonitrile	10.1021/acs.joc.8b03164
3,4-dichlorobenzonitrile	10.1021/acs.joc.8b03164
3-aminobenzonitrile	10.1002/mrc.1260270106
5-Iodo-2-mercaptobenzonitrile	10.1016/j.tetlet.2012.03.032	10.1016/j.tet.2019.01.067
2-cyanophenyl acetate	10.1002/(SICI)1097-458X(199605)34:5<395::AID-OMR886>3.0.CO;2-Q
3-cyanophenyl acetate	10.1002/mrc.1260270106
3-cyanobenzenesulfonyl chloride	10.1002/mrc.1260270106
3-iodobenzonitrile	10.1002/mrc.1260270106
4-(3-methylbenzoyl)benzonitrile	10.1021/acs.joc.5b01160
2-(3-(methylthio)phenyl)acetonitrile	10.1002/anie.201406765
2-fluoro-6-(trifluoromethyl)benzonitrile	10.1002/chem.201002749
2-azido-5-formylbenzonitrile	10.1016/j.tetlet.2020.151899
(3,4-methylenedioxyphenyl)acetonitrile	10.1021/acs.joc.7b00836
(3,4,5-trimethoxyphenyl)acetonitrile	10.1016/j.tetlet.2007.11.090
N,N-diethyl-3-iodo-2-methylbenzamide	10.1021/jacs.5b01082
3,5-dimethylbenzamide	10.1021/jo0601563
3-trifluoromethylbenzamide	10.1039/C7CY00761B
4-N,N-dimethylaminobenzamide	10.1021/jo060063l
N-(3-chloro-4-fluorophenyl)-4-fluorobenzamide	10.1039/C9CC06638A
2-iodo-N-(2-methoxyphenyl)benzamide	10.1002/adsc.201500642
4-chloro-N-(3-methoxy-4-methylphenyl)benzamide	10.1039/C9CC06638A
3-Iodobenzamide	10.1016/j.tetlet.2014.04.020
3-nitrobenzamide	10.1016/j.tetlet.2014.04.020
2-hydroxy-N-(2-methoxyphenyl)benzamide	10.1002/cmdc.201200079
2-fluorobenzamide	10.1002/(sici)1097-458x(199603)34:3<181::aid-omr853>3.0.co;2-s
3-methylsulfinyl-N-[(4-methoxyphenyl)methyl]benzamide	10.1016/j.ejmech.2019.05.026
3,5-dimethylbenzoyl chloride	10.1021/jo0601563
3-iodo-4,6-dimethoxy-2-methylbenzaldehyde	10.1016/j.tetlet.2014.02.064
3-bromo-4,6-dimethoxy-2-methylbenzaldehyde	10.1016/j.tetlet.2014.02.064
3,5-dibromo-2,4,6-trimethylbenzaldehyde	10.1016/j.tetlet.2014.02.064
4-iodo-3-methoxybenzaldehyde	10.1021/jacs.5b01082
2-amino-4,5-dimethoxybenzaldehyde	10.1021/ol102376a
4-fluoro-2-methoxy-6-methylbenzaldehyde	10.1021/acs.orglett.9b01158
2-bromo-6-methoxybenzaldehyde	10.1021/acs.orglett.9b01158
3,6-dimethoxy-2-methylbenzaldehyde	10.1021/acs.orglett.9b01158
3-fluoro-6-methoxy-2-methylbenzaldehyde	10.1021/acs.orglett.9b01158
3-fluoro-2-hydroxy-5-methoxybenzaldehyde	10.1021/ol501496n
5-bromo-2-chloro-4-fluorobenzaldehyde	10.1021/acs.orglett.9b01158
2-chloro-4-methoxy-5-methylbenzaldehyde	10.1021/acs.orglett.9b01158
6-chloro-2,3-dimethylbenzaldehyde	10.1021/acs.orglett.9b01158
2,6-dimethyl-4-(methylthio)benzaldehyde	10.1021/acs.orglett.7b03930
1-(4-fluoro-3-methylphenyl)ethanone	10.1002/ejoc.201801650
N-(4-acetyl-2-methylphenyl)acetamide	10.1002/ejoc.201801650
2,6-difluoro-4-methoxyacetophenone	10.1002/anie.201003009
1-(2-amino-5-bromophenyl)ethan-1-one	10.1080/00397911.2019.1598558
1-(4-cyclopropylphenyl)ethan-1-one	10.1002/mrc.1270130516
2-acetyl-5-methoxyphenyl diphenylphosphinate	10.1016/j.tetlet.2017.05.036
4-(hydroxymethyl)-2-nitrophenol	10.1021/acs.orglett.8b04141
2-chloro-6-(hydroxymethyl)-4-methoxyphenol	10.1080/14786419.2018.1478831
2-amino-4-fluorobenzyl alcohol	10.1016/j.bmc.2012.08.004
4-methyl-2-nitrobenzyl alcohol	10.1016/j.bmc.2012.08.004
2-amino-5-(trifluoromethyl)benzyl alcohol	10.1016/j.bmc.2012.08.004 2012
(2-bromo-5-methoxyphenyl)methanol	10.1002/adsc.201400457
N-(5-chloro-2-(hydroxymethyl)phenyl)-4-methylbenzenesulfonamide	10.1021/acs.orglett.9b01580
(2-bromo-6-fluorophenyl)methanol	10.1002/adsc.201400457
2-amino-5-methoxybenzyl alcohol	10.1016/j.bmc.2012.08.004
4-bromo-2-(hydroxymethyl)benzyl acetate	10.1021/jo402527w	10.3987/com-18-13933
2,5-dibromo-1,4-benzenedimethanethiol	10.1002/anie.201912169
3,5-dimethylbenzylamine	10.1021/jo0601563
5-bromo-3-nitrocatechol	10.1016/j.tet.2003.02.005
4-bromo-3,5-diisopropylphenol	10.1002/ejoc.200600030
2-bromo-3,5-diisopropylphenol	10.1002/ejoc.200600030
2-fluoro-3-iodo-6-bromophenol	10.1021/acs.orglett.8b00287
2,4,6-trimethyl-3-bromophenol	10.1021/acs.orglett.8b00287
2-bromo-4-chloro-6-nitrophenol	10.1021/acs.orglett.8b04141	10.1021/acs.joc.8b00188
N-(2-hydroxy-3-nitrophenyl)acetamide	10.1021/acs.orglett.8b04141
2,4-dibromo-6-chlorophenol	10.1021/acs.joc.8b00188 2018
4-chloro-2,6-dinitrophenol	10.1002/mrc.1270130215
2-bromo-6-isopropylphenol	10.1002/anie.201100360
2-bromo-4-methoxy-6-(trimethylsilyl)phenol	10.1002/anie.201100360
2-bromo-4-fluoro-6-(trimethylsilyl)phenol	10.1002/anie.201100360
2,4-dibromo-1-methoxy-3,5-dimethylbenzene	10.1016/j.tetlet.2014.02.064
1-bromo-2,4-dimethoxy-5-nitrobenzene	10.1016/j.tetlet.2014.02.064
N-(4-methoxyphenyl)-4-methylbenzenesulfonamide	10.1055@s-2006-950231
1-(bromomethyl)-3-methoxy-2-nitrobenzene	10.1021/ol400137q
2,6-difluoro-4-nitroanisole	10.1016/0040-4020(95)01073-4
4-bromo-3,5-dimethoxyaniline	10.1080/00397911.2019.1598558
1,2,4,5-tetrafluoro-3-methoxy-6-nitrobenzene	10.1021/acs.inorgchem.5b02634
2,3-difluoro-1-methoxy-4-nitrobenzene	10.1021/acs.inorgchem.5b02634
1,2-diiodo-4,5-dimethoxybenzene	10.1080/00397911.2014.946995
1-Iodo-2,4-dimethoxy-5-nitrobenzene	10.1080/00397911.2014.946995
2-phenoxy-1-iodobenzene	10.1021/jacs.5b01082
4-bromo-1-methoxy-2-nitrobenzene	10.1002/mrc.1260300607
4-iodo-1-methoxy-2-nitrobenzene	10.1002/mrc.1260300607	10.1021/acs.orglett.9b00460
tert-butyl 3-methoxyphenylcarbamate	10.1021/jo3005827
2-methyl-5-nitrobenzenethiol	10.1039/c6ce00496b
o-trifluoromethylphenyl methyl sulfide	10.1002/anie.201610041
1,3-difluoro-5-methylsulfanylbenzene	10.1039/C8OB00238J
N-(4-methylsulfanylphenyl)acetamide	10.1039/C8OB00238J
methyl(2-methyl-5-nitrophenyl)sulfane	10.1016/j.tetlet.2015.07.047
(5-(tert-butyl)-2-iodophenyl)(methyl)sulfane	10.1021/acs.joc.9b00213
4-chloro-2-iodo-1-(methylsulfinyl)benzene	10.1002/asia.202000591
3-(trifluoromethyl)phenyl methyl sulfoxide	10.1039/b714707d
1-bromo-3-methyl-5-(methylsulfonyl)benzene	10.1016/j.tetlet.2017.12.074
4-methylbenzenesulfonyl fluoride	10.1002/mrc.1260260715
methyl p-nitrobenzenesulfonate	10.1021/acs.joc.8b00447
N-(4-bromophenyl)methanesulfonamide	10.1080/00397911.2019.1598558
N-(4-Fluoro-2-iodophenyl)-4-methylbenzenesulfonamide	10.1016/j.dyepig.2018.06.031
dimethyl(phenyl)phosphine oxide	10.1016/j.tet.2015.12.043
diethyl 4-vinylphenylphosphonate	10.1139/cjc-2017-0364
dimethyl (4-(trifluoromethyl)phenyl)phosphonate	10.1039/c8ob00500a
bis(4-fluorophenyl)(phenyl)phosphine oxide	10.1021/jo4012199
(3,5-dichlorophenyl)phosphine	10.1002/1522-2675(200204)85:4<1140::AID-HLCA1140>3.0.CO;2-X
(2-chlorophenyl)phosphonic acid monoethyl ester	10.1002/1522-2675(200204)85:4<1140::AID-HLCA1140>3.0.CO;2-X
(4-chlorophenyl)trimethylsilane	10.1016/S0022-328X(00)87013-8
trimethyl(m-tolyl)silane	10.1016/S0022-328X(00)80403-9
4-fluoro-3-trimethylsilyl-N,N-dimethylaniline	10.1039/C2SC20060K
4-methyl-2-(trimethylsilyl)aniline	10.1002/anie.201100360
N,N-dimethyl-4-(trifluoromethyl)aniline	10.1021/acs.joc.8b02588
4-bromo-3-fluoroaniline	10.3762/bjoc.8.84	10.1080/00397911.2019.1598558
4-bromo-3-trifluoromethylaniline	10.1080/00397911.2019.1598558	10.1007/s00044-016-1504-3
4-bromo-3-ethynylaniline	10.1080/00397911.2019.1598558
2-bromo-4-nitroaniline	10.1080/00397911.2019.1598558
2,4-dibromo-N-methylaniline	10.1080/00397911.2019.1598558
tert-butyl 4-Trifluoromethylphenylcarbamate	10.1021/jo3005827
1,3-diisocyanato-5-nitrobenzene	10.1021/jo7021026
2-(bromomethyl)-4-chloro-1-nitrobenzene	10.1021/ol400137q
3-fluoro-5-nitrobenzyl chloride	10.1021/acs.orglett.9b01580
2-chloro-1,3-dinitro-5-(trifluoromethyl)benzene	10.1002/mrc.1270091008
1-Iodo-3,5-bis(trifluoromethyl)benzene	10.1021/ol303164h	10.1039/P19960001659
1,2-difluoro-3,5-diiodobenzene	10.1002/1099-0690(200210)2002:19<3351::AID-EJOC3351>3.0.CO;2-I
1,4-difluoro-2,5-diiodobenzene	10.1002/1099-0690(200210)2002:19<3351::AID-EJOC3351>3.0.CO;2-I
1,3,5-trichloro-2-iodobenzene	10.1039/C7RA11860K
1-cyclopropyl-4-methylbenzene	10.1002/mrc.1270130516
