# Supplementary material for: Can Graph Machines Accurately Estimate 13C NMR Chemical Shifts of Benzenic Compounds?
Source: Molecules. 2024 Jul 1;29(13):3137. doi: 10.3390/molecules29133137 (PMC11243075; doi:10.3390/molecules29133137)
Supplement: Supplementary file 1 [file molecules-29-03137-s001.zip › Test156-SI.xlsx]

## Sheet: Test-156
#	C-NAMES	SMILES	CSHIFT
1	5-bromo-1,2,3-trimethoxybenzene0	CO[c:1]1cc(Br)cc(OC)c1OC	153.96
2	5-bromo-1,2,3-trimethoxybenzene1	COc1[c:1]c(Br)cc(OC)c1OC	109.07
3	5-bromo-1,2,3-trimethoxybenzene2	COc1c[c:1](Br)cc(OC)c1OC	116.15
4	5-bromo-1,2,3-trimethoxybenzene3	COc1cc(Br)cc(OC)[c:1]1OC	137.48
5	2-bromo-4-methoxy-6-nitrophenol0	O[c:1]1c([N+]([O-])=O)cc(OC)cc1Br	147.12
6	2-bromo-4-methoxy-6-nitrophenol1	Oc1[c:1]([N+]([O-])=O)cc(OC)cc1Br	133.67
7	2-bromo-4-methoxy-6-nitrophenol2	Oc1c([N+]([O-])=O)[c:1]c(OC)cc1Br	106.38
8	2-bromo-4-methoxy-6-nitrophenol3	Oc1c([N+]([O-])=O)c[c:1](OC)cc1Br	152.23
9	2-bromo-4-methoxy-6-nitrophenol4	Oc1c([N+]([O-])=O)cc(OC)[c:1]c1Br	129.84
10	2-bromo-4-methoxy-6-nitrophenol5	Oc1c([N+]([O-])=O)cc(OC)c[c:1]1Br	113.81
11	1-benzyloxy-4-iodobenzene0	I[c:1]1ccc(OCc2ccccc2)cc1	83.05
12	1-benzyloxy-4-iodobenzene1	Ic1[c:1]cc(OCc2ccccc2)cc1	138.26
13	1-benzyloxy-4-iodobenzene2	Ic1c[c:1]c(OCc2ccccc2)cc1	117.33
14	1-benzyloxy-4-iodobenzene3	Ic1cc[c:1](OCc2ccccc2)cc1	158.66
15	1-benzyloxy-4-iodobenzene4	Ic1ccc(OC[c:1]2ccccc2)cc1	136.54
16	1-benzyloxy-4-iodobenzene5	Ic1ccc(OCc2[c:1]cccc2)cc1	127.41
17	1-benzyloxy-4-iodobenzene6	Ic1ccc(OCc2c[c:1]ccc2)cc1	127.64
18	1-benzyloxy-4-iodobenzene7	Ic1ccc(OCc2cc[c:1]cc2)cc1	128.1
19	4-bromo-3-nitrobenzaldehyde0	O=C[c:1]1ccc(Br)c([N+]([O-])=O)c1	136.13
20	4-bromo-3-nitrobenzaldehyde1	O=Cc1[c:1]cc(Br)c([N+]([O-])=O)c1	132.63
21	4-bromo-3-nitrobenzaldehyde2	O=Cc1c[c:1]c(Br)c([N+]([O-])=O)c1	136.29
22	4-bromo-3-nitrobenzaldehyde3	O=Cc1cc[c:1](Br)c([N+]([O-])=O)c1	121.14
23	4-bromo-3-nitrobenzaldehyde4	O=Cc1ccc(Br)[c:1]([N+]([O-])=O)c1	150.51
24	4-bromo-3-nitrobenzaldehyde5	O=Cc1ccc(Br)c([N+]([O-])=O)[c:1]1	126.12
25	3-bromo-4-methylbenzaldehyde0	O=C[c:1]1ccc(C)c(Br)c1	135.96
26	3-bromo-4-methylbenzaldehyde1	O=Cc1[c:1]cc(C)c(Br)c1	128.42
27	3-bromo-4-methylbenzaldehyde2	O=Cc1c[c:1]c(C)c(Br)c1	131.39
28	3-bromo-4-methylbenzaldehyde3	O=Cc1cc[c:1](C)c(Br)c1	145.19
29	3-bromo-4-methylbenzaldehyde4	O=Cc1ccc(C)[c:1](Br)c1	125.7
30	3-bromo-4-methylbenzaldehyde5	O=Cc1ccc(C)c(Br)[c:1]1	133.51
31	3,5-dibromobenzyl alcohol0	Br[c:1]1cc(CO)cc(Br)c1	123.08
32	3,5-dibromobenzyl alcohol1	Brc1[c:1]c(CO)cc(Br)c1	128.42
33	3,5-dibromobenzyl alcohol2	Brc1c[c:1](CO)cc(Br)c1	144.67
34	3,5-dibromobenzyl alcohol3	Brc1cc(CO)cc(Br)[c:1]1	133.1
35	ethyl p-bromophenylacetate0	O=C(OCC)C[c:1]1ccc(Br)cc1	133.13
36	ethyl p-bromophenylacetate1	O=C(OCC)Cc1[c:1]cc(Br)cc1	131.01
37	ethyl p-bromophenylacetate2	O=C(OCC)Cc1c[c:1]c(Br)cc1	131.66
38	ethyl p-bromophenylacetate3	O=C(OCC)Cc1cc[c:1](Br)cc1	121.12
39	2-iodo-4-methylaniline0	N[c:1]1ccc(C)cc1I	144.25
40	2-iodo-4-methylaniline1	Nc1[c:1]cc(C)cc1I	114.73
41	2-iodo-4-methylaniline2	Nc1c[c:1]c(C)cc1I	130.05
42	2-iodo-4-methylaniline3	Nc1cc[c:1](C)cc1I	129.59
43	2-iodo-4-methylaniline4	Nc1ccc(C)[c:1]c1I	139.04
44	2-iodo-4-methylaniline5	Nc1ccc(C)c[c:1]1I	84.35
45	p-(trifluoromethylthio)bromobenzene0	FC(F)(F)S[c:1]1ccc(Br)cc1	123.46
46	p-(trifluoromethylthio)bromobenzene1	FC(F)(F)Sc1[c:1]cc(Br)cc1	137.74
47	p-(trifluoromethylthio)bromobenzene2	FC(F)(F)Sc1c[c:1]c(Br)cc1	132.82
48	p-(trifluoromethylthio)bromobenzene3	FC(F)(F)Sc1cc[c:1](Br)cc1	126.01
49	methyl 2-amino-4-(trifluoromethyl)benzoate0	O=C(OC)[c:1]1ccc(C(F)(F)F)cc1N	113.17
50	methyl 2-amino-4-(trifluoromethyl)benzoate1	O=C(OC)c1[c:1]cc(C(F)(F)F)cc1N	132.22
51	methyl 2-amino-4-(trifluoromethyl)benzoate2	O=C(OC)c1c[c:1]c(C(F)(F)F)cc1N	112.39
52	methyl 2-amino-4-(trifluoromethyl)benzoate3	O=C(OC)c1cc[c:1](C(F)(F)F)cc1N	135.53
53	methyl 2-amino-4-(trifluoromethyl)benzoate4	O=C(OC)c1ccc(C(F)(F)F)[c:1]c1N	113.51
54	methyl 2-amino-4-(trifluoromethyl)benzoate5	O=C(OC)c1ccc(C(F)(F)F)c[c:1]1N	150.19
55	methyl 5-bromo-2-methyl-3-nitrobenzoate0	O=C(OC)[c:1]1cc(Br)cc([N+]([O-])=O)c1C	134.74
56	methyl 5-bromo-2-methyl-3-nitrobenzoate1	O=C(OC)c1[c:1]c(Br)cc([N+]([O-])=O)c1C	136.49
57	methyl 5-bromo-2-methyl-3-nitrobenzoate2	O=C(OC)c1c[c:1](Br)cc([N+]([O-])=O)c1C	119.23
58	methyl 5-bromo-2-methyl-3-nitrobenzoate3	O=C(OC)c1cc(Br)[c:1]c([N+]([O-])=O)c1C	129.5
59	methyl 5-bromo-2-methyl-3-nitrobenzoate4	O=C(OC)c1cc(Br)c[c:1]([N+]([O-])=O)c1C	152.37
60	methyl 5-bromo-2-methyl-3-nitrobenzoate5	O=C(OC)c1cc(Br)cc([N+]([O-])=O)[c:1]1C	132.08
61	methyl 4-hydroxy-3,5-dimethoxybenzoate0	O=C(OC)[c:1]1cc(OC)c(O)c(OC)c1	121.15
62	methyl 4-hydroxy-3,5-dimethoxybenzoate1	O=C(OC)c1[c:1]c(OC)c(O)c(OC)c1	106.75
63	methyl 4-hydroxy-3,5-dimethoxybenzoate2	O=C(OC)c1c[c:1](OC)c(O)c(OC)c1	146.71
64	methyl 4-hydroxy-3,5-dimethoxybenzoate3	O=C(OC)c1cc(OC)[c:1](O)c(OC)c1	139.31
65	4-chloro-1-iodo-2-nitrobenzene0	O=[N+]([c:1]1cc(Cl)ccc1I)[O-]	153.46
66	4-chloro-1-iodo-2-nitrobenzene1	O=[N+](c1[c:1]c(Cl)ccc1I)[O-]	125.71
67	4-chloro-1-iodo-2-nitrobenzene2	O=[N+](c1c[c:1](Cl)ccc1I)[O-]	135.42
68	4-chloro-1-iodo-2-nitrobenzene3	O=[N+](c1cc(Cl)[c:1]cc1I)[O-]	133.58
69	4-chloro-1-iodo-2-nitrobenzene4	O=[N+](c1cc(Cl)c[c:1]c1I)[O-]	142.75
70	4-chloro-1-iodo-2-nitrobenzene5	O=[N+](c1cc(Cl)cc[c:1]1I)[O-]	83.53
71	4-bromo-2-methylbenzyl alcohol0	C[c:1]1cc(Br)ccc1CO	138.26
72	4-bromo-2-methylbenzyl alcohol1	Cc1[c:1]c(Br)ccc1CO	133.06
73	4-bromo-2-methylbenzyl alcohol2	Cc1c[c:1](Br)ccc1CO	121.46
74	4-bromo-2-methylbenzyl alcohol3	Cc1cc(Br)[c:1]cc1CO	129.04
75	4-bromo-2-methylbenzyl alcohol4	Cc1cc(Br)c[c:1]c1CO	129.06
76	4-bromo-2-methylbenzyl alcohol5	Cc1cc(Br)cc[c:1]1CO	137.66
77	isoeugenyl methyl ether0	CO[c:1]1ccc(/C=C/C)cc1OC	148.25
78	isoeugenyl methyl ether1	COc1[c:1]cc(/C=C/C)cc1OC	111.31
79	isoeugenyl methyl ether2	COc1c[c:1]c(/C=C/C)cc1OC	118.7
80	isoeugenyl methyl ether3	COc1cc[c:1](/C=C/C)cc1OC	131.24
81	isoeugenyl methyl ether4	COc1ccc(/C=C/C)[c:1]c1OC	108.63
82	isoeugenyl methyl ether5	COc1ccc(/C=C/C)c[c:1]1OC	149.07
83	2-bromoresorcinol0	O[c:1]1cccc(O)c1Br	153.01
84	2-bromoresorcinol1	Oc1[c:1]ccc(O)c1Br	108.15
85	2-bromoresorcinol2	Oc1c[c:1]cc(O)c1Br	129.07
86	2-bromoresorcinol3	Oc1cccc(O)[c:1]1Br	99.37
87	2-ethoxy-5-(1-propenyl)phenol0	O[c:1]1cc(/C=C/C)ccc1OCC	145.85
88	2-ethoxy-5-(1-propenyl)phenol1	Oc1[c:1]c(/C=C/C)ccc1OCC	111.47
89	2-ethoxy-5-(1-propenyl)phenol2	Oc1c[c:1](/C=C/C)ccc1OCC	131.8
90	2-ethoxy-5-(1-propenyl)phenol3	Oc1cc(/C=C/C)[c:1]cc1OCC	118.07
91	2-ethoxy-5-(1-propenyl)phenol4	Oc1cc(/C=C/C)c[c:1]c1OCC	111.6
92	2-ethoxy-5-(1-propenyl)phenol5	Oc1cc(/C=C/C)cc[c:1]1OCC	144.95
93	2,5-difluoro-4-nitrotoluene0	C[c:1]1cc(F)c([N+]([O-])=O)cc1F	134.82
94	2,5-difluoro-4-nitrotoluene1	Cc1[c:1]c(F)c([N+]([O-])=O)cc1F	120.54
95	2,5-difluoro-4-nitrotoluene2	Cc1c[c:1](F)c([N+]([O-])=O)cc1F	151.67
96	2,5-difluoro-4-nitrotoluene3	Cc1cc(F)[c:1]([N+]([O-])=O)cc1F	135.05
97	2,5-difluoro-4-nitrotoluene4	Cc1cc(F)c([N+]([O-])=O)[c:1]c1F	112.56
98	2,5-difluoro-4-nitrotoluene5	Cc1cc(F)c([N+]([O-])=O)c[c:1]1F	155.94
99	2,4-dichlorobenzonitrile0	N#C[c:1]1ccc(Cl)cc1Cl	111.98
100	2,4-dichlorobenzonitrile1	N#Cc1[c:1]cc(Cl)cc1Cl	134.61
101	2,4-dichlorobenzonitrile2	N#Cc1c[c:1]c(Cl)cc1Cl	127.88
102	2,4-dichlorobenzonitrile3	N#Cc1cc[c:1](Cl)cc1Cl	140.14
103	2,4-dichlorobenzonitrile4	N#Cc1ccc(Cl)[c:1]c1Cl	130.32
104	2,4-dichlorobenzonitrile5	N#Cc1ccc(Cl)c[c:1]1Cl	137.88
105	2,5-dichlorobenzonitrile0	N#C[c:1]1cc(Cl)ccc1Cl	114.82
106	2,5-dichlorobenzonitrile1	N#Cc1[c:1]c(Cl)ccc1Cl	133.53
107	2,5-dichlorobenzonitrile2	N#Cc1c[c:1](Cl)ccc1Cl	133.33
108	2,5-dichlorobenzonitrile3	N#Cc1cc(Cl)[c:1]cc1Cl	134.14
109	2,5-dichlorobenzonitrile4	N#Cc1cc(Cl)c[c:1]c1Cl	131.22
110	2,5-dichlorobenzonitrile5	N#Cc1cc(Cl)cc[c:1]1Cl	135.35
111	methyl 2,3-diaminobenzoate0	O=C(OC)[c:1]1cccc(N)c1N	112.06
112	methyl 2,3-diaminobenzoate1	O=C(OC)c1[c:1]ccc(N)c1N	122.72
113	methyl 2,3-diaminobenzoate2	O=C(OC)c1c[c:1]cc(N)c1N	116.73
114	methyl 2,3-diaminobenzoate3	O=C(OC)c1cc[c:1]c(N)c1N	120.74
115	methyl 2,3-diaminobenzoate4	O=C(OC)c1ccc[c:1](N)c1N	134.26
116	methyl 2,3-diaminobenzoate5	O=C(OC)c1cccc(N)[c:1]1N	141.23
117	2,3,5,6-tetrafluorobenzonitrile0	N#C[c:1]1c(F)c(F)cc(F)c1F	95.38
118	2,3,5,6-tetrafluorobenzonitrile1	N#Cc1[c:1](F)c(F)cc(F)c1F	147.27
119	2,3,5,6-tetrafluorobenzonitrile2	N#Cc1c(F)[c:1](F)cc(F)c1F	147.24
120	2,3,5,6-tetrafluorobenzonitrile3	N#Cc1c(F)c(F)[c:1]c(F)c1F	112.14
121	4,4',-dimethylbenzhydrol0	OC([c:1]1ccc(C)cc1)c2ccc(C)cc2	141.16
122	4,4',-dimethylbenzhydrol1	OC(c1[c:1]cc(C)cc1)c2ccc(C)cc2	126.46
123	4,4',-dimethylbenzhydrol2	OC(c1c[c:1]c(C)cc1)c2ccc(C)cc2	129.14
124	4,4',-dimethylbenzhydrol3	OC(c1cc[c:1](C)cc1)c2ccc(C)cc2	137.15
125	4,4',-dipivaloyloxybenzophenone0	O=C([c:1]1ccc(OC(C(C)(C)C)=O)cc1)c2ccc(OC(C(C)(C)C)=O)cc2	134.88
126	4,4',-dipivaloyloxybenzophenone1	O=C(c1[c:1]cc(OC(C(C)(C)C)=O)cc1)c2ccc(OC(C(C)(C)C)=O)cc2	131.55
127	4,4',-dipivaloyloxybenzophenone2	O=C(c1c[c:1]c(OC(C(C)(C)C)=O)cc1)c2ccc(OC(C(C)(C)C)=O)cc2	121.55
128	4,4',-dipivaloyloxybenzophenone3	O=C(c1cc[c:1](OC(C(C)(C)C)=O)cc1)c2ccc(OC(C(C)(C)C)=O)cc2	154.51
129	diphenyl terephthalate0	O=C(O[c:1]1ccccc1)c2ccc(C(Oc3ccccc3)=O)cc2	150.81
130	diphenyl terephthalate1	O=C(Oc1[c:1]cccc1)c2ccc(C(Oc3ccccc3)=O)cc2	121.59
131	diphenyl terephthalate2	O=C(Oc1c[c:1]ccc1)c2ccc(C(Oc3ccccc3)=O)cc2	129.61
132	diphenyl terephthalate3	O=C(Oc1cc[c:1]cc1)c2ccc(C(Oc3ccccc3)=O)cc2	126.19
133	diphenyl terephthalate4	O=C(Oc1ccccc1)[c:1]2ccc(C(Oc3ccccc3)=O)cc2	133.99
134	diphenyl terephthalate5	O=C(Oc1ccccc1)c2[c:1]cc(C(Oc3ccccc3)=O)cc2	130.3
135	benzyl 4-chlorophenyl ketone0	O=C(C[c:1]1ccccc1)c2ccc(Cl)cc2	134.22
136	benzyl 4-chlorophenyl ketone1	O=C(Cc1[c:1]cccc1)c2ccc(Cl)cc2	129.38
137	benzyl 4-chlorophenyl ketone2	O=C(Cc1c[c:1]ccc1)c2ccc(Cl)cc2	128.78
138	benzyl 4-chlorophenyl ketone3	O=C(Cc1cc[c:1]cc1)c2ccc(Cl)cc2	127.05
139	benzyl 4-chlorophenyl ketone4	O=C(Cc1ccccc1)[c:1]2ccc(Cl)cc2	134.93
140	benzyl 4-chlorophenyl ketone5	O=C(Cc1ccccc1)c2[c:1]cc(Cl)cc2	130.05
141	benzyl 4-chlorophenyl ketone6	O=C(Cc1ccccc1)c2c[c:1]c(Cl)cc2	128.98
142	benzyl 4-chlorophenyl ketone7	O=C(Cc1ccccc1)c2cc[c:1](Cl)cc2	139.64
143	4,4,4-trifluoro-1-(4-methoxyphenyl)-1,3-butanedione0	O=C([c:1]1ccc(OC)cc1)CC(C(F)(F)F)=O	125.46
144	4,4,4-trifluoro-1-(4-methoxyphenyl)-1,3-butanedione1	O=C(c1[c:1]cc(OC)cc1)CC(C(F)(F)F)=O	130.1
145	4,4,4-trifluoro-1-(4-methoxyphenyl)-1,3-butanedione2	O=C(c1c[c:1]c(OC)cc1)CC(C(F)(F)F)=O	114.47
146	4,4,4-trifluoro-1-(4-methoxyphenyl)-1,3-butanedione3	O=C(c1cc[c:1](OC)cc1)CC(C(F)(F)F)=O	164.71
147	4-benzyloxy-3-methoxyphenylacetic acid0	O=C(O)C[c:1]1ccc(OCc2ccccc2)c(OC)c1	126.33
148	4-benzyloxy-3-methoxyphenylacetic acid1	O=C(O)Cc1[c:1]cc(OCc2ccccc2)c(OC)c1	121.6
149	4-benzyloxy-3-methoxyphenylacetic acid2	O=C(O)Cc1c[c:1]c(OCc2ccccc2)c(OC)c1	114.19
150	4-benzyloxy-3-methoxyphenylacetic acid3	O=C(O)Cc1cc[c:1](OCc2ccccc2)c(OC)c1	147.62
151	4-benzyloxy-3-methoxyphenylacetic acid4	O=C(O)Cc1ccc(OCc2ccccc2)[c:1](OC)c1	149.75
152	4-benzyloxy-3-methoxyphenylacetic acid5	O=C(O)Cc1ccc(OCc2ccccc2)c(OC)[c:1]1	113.19
153	4-benzyloxy-3-methoxyphenylacetic acid6	O=C(O)Cc1ccc(OC[c:1]2ccccc2)c(OC)c1	137.18
154	4-benzyloxy-3-methoxyphenylacetic acid7	O=C(O)Cc1ccc(OCc2[c:1]cccc2)c(OC)c1	127.28
155	4-benzyloxy-3-methoxyphenylacetic acid8	O=C(O)Cc1ccc(OCc2c[c:1]ccc2)c(OC)c1	128.55
156	4-benzyloxy-3-methoxyphenylacetic acid9	O=C(O)Cc1ccc(OCc2cc[c:1]cc2)c(OC)c1	127.84
